# Supplementary material for: Crystal structures of two isotypic lanthanide(III) complexes: tri­aqua­[2,6-di­acetyl­pyridine bis­(benzoyl­hydrazone)]methano­llanthanide(III) trichloride methanol disolvates (Ln III = Tb and Dy)
Source: Acta Crystallogr E Crystallogr Commun. 2018 Mar 16;74(Pt 4):535–8. doi: 10.1107/S2056989018004103 (PMC5946983; doi:10.1107/S2056989018004103)
Supplement: Supplementary file 1 [file e-74-00535-sup1.cif]

##############################################################################
#                                                                            #
# This CIF contains the data in a paper accepted for publication in          #
# Acta Crystallographica Section E. It conforms to the requirements of       #
# Notes for Authors for Acta Crystallographica Section E, and has been       #
# peer reviewed under the auspices of the IUCr Commission on Journals.       #
#                                                                            #
# Full details of the Crystallographic Information File format               #
# are given in the paper "The Crystallographic Information File (CIF):       #
# a New Standard Archive File for Crystallography" by S. R. Hall, F. H.      #
# Allen and I. D. Brown [Acta Cryst. (1991), A47, 655-685].                  #
#                                                                            #
# The current version of the core CIF dictionary is obtainable from          #
# ftp://ftp.iucr.org/pub/cif_core.dic.                                       #
#                                                                            #
# Software is freely available for graphical display of the structure(s)     #
# in this CIF. For information consult the CIF software page                 #
# http://www.iucr.org/resources/cif/software.                                #
#                                                                            #
# This file may be used for bona fide research purposes within the           #
# scientific community so long as proper attribution is given to the journal # 
# article from which it was obtained.                                        #
#                                                                            #
##############################################################################
data_TbDAPBH2
_database_code_depnum_ccdc_archive 'CCDC 1828809'
_audit_creation_method     'SHELXL-2014/7'
_chemical_name_systematic
;\
Triaqua[2,6-diacetylpyridine bis(benzoylhydrazone)]methanolterbium(III)
trichloride methanol disolvate
;
_chemical_name_common     ?
_chemical_formula_moiety     'C24 H31 Tb N5 O6 3+, 3Cl -, 2C H4 O'
_chemical_formula_sum     'C26 H39 Cl3 N5 O8 Tb'
_chemical_formula_iupac
                           '[Tb (C23 H21 N5 O2) (C H4 O) (H2 O)3)] Cl3, 2C H4 O'
_chemical_formula_weight     814.89
_chemical_melting_point     ?
_shelx_space_group_comment
;
The symmetry employed for this shelxl refinement is uniquely defined
by the following loop, which should always be used as a source of
symmetry information in preference to the above space-group names.
They are only intended as comments.
;
_space_group_crystal_system     triclinic
_space_group_name_H-M_alt     'P -1'
_space_group_name_Hall     '-P 1'
loop_
    _space_group_symop_operation_xyz
    'x, y, z'
    '-x, -y, -z'
_cell_length_a     8.9703(7)
_cell_length_b     12.6433(9)
_cell_length_c     14.4233(11)
_cell_angle_alpha     87.0040(10)
_cell_angle_beta     88.7520(10)
_cell_angle_gamma     81.9800(10)
_cell_volume     1617.4(2)
_cell_formula_units_Z     2
_cell_measurement_reflns_used     7626
_cell_measurement_theta_min     2.29
_cell_measurement_theta_max     30.42
_cell_measurement_temperature     100
_exptl_crystal_description     plate
_exptl_crystal_colour     colorless
_exptl_crystal_size_max     0.200
_exptl_crystal_size_mid     0.150
_exptl_crystal_size_min     0.050
_exptl_crystal_density_diffrn     1.673
_exptl_crystal_density_meas     ?
_exptl_crystal_density_method     ?
_exptl_crystal_F_000     820
_exptl_absorpt_coefficient_mu     2.487
_exptl_absorpt_correction_type     multi-scan
_exptl_absorpt_process_details
;
(SADABS; Bruker, 2014)
;
_shelx_estimated_absorpt_T_min     0.636
_shelx_estimated_absorpt_T_max     0.886
_exptl_absorpt_correction_T_min     0.6360
_exptl_absorpt_correction_T_max     0.8860
_diffrn_ambient_temperature     100
_diffrn_radiation_type     MoK\a
_diffrn_radiation_wavelength     0.71073
_diffrn_measurement_device_type     'Bruker SMART APEX CCD'
_diffrn_measurement_method     'phi and omega scans'
_diffrn_detector_area_resol_mean     8.366
_diffrn_reflns_number     13292
_diffrn_reflns_av_R_equivalents     0.0206
_diffrn_reflns_theta_min     2.103
_diffrn_reflns_theta_max     30.762
_diffrn_reflns_theta_full     25.242
_diffrn_measured_fraction_theta_max     0.884
_diffrn_measured_fraction_theta_full     0.995
_diffrn_reflns_limit_h_min     -12
_diffrn_reflns_limit_h_max     12
_diffrn_reflns_limit_k_min     -12
_diffrn_reflns_limit_k_max     17
_diffrn_reflns_limit_l_min     -16
_diffrn_reflns_limit_l_max     20
_refine_special_details     ?
_reflns_number_total     8926
_reflns_number_gt     8227
_reflns_threshold_expression     'I > 2\s(I)'
_refine_ls_structure_factor_coef     Fsqd
_refine_ls_matrix_type     full
_refine_ls_R_factor_all     0.0318
_refine_ls_R_factor_gt     0.0286
_refine_ls_wR_factor_gt     0.0672
_refine_ls_wR_factor_ref     0.0690
_refine_ls_goodness_of_fit_ref     1.026
_refine_ls_restrained_S_all     1.026
_refine_ls_number_reflns     8926
_refine_ls_number_parameters     429
_refine_ls_number_restraints     0
_refine_ls_hydrogen_treatment     mixed
_refine_ls_weighting_scheme     calc
_refine_ls_weighting_details
              'w=1/[\s^2^(Fo^2^)+(0.0355P)^2^+0.3922P] where P=(Fo^2^+2Fc^2^)/3'
_atom_sites_solution_hydrogens     mixed
_atom_sites_solution_primary     direct
_atom_sites_solution_secondary     difmap
_refine_ls_shift/su_max     0.001
_refine_ls_shift/su_mean     0.000
_refine_diff_density_max     1.475
_refine_diff_density_min     -0.726
_refine_ls_extinction_method     none
_refine_ls_extinction_coef     .
loop_
    _atom_type_symbol
    _atom_type_description
    _atom_type_scat_dispersion_real
    _atom_type_scat_dispersion_imag
    _atom_type_scat_source
    'C' 'C' 0.0033 0.0016
                         'International Tables Vol C Tables 4.2.6.8 and 6.1.1.4'
    'H' 'H' 0.0000 0.0000
                         'International Tables Vol C Tables 4.2.6.8 and 6.1.1.4'
    'N' 'N' 0.0061 0.0033
                         'International Tables Vol C Tables 4.2.6.8 and 6.1.1.4'
    'O' 'O' 0.0106 0.0060
                         'International Tables Vol C Tables 4.2.6.8 and 6.1.1.4'
    'Cl' 'Cl' 0.1484 0.1585
                         'International Tables Vol C Tables 4.2.6.8 and 6.1.1.4'
    'Tb' 'Tb' -0.1723 4.1537
                         'International Tables Vol C Tables 4.2.6.8 and 6.1.1.4'
_computing_data_collection
;
SMART (Bruker, 2014)
;
_computing_cell_refinement
;
SAINT (Bruker, 2014)
;
_computing_data_reduction
;
SAINT (Bruker, 2014)
;
_computing_structure_solution
;
SHELXT2014 (Sheldrick, 2015a)
;
_computing_structure_refinement
;
SHELXL2014 (Sheldrick, 2015b)
;
_computing_molecular_graphics
;
SHELXTL (Sheldrick, 2008) and Mercury (Macrae <i>et al.</i>,
2008)
;
_computing_publication_material
;
SHELXTL (Sheldrick, 2008)
;
loop_
    _atom_site_type_symbol
    _atom_site_label
    _atom_site_fract_x
    _atom_site_fract_y
    _atom_site_fract_z
    _atom_site_U_iso_or_equiv
    _atom_site_adp_type
    _atom_site_calc_flag
    _atom_site_occupancy
    _atom_site_disorder_assembly
    _atom_site_disorder_group
    C C1 0.3931(3) -0.18034(19) 0.27986(17) 0.0141(4) Uani d 1 . .
    C C2 0.4840(3) -0.27866(19) 0.31946(17) 0.0145(5) Uani d 1 . .
    C C3 0.6288(3) -0.2707(2) 0.34747(19) 0.0185(5) Uani d 1 . .
    H H3 0.6690 -0.2055 0.3365 0.022 Uiso calc 1 . .
    C C4 0.7149(3) -0.3579(2) 0.3915(2) 0.0238(6) Uani d 1 . .
    H H4 0.8137 -0.3523 0.4113 0.029 Uiso calc 1 . .
    C C5 0.6563(3) -0.4533(2) 0.4066(2) 0.0232(6) Uani d 1 . .
    H H5 0.7154 -0.5130 0.4367 0.028 Uiso calc 1 . .
    C C6 0.5125(3) -0.4623(2) 0.3781(2) 0.0212(5) Uani d 1 . .
    H H6 0.4733 -0.5280 0.3883 0.025 Uiso calc 1 . .
    C C7 0.4255(3) -0.3752(2) 0.33454(19) 0.0186(5) Uani d 1 . .
    H H7 0.3266 -0.3810 0.3151 0.022 Uiso calc 1 . .
    C C8 0.0392(3) -0.08870(19) 0.18845(17) 0.0133(4) Uani d 1 . .
    C C9 -0.0525(3) -0.1790(2) 0.2001(2) 0.0187(5) Uani d 1 . .
    H H9A -0.0136 -0.2273 0.2521 0.028 Uiso calc 1 . .
    H H9B -0.0461 -0.2183 0.1431 0.028 Uiso calc 1 . .
    H H9C -0.1578 -0.1504 0.2129 0.028 Uiso calc 1 . .
    C C10 -0.0267(3) 0.01568(19) 0.14391(17) 0.0136(4) Uani d 1 . .
    C C11 -0.1615(3) 0.0250(2) 0.09601(19) 0.0183(5) Uani d 1 . .
    H H11 -0.2197 -0.0323 0.0976 0.022 Uiso calc 1 . .
    C C12 -0.2087(3) 0.1203(2) 0.0458(2) 0.0202(5) Uani d 1 . .
    H H12 -0.3010 0.1296 0.0134 0.024 Uiso calc 1 . .
    C C13 -0.1197(3) 0.2013(2) 0.04380(18) 0.0171(5) Uani d 1 . .
    H H13 -0.1484 0.2661 0.0084 0.021 Uiso calc 1 . .
    C C14 0.0129(3) 0.18641(18) 0.09447(17) 0.0127(4) Uani d 1 . .
    C C15 0.1148(3) 0.26892(18) 0.09226(17) 0.0127(4) Uani d 1 . .
    C C16 0.0854(3) 0.36814(19) 0.03070(19) 0.0187(5) Uani d 1 . .
    H H16A 0.1554 0.3628 -0.0225 0.028 Uiso calc 1 . .
    H H16B 0.0998 0.4302 0.0657 0.028 Uiso calc 1 . .
    H H16C -0.0183 0.3765 0.0086 0.028 Uiso calc 1 . .
    C C17 0.4647(3) 0.28258(18) 0.18861(17) 0.0136(4) Uani d 1 . .
    C C18 0.5814(3) 0.35476(19) 0.18763(18) 0.0162(5) Uani d 1 . .
    C C19 0.5606(3) 0.4577(2) 0.1460(2) 0.0205(5) Uani d 1 . .
    H H19 0.4690 0.4836 0.1154 0.025 Uiso calc 1 . .
    C C20 0.6730(3) 0.5226(2) 0.1491(2) 0.0233(6) Uani d 1 . .
    H H20 0.6579 0.5932 0.1218 0.028 Uiso calc 1 . .
    C C21 0.8076(3) 0.4835(2) 0.1924(2) 0.0237(6) Uani d 1 . .
    H H21 0.8854 0.5273 0.1938 0.028 Uiso calc 1 . .
    C C22 0.8297(3) 0.3809(2) 0.2338(2) 0.0225(5) Uani d 1 . .
    H H22 0.9222 0.3548 0.2632 0.027 Uiso calc 1 . .
    C C23 0.7164(3) 0.3164(2) 0.23211(19) 0.0185(5) Uani d 1 . .
    H H23 0.7308 0.2466 0.2611 0.022 Uiso calc 1 . .
    C C24 0.4784(3) 0.1550(2) 0.4460(2) 0.0232(6) Uani d 1 . .
    H H24A 0.3820 0.1904 0.4698 0.035 Uiso calc 1 . .
    H H24B 0.5282 0.2067 0.4080 0.035 Uiso calc 1 . .
    H H24C 0.5427 0.1268 0.4981 0.035 Uiso calc 1 . .
    C C25 0.9063(3) 0.5147(2) 0.6159(2) 0.0274(6) Uani d 1 . .
    H H25A 0.9243 0.5643 0.5637 0.041 Uiso calc 1 . .
    H H25B 0.8624 0.4544 0.5930 0.041 Uiso calc 1 . .
    H H25C 1.0018 0.4881 0.6463 0.041 Uiso calc 1 . .
    C C26 0.1290(3) 0.7633(2) 0.5060(2) 0.0292(6) Uani d 1 . .
    H H26A 0.1504 0.8287 0.5337 0.044 Uiso calc 1 . .
    H H26B 0.1736 0.7594 0.4435 0.044 Uiso calc 1 . .
    H H26C 0.1722 0.7009 0.5446 0.044 Uiso calc 1 . .
    Cl Cl1 0.58645(7) 0.81886(5) 0.06470(4) 0.01793(12) Uani d 1 . .
    Cl Cl2 0.18932(7) 0.59026(5) 0.15256(5) 0.02071(13) Uani d 1 . .
    Cl Cl3 0.18676(7) 0.02722(5) 0.60038(5) 0.02070(13) Uani d 1 . .
    H H3S 0.517(5) 0.035(4) 0.383(3) 0.059(15) Uiso d 1 . .
    H H7S 0.804(4) 0.535(3) 0.722(2) 0.020(9) Uiso d 1 . .
    H H8S -0.061(5) 0.822(3) 0.462(3) 0.055(13) Uiso d 1 . .
    H H4SA 0.179(5) 0.011(3) 0.421(3) 0.044(14) Uiso d 1 . .
    H H5SA 0.127(4) 0.217(3) 0.377(3) 0.036(11) Uiso d 1 . .
    H H6SA 0.445(4) -0.021(3) 0.103(3) 0.035(11) Uiso d 1 . .
    H H4SB 0.063(4) 0.003(3) 0.378(3) 0.034(10) Uiso d 1 . .
    H H5SB 0.188(4) 0.283(3) 0.323(3) 0.045(12) Uiso d 1 . .
    H H6SB 0.404(4) 0.070(3) 0.068(3) 0.021(9) Uiso d 1 . .
    N N1 0.2562(2) -0.18805(16) 0.24489(15) 0.0153(4) Uani d 1 . .
    H H1A 0.2202 -0.2492 0.2433 0.018 Uiso calc 1 . .
    N N2 0.1773(2) -0.09152(15) 0.21167(14) 0.0126(4) Uani d 1 . .
    N N3 0.0574(2) 0.09586(15) 0.14648(14) 0.0124(4) Uani d 1 . .
    N N4 0.2332(2) 0.24464(15) 0.14258(14) 0.0117(4) Uani d 1 . .
    N N5 0.3365(2) 0.31596(16) 0.14172(15) 0.0152(4) Uani d 1 . .
    H H5A 0.3200 0.3792 0.1125 0.018 Uiso calc 1 . .
    O O1 0.43783(19) -0.09181(13) 0.28311(13) 0.0153(3) Uani d 1 . .
    O O2 0.48215(19) 0.19393(14) 0.23100(13) 0.0174(4) Uani d 1 . .
    O O3 0.4522(2) 0.06898(15) 0.39042(13) 0.0160(4) Uani d 1 . .
    O O4 0.1509(2) 0.00969(16) 0.38079(15) 0.0180(4) Uani d 1 . .
    O O5 0.1709(2) 0.22339(15) 0.33114(14) 0.0178(4) Uani d 1 . .
    O O6 0.4055(2) 0.03235(16) 0.10887(15) 0.0207(4) Uani d 1 . .
    O O7 0.8055(2) 0.56858(16) 0.68054(16) 0.0266(5) Uani d 1 . .
    O O8 -0.0300(2) 0.76493(16) 0.50082(15) 0.0250(4) Uani d 1 . .
    Tb Tb1 0.29292(2) 0.07670(2) 0.25062(2) 0.01026(4) Uani d 1 . .
loop_
    _atom_site_aniso_label
    _atom_site_aniso_U_11
    _atom_site_aniso_U_22
    _atom_site_aniso_U_33
    _atom_site_aniso_U_12
    _atom_site_aniso_U_13
    _atom_site_aniso_U_23
    C1 0.0155(11) 0.0136(11) 0.0133(11) -0.0022(8) 0.0007(9) -0.0008(8)
    C2 0.0168(11) 0.0127(10) 0.0137(12) -0.0008(8) -0.0007(9) -0.0004(8)
    C3 0.0171(12) 0.0157(11) 0.0225(14) -0.0015(9) -0.0025(10) 0.0005(9)
    C4 0.0174(12) 0.0234(13) 0.0302(16) 0.0006(10) -0.0073(11) -0.0029(11)
    C5 0.0251(14) 0.0204(13) 0.0223(14) 0.0033(10) -0.0060(11) 0.0020(10)
    C6 0.0262(14) 0.0153(12) 0.0218(14) -0.0034(10) -0.0033(11) 0.0032(10)
    C7 0.0199(12) 0.0163(11) 0.0197(13) -0.0038(9) -0.0028(10) 0.0025(9)
    C8 0.0143(11) 0.0136(10) 0.0124(11) -0.0031(8) -0.0017(9) -0.0010(8)
    C9 0.0161(11) 0.0159(11) 0.0251(14) -0.0061(9) -0.0023(10) 0.0006(10)
    C10 0.0119(10) 0.0148(11) 0.0138(12) -0.0010(8) -0.0010(9) -0.0001(8)
    C11 0.0160(12) 0.0158(11) 0.0242(14) -0.0056(9) -0.0049(10) 0.0001(10)
    C12 0.0145(11) 0.0215(12) 0.0254(14) -0.0049(9) -0.0075(10) 0.0011(10)
    C13 0.0154(11) 0.0167(11) 0.0189(13) -0.0016(9) -0.0047(9) 0.0025(9)
    C14 0.0125(10) 0.0135(10) 0.0124(11) -0.0022(8) -0.0014(9) -0.0003(8)
    C15 0.0152(11) 0.0115(10) 0.0112(11) -0.0008(8) -0.0004(9) -0.0005(8)
    C16 0.0209(12) 0.0148(11) 0.0205(13) -0.0038(9) -0.0066(10) 0.0050(9)
    C17 0.0111(10) 0.0140(11) 0.0155(12) -0.0014(8) 0.0023(9) 0.0006(8)
    C18 0.0130(11) 0.0165(11) 0.0192(13) -0.0032(9) 0.0009(9) -0.0004(9)
    C19 0.0154(12) 0.0198(12) 0.0262(15) -0.0042(9) 0.0001(10) 0.0044(10)
    C20 0.0219(13) 0.0185(12) 0.0303(16) -0.0082(10) 0.0037(11) 0.0042(11)
    C21 0.0206(13) 0.0243(13) 0.0289(15) -0.0119(10) 0.0050(11) -0.0040(11)
    C22 0.0157(12) 0.0260(13) 0.0267(15) -0.0047(10) -0.0031(10) -0.0035(11)
    C23 0.0181(12) 0.0190(12) 0.0189(13) -0.0039(9) -0.0005(10) -0.0004(9)
    C24 0.0266(14) 0.0210(13) 0.0230(14) -0.0045(10) -0.0070(11) -0.0047(10)
    C25 0.0277(15) 0.0273(14) 0.0280(16) -0.0054(11) 0.0015(12) -0.0058(12)
    C26 0.0270(15) 0.0222(14) 0.0377(18) -0.0024(11) 0.0050(13) -0.0004(12)
    Cl1 0.0197(3) 0.0156(3) 0.0175(3) -0.0001(2) 0.0012(2) 0.0021(2)
    Cl2 0.0225(3) 0.0190(3) 0.0211(3) -0.0038(2) -0.0071(2) 0.0001(2)
    Cl3 0.0164(3) 0.0262(3) 0.0203(3) -0.0051(2) -0.0007(2) -0.0022(2)
    N1 0.0158(10) 0.0113(9) 0.0185(11) -0.0019(7) -0.0043(8) 0.0029(8)
    N2 0.0155(9) 0.0094(9) 0.0130(10) -0.0019(7) -0.0054(8) 0.0010(7)
    N3 0.0130(9) 0.0118(9) 0.0119(10) -0.0014(7) -0.0011(7) 0.0015(7)
    N4 0.0109(9) 0.0123(9) 0.0127(10) -0.0044(7) -0.0011(7) 0.0001(7)
    N5 0.0143(10) 0.0131(9) 0.0186(11) -0.0053(7) -0.0033(8) 0.0044(8)
    O1 0.0165(8) 0.0101(8) 0.0199(9) -0.0033(6) -0.0035(7) -0.0004(6)
    O2 0.0148(8) 0.0149(8) 0.0222(10) -0.0037(6) -0.0032(7) 0.0061(7)
    O3 0.0161(9) 0.0166(9) 0.0154(9) -0.0018(7) -0.0042(7) -0.0019(7)
    O4 0.0172(10) 0.0227(10) 0.0155(10) -0.0082(7) -0.0003(8) -0.0003(7)
    O5 0.0225(9) 0.0137(9) 0.0164(10) -0.0010(7) 0.0055(8) 0.0001(7)
    O6 0.0290(11) 0.0130(9) 0.0180(10) 0.0023(8) 0.0052(8) 0.0030(8)
    O7 0.0355(12) 0.0171(9) 0.0272(12) -0.0061(8) 0.0056(9) 0.0039(8)
    O8 0.0275(10) 0.0252(10) 0.0230(11) -0.0079(8) 0.0033(8) 0.0012(8)
    Tb1 0.01062(6) 0.00929(6) 0.01094(6) -0.00193(4) -0.00114(4) 0.00083(4)
_geom_special_details
;
 All esds (except the esd in the dihedral angle between two l.s. planes)
 are estimated using the full covariance matrix.  The cell esds are taken
 into account individually in the estimation of esds in distances, angles
 and torsion angles; correlations between esds in cell parameters are only
 used when they are defined by crystal symmetry.  An approximate (isotropic)
 treatment of cell esds is used for estimating esds involving l.s. planes.
;
loop_
    _geom_bond_atom_site_label_1
    _geom_bond_atom_site_label_2
    _geom_bond_site_symmetry_2
    _geom_bond_distance
    _geom_bond_publ_flag
    C1 O1 . 1.244(3) ?
    C1 N1 . 1.355(3) ?
    C1 C2 . 1.483(3) ?
    C2 C3 . 1.387(4) ?
    C2 C7 . 1.399(3) ?
    C3 C4 . 1.388(4) ?
    C3 H3 . 0.9500 ?
    C4 C5 . 1.387(4) ?
    C4 H4 . 0.9500 ?
    C5 C6 . 1.384(4) ?
    C5 H5 . 0.9500 ?
    C6 C7 . 1.388(3) ?
    C6 H6 . 0.9500 ?
    C7 H7 . 0.9500 ?
    C8 N2 . 1.286(3) ?
    C8 C10 . 1.488(3) ?
    C8 C9 . 1.498(3) ?
    C9 H9A . 0.9800 ?
    C9 H9B . 0.9800 ?
    C9 H9C . 0.9800 ?
    C10 N3 . 1.348(3) ?
    C10 C11 . 1.393(3) ?
    C11 C12 . 1.390(4) ?
    C11 H11 . 0.9500 ?
    C12 C13 . 1.383(4) ?
    C12 H12 . 0.9500 ?
    C13 C14 . 1.394(3) ?
    C13 H13 . 0.9500 ?
    C14 N3 . 1.352(3) ?
    C14 C15 . 1.479(3) ?
    C15 N4 . 1.291(3) ?
    C15 C16 . 1.494(3) ?
    C16 H16A . 0.9800 ?
    C16 H16B . 0.9800 ?
    C16 H16C . 0.9800 ?
    C17 O2 . 1.240(3) ?
    C17 N5 . 1.351(3) ?
    C17 C18 . 1.481(3) ?
    C18 C19 . 1.395(3) ?
    C18 C23 . 1.397(4) ?
    C19 C20 . 1.389(4) ?
    C19 H19 . 0.9500 ?
    C20 C21 . 1.388(4) ?
    C20 H20 . 0.9500 ?
    C21 C22 . 1.390(4) ?
    C21 H21 . 0.9500 ?
    C22 C23 . 1.390(4) ?
    C22 H22 . 0.9500 ?
    C23 H23 . 0.9500 ?
    C24 O3 . 1.432(3) ?
    C24 H24A . 0.9800 ?
    C24 H24B . 0.9800 ?
    C24 H24C . 0.9800 ?
    C25 O7 . 1.417(4) ?
    C25 H25A . 0.9800 ?
    C25 H25B . 0.9800 ?
    C25 H25C . 0.9800 ?
    C26 O8 . 1.427(4) ?
    C26 H26A . 0.9800 ?
    C26 H26B . 0.9800 ?
    C26 H26C . 0.9800 ?
    N1 N2 . 1.390(3) ?
    N1 H1A . 0.8800 ?
    N2 Tb1 . 2.5845(19) ?
    N3 Tb1 . 2.596(2) ?
    N4 N5 . 1.380(3) ?
    N4 Tb1 . 2.5685(19) ?
    N5 H5A . 0.8800 ?
    O1 Tb1 . 2.3660(16) ?
    O2 Tb1 . 2.4074(17) ?
    O3 Tb1 . 2.4867(18) ?
    O3 H3S . 0.68(4) ?
    O4 Tb1 . 2.428(2) ?
    O4 H4SA . 0.64(5) ?
    O4 H4SB . 0.80(4) ?
    O5 Tb1 . 2.3642(19) ?
    O5 H5SA . 0.78(4) ?
    O5 H5SB . 0.80(4) ?
    O6 Tb1 . 2.321(2) ?
    O6 H6SA . 0.73(4) ?
    O6 H6SB . 0.74(4) ?
    O7 H7S . 0.72(3) ?
    O8 H8S . 0.91(4) ?
loop_
    _geom_angle_atom_site_label_1
    _geom_angle_atom_site_label_2
    _geom_angle_atom_site_label_3
    _geom_angle_site_symmetry_1
    _geom_angle_site_symmetry_3
    _geom_angle
    _geom_angle_publ_flag
    O1 C1 N1 . . 120.6(2) ?
    O1 C1 C2 . . 120.8(2) ?
    N1 C1 C2 . . 118.6(2) ?
    C3 C2 C7 . . 119.9(2) ?
    C3 C2 C1 . . 117.5(2) ?
    C7 C2 C1 . . 122.4(2) ?
    C2 C3 C4 . . 120.1(2) ?
    C2 C3 H3 . . 120.0 ?
    C4 C3 H3 . . 120.0 ?
    C5 C4 C3 . . 119.8(3) ?
    C5 C4 H4 . . 120.1 ?
    C3 C4 H4 . . 120.1 ?
    C6 C5 C4 . . 120.5(2) ?
    C6 C5 H5 . . 119.7 ?
    C4 C5 H5 . . 119.7 ?
    C5 C6 C7 . . 119.9(2) ?
    C5 C6 H6 . . 120.0 ?
    C7 C6 H6 . . 120.0 ?
    C6 C7 C2 . . 119.7(2) ?
    C6 C7 H7 . . 120.1 ?
    C2 C7 H7 . . 120.1 ?
    N2 C8 C10 . . 113.4(2) ?
    N2 C8 C9 . . 126.2(2) ?
    C10 C8 C9 . . 120.4(2) ?
    C8 C9 H9A . . 109.5 ?
    C8 C9 H9B . . 109.5 ?
    H9A C9 H9B . . 109.5 ?
    C8 C9 H9C . . 109.5 ?
    H9A C9 H9C . . 109.5 ?
    H9B C9 H9C . . 109.5 ?
    N3 C10 C11 . . 123.1(2) ?
    N3 C10 C8 . . 116.1(2) ?
    C11 C10 C8 . . 120.6(2) ?
    C12 C11 C10 . . 118.4(2) ?
    C12 C11 H11 . . 120.8 ?
    C10 C11 H11 . . 120.8 ?
    C13 C12 C11 . . 119.2(2) ?
    C13 C12 H12 . . 120.4 ?
    C11 C12 H12 . . 120.4 ?
    C12 C13 C14 . . 119.0(2) ?
    C12 C13 H13 . . 120.5 ?
    C14 C13 H13 . . 120.5 ?
    N3 C14 C13 . . 122.5(2) ?
    N3 C14 C15 . . 116.2(2) ?
    C13 C14 C15 . . 121.3(2) ?
    N4 C15 C14 . . 114.7(2) ?
    N4 C15 C16 . . 123.8(2) ?
    C14 C15 C16 . . 121.4(2) ?
    C15 C16 H16A . . 109.5 ?
    C15 C16 H16B . . 109.5 ?
    H16A C16 H16B . . 109.5 ?
    C15 C16 H16C . . 109.5 ?
    H16A C16 H16C . . 109.5 ?
    H16B C16 H16C . . 109.5 ?
    O2 C17 N5 . . 120.2(2) ?
    O2 C17 C18 . . 121.8(2) ?
    N5 C17 C18 . . 118.1(2) ?
    C19 C18 C23 . . 119.8(2) ?
    C19 C18 C17 . . 123.0(2) ?
    C23 C18 C17 . . 117.2(2) ?
    C20 C19 C18 . . 120.3(2) ?
    C20 C19 H19 . . 119.8 ?
    C18 C19 H19 . . 119.8 ?
    C21 C20 C19 . . 119.5(2) ?
    C21 C20 H20 . . 120.2 ?
    C19 C20 H20 . . 120.2 ?
    C20 C21 C22 . . 120.6(2) ?
    C20 C21 H21 . . 119.7 ?
    C22 C21 H21 . . 119.7 ?
    C23 C22 C21 . . 120.0(3) ?
    C23 C22 H22 . . 120.0 ?
    C21 C22 H22 . . 120.0 ?
    C22 C23 C18 . . 119.7(2) ?
    C22 C23 H23 . . 120.1 ?
    C18 C23 H23 . . 120.1 ?
    O3 C24 H24A . . 109.5 ?
    O3 C24 H24B . . 109.5 ?
    H24A C24 H24B . . 109.5 ?
    O3 C24 H24C . . 109.5 ?
    H24A C24 H24C . . 109.5 ?
    H24B C24 H24C . . 109.5 ?
    O7 C25 H25A . . 109.5 ?
    O7 C25 H25B . . 109.5 ?
    H25A C25 H25B . . 109.5 ?
    O7 C25 H25C . . 109.5 ?
    H25A C25 H25C . . 109.5 ?
    H25B C25 H25C . . 109.5 ?
    O8 C26 H26A . . 109.5 ?
    O8 C26 H26B . . 109.5 ?
    H26A C26 H26B . . 109.5 ?
    O8 C26 H26C . . 109.5 ?
    H26A C26 H26C . . 109.5 ?
    H26B C26 H26C . . 109.5 ?
    C1 N1 N2 . . 114.57(19) ?
    C1 N1 H1A . . 122.7 ?
    N2 N1 H1A . . 122.7 ?
    C8 N2 N1 . . 118.8(2) ?
    C8 N2 Tb1 . . 123.18(15) ?
    N1 N2 Tb1 . . 115.06(14) ?
    C10 N3 C14 . . 117.6(2) ?
    C10 N3 Tb1 . . 120.64(15) ?
    C14 N3 Tb1 . . 121.71(15) ?
    C15 N4 N5 . . 118.17(19) ?
    C15 N4 Tb1 . . 126.08(15) ?
    N5 N4 Tb1 . . 115.71(14) ?
    C17 N5 N4 . . 115.84(19) ?
    C17 N5 H5A . . 122.1 ?
    N4 N5 H5A . . 122.1 ?
    C1 O1 Tb1 . . 126.00(15) ?
    C17 O2 Tb1 . . 125.09(15) ?
    C24 O3 Tb1 . . 128.24(16) ?
    C24 O3 H3S . . 112(4) ?
    Tb1 O3 H3S . . 108(4) ?
    Tb1 O4 H4SA . . 116(4) ?
    Tb1 O4 H4SB . . 123(3) ?
    H4SA O4 H4SB . . 118(5) ?
    Tb1 O5 H5SA . . 123(3) ?
    Tb1 O5 H5SB . . 125(3) ?
    H5SA O5 H5SB . . 110(4) ?
    Tb1 O6 H6SA . . 120(3) ?
    Tb1 O6 H6SB . . 124(3) ?
    H6SA O6 H6SB . . 116(4) ?
    C25 O7 H7S . . 109(3) ?
    C26 O8 H8S . . 105(3) ?
    O6 Tb1 O5 . . 142.11(7) ?
    O6 Tb1 O1 . . 76.15(7) ?
    O5 Tb1 O1 . . 139.14(7) ?
    O6 Tb1 O2 . . 76.48(7) ?
    O5 Tb1 O2 . . 81.03(7) ?
    O1 Tb1 O2 . . 102.60(6) ?
    O6 Tb1 O4 . . 143.61(7) ?
    O5 Tb1 O4 . . 71.13(7) ?
    O1 Tb1 O4 . . 79.33(7) ?
    O2 Tb1 O4 . . 135.63(7) ?
    O6 Tb1 O3 . . 119.22(7) ?
    O5 Tb1 O3 . . 78.63(7) ?
    O1 Tb1 O3 . . 65.79(6) ?
    O2 Tb1 O3 . . 68.37(6) ?
    O4 Tb1 O3 . . 72.66(7) ?
    O6 Tb1 N4 . . 74.40(7) ?
    O5 Tb1 N4 . . 68.22(7) ?
    O1 Tb1 N4 . . 149.40(6) ?
    O2 Tb1 N4 . . 62.41(6) ?
    O4 Tb1 N4 . . 130.58(7) ?
    O3 Tb1 N4 . . 123.50(6) ?
    O6 Tb1 N2 . . 76.97(7) ?
    O5 Tb1 N2 . . 126.12(7) ?
    O1 Tb1 N2 . . 62.47(6) ?
    O2 Tb1 N2 . . 152.08(7) ?
    O4 Tb1 N2 . . 67.93(7) ?
    O3 Tb1 N2 . . 118.85(6) ?
    N4 Tb1 N2 . . 117.64(6) ?
    O6 Tb1 N3 . . 79.68(7) ?
    O5 Tb1 N3 . . 87.34(7) ?
    O1 Tb1 N3 . . 121.25(6) ?
    O2 Tb1 N3 . . 122.36(6) ?
    O4 Tb1 N3 . . 90.74(7) ?
    O3 Tb1 N3 . . 160.96(6) ?
    N4 Tb1 N3 . . 60.86(6) ?
    N2 Tb1 N3 . . 60.23(6) ?
loop_
    _geom_hbond_atom_site_label_D
    _geom_hbond_atom_site_label_H
    _geom_hbond_atom_site_label_A
    _geom_hbond_site_symmetry_A
    _geom_hbond_distance_DH
    _geom_hbond_distance_HA
    _geom_hbond_distance_DA
    _geom_hbond_angle_DHA
    O4 H4SA Cl3 . 0.64(4) 2.61(4) 3.213(2) 159(5)
    N1 H1A Cl2 1_545 0.88 2.52 3.299(2) 148
    O6 H6SA Cl1 1_545 0.73(4) 2.32(4) 3.040(2) 172(4)
    O3 H3S Cl3 2_656 0.68(5) 2.68(5) 3.2998(19) 153(5)
    O4 H4SB Cl3 2_556 0.81(4) 2.34(4) 3.1323(19) 169(4)
    O6 H6SB Cl1 2_665 0.74(4) 2.32(4) 3.058(2) 176(3)
    O7 H7S Cl2 2_666 0.72(3) 2.34(3) 3.050(2) 174(4)
    O8 H8S Cl3 2_566 0.91(4) 2.23(4) 3.110(2) 163(4)
    O5 H5SA O8 2_566 0.77(4) 1.96(4) 2.710(3) 166(4)
    O5 H5SB O7 2_666 0.79(4) 1.88(4) 2.664(3) 168(4)
    C7 H7 Cl2 1_545 0.95 2.74 3.491(3) 137
    C11 H11 Cl1 1_445 0.95 2.80 3.731(3) 167
    C12 H12 Cl1 2_565 0.95 2.80 3.741(3) 172
    C16 H16B Cl2 . 0.98 2.66 3.628(3) 170
    C16 H16C Cl2 2_565 0.98 2.79 3.621(3) 143
    C19 H19 Cl2 . 0.95 2.73 3.515(3) 140
    C26 H26A Cl3 1_565 0.98 2.80 3.774(3) 174
    C4 H4 O8 1_645 0.95 2.59 3.397(3) 143
_shelx_hkl_file
;
  -1   0   0  131.99    4.50
  -1   0   0  159.68    4.80
  -2   0   0  909.81   26.20
   2   0   0  943.81   26.10
  -3   0   0  182.38    7.30
   3   0   0  189.08    7.10
  -4   0   0  259.67   10.00
   4   0   0  251.77    9.60
  -5   0   0   79.29    5.40
   5   0   0   89.49    5.20
  -6   0   0  103.69    6.80
   6   0   0  125.99    6.80
  -7   0   0  868.31   29.40
   7   0   0  874.71   28.50
  -8   0   0  855.41   30.00
   8   0   0  848.02   28.60
  -9   0   0  355.76   16.90
 -10   0   0  558.64   23.90
 -11   0   0   41.90    7.20
 -12   0   0  186.78   14.30
 -12   1   0  369.16   20.80
 -11   1   0   73.19    9.30
 -10   1   0   77.69    9.00
  -9   1   0  529.85   22.20
  -8   1   0   18.40    4.30
   7  -1   0 1414.66   42.90
  -7   1   0 1455.15   44.90
   6  -1   0  119.39    6.30
  -6   1   0  102.69    7.00
   5  -1   0   54.59    3.80
  -5   1   0   52.29    4.50
   4  -1   0 1767.92   48.20
  -4   1   0 1754.82   49.40
  -4   1   0 1644.14   48.20
   3  -1   0  590.44   17.20
  -3   1   0  569.44   18.20
  -3   1   0  580.04   17.30
   2  -1   0 1288.07   35.10
  -2   1   0 1258.97   36.00
  -2   1   0 1311.97   35.40
   1  -1   0  652.03   18.10
  -1   1   0  628.24   18.00
  -1   1   0  664.43   18.70
  -1   1   0  690.73   18.40
  -1  -1   0 1037.30   29.20
   1   1   0 1135.29   29.40
  -2  -1   0   30.80    2.00
  -3  -1   0  214.68    8.10
   3   1   0  228.38    8.60
  -4  -1   0   49.00    3.70
   4   1   0   49.10    3.80
  -5  -1   0  686.23   22.50
   5   1   0  705.13   22.80
  -6  -1   0   89.69    5.90
   6   1   0   85.59    5.90
  -7  -1   0  536.55   20.00
   7   1   0  528.75   19.80
  -8  -1   0  419.56   17.50
   8   1   0  396.36   16.90
  -9  -1   0  159.58   10.50
   9   1   0  171.18   10.20
 -10  -1   0  293.87   15.70
 -11  -1   0   76.29    9.20
 -12  -1   0  148.59   12.40
 -11   2   0  428.86   21.60
 -10   2   0    4.70    3.20
  -9   2   0  830.22   31.00
  -8   2   0    3.90    2.50
   7  -2   0  576.64   20.10
  -7   2   0  593.24   22.20
   6  -2   0  113.49    6.00
  -6   2   0   98.39    6.90
  -6   2   0  112.39    6.50
   5  -2   0   50.39    3.50
  -5   2   0   41.80    4.70
  -5   2   0   47.20    3.70
   4  -2   0  192.48    7.20
  -4   2   0  171.28    8.30
  -4   2   0  195.78    7.60
   3  -2   0   78.59    3.50
  -3   2   0   76.39    4.40
  -3   2   0   79.89    4.00
  -2   2   0 3452.65   92.49
  -2   2   0 3433.06   93.19
  -1   2   0 1819.52   49.00
  -1   2   0 1783.02   48.90
   0   2   0  951.00   26.40
   0   2   0  954.90   25.70
   1   2   0 1571.74   42.70
  -2  -2   0  176.98    5.90
   2   2   0  177.48    6.10
  -3  -2   0   91.69    4.20
   3   2   0   82.09    3.90
  -4  -2   0   11.80    1.90
   4   2   0   11.20    2.20
  -5  -2   0  466.95   15.90
   5   2   0  452.95   16.80
  -6  -2   0 1174.78   35.70
   6   2   0 1155.28   36.60
  -7  -2   0    1.60    1.80
   7   2   0    3.50    2.00
  -8  -2   0 2422.86   72.39
   8   2   0 2513.25   73.19
  -9  -2   0  108.89    8.50
   9   2   0  121.79    8.90
 -10  -2   0  455.95   20.20
 -11  -2   0   33.20    6.20
 -12  -2   0   67.79    9.60
 -11   3   0  519.85   24.60
 -10   3   0   94.79   10.70
  -9   3   0  352.56   17.60
  -8   3   0   72.69    8.00
  -7   3   0   45.80    5.40
  -7   3   0   49.00    6.40
   6  -3   0  850.51   26.40
  -6   3   0  843.72   28.90
  -6   3   0  876.31   27.50
   5  -3   0    4.60    1.40
  -5   3   0    3.70    1.80
  -5   3   0    5.00    1.70
   4  -3   0 1633.24   48.40
  -4   3   0 1839.22   49.40
  -4   3   0 1749.03   50.39
  -3   3   0  872.41   26.80
  -3   3   0  887.81   26.00
  -2   3   0 2347.07   64.69
  -2   3   0 2353.96   64.29
  -1   3   0 1366.56   38.70
  -1   3   0 1416.26   38.50
   0   3   0   33.50    1.80
   1   3   0  553.94   16.50
  -2  -3   0    2.70    0.70
   2   3   0    5.70    1.10
  -3  -3   0  970.50   27.30
   3   3   0  958.80   27.60
  -4  -3   0 3209.68   88.39
   4   3   0 3289.77   88.29
  -5  -3   0   47.10    3.70
   5   3   0   43.30    3.30
   5   3   0   41.30    4.90
  -6  -3   0 2408.36   69.59
   6   3   0 2459.65   68.29
   6   3   0 2509.15   71.79
  -7  -3   0   28.90    4.30
   7   3   0   27.70    4.60
   7   3   0   31.80    3.60
  -8  -3   0  576.04   22.00
   8   3   0  613.84   23.40
  -9  -3   0  100.19    7.90
   9   3   0  117.49    9.70
 -10  -3   0  149.49   10.40
  10   3   0  148.39   11.00
 -11  -3   0  145.39   10.80
 -12  -3   0    9.80    4.70
 -11   4   0  210.38   15.40
 -10   4   0  324.27   17.90
  -9   4   0   93.29   10.10
  -8   4   0  593.24   23.90
  -8   4   0  574.14   22.10
  -7   4   0   12.60    3.20
  -7   4   0   16.50    4.00
  -6   4   0  313.87   12.90
  -6   4   0  322.37   14.40
  -5   4   0   72.49    5.90
  -5   4   0   82.19    5.20
  -4   4   0  250.97   10.80
  -4   4   0  261.17   10.10
  -3   4   0 2473.65   70.29
  -3   4   0 2568.14   69.79
  -2   4   0    9.70    2.00
  -2   4   0    6.20    1.60
  -1   4   0 3441.36   93.09
  -1   4   0 3414.36   92.39
   0   4   0   41.00    2.20
   1   4   0  915.61   26.50
   2   4   0  604.04   18.40
  -3  -4   0  280.77    8.90
   3   4   0  281.07    9.90
  -4  -4   0 1312.77   37.50
   4   4   0 1348.47   38.10
  -5  -4   0  133.39    6.20
   5   4   0  114.49    7.70
   5   4   0  127.49    6.00
  -6  -4   0 1525.55   44.50
   6   4   0 1555.74   47.30
   6   4   0 1477.85   43.60
  -7  -4   0  247.98   11.00
   7   4   0  235.78    9.80
   7   4   0  236.98   12.80
  -8  -4   0    2.80    2.10
   8   4   0    6.40    2.90
  -9  -4   0  579.04   22.50
   9   4   0  605.04   24.60
 -10  -4   0   30.10    5.20
  10   4   0   21.00    5.20
 -11  -4   0  357.66   17.60
 -12  -4   0   18.30    7.80
 -11   5   0   56.19   10.50
 -10   5   0  119.39   12.50
  -9   5   0   40.90    7.30
  -8   5   0  310.07   16.20
  -8   5   0  334.47   15.00
  -7   5   0   36.70    5.90
  -7   5   0   28.10    4.30
  -6   5   0  136.79    9.00
  -6   5   0  136.59    7.70
  -5   5   0 1791.92   51.59
  -5   5   0 1735.63   52.69
  -4   5   0   11.80    2.60
  -4   5   0   18.00    2.90
  -3   5   0 2488.55   70.79
  -3   5   0 2554.34   70.49
  -2   5   0   15.00    2.50
  -2   5   0   12.50    2.20
  -1   5   0 4230.58  113.89
  -1   5   0 4233.08  114.89
   0   5   0    9.70    1.70
   0   5   0    9.50    1.30
   1   5   0  508.35   16.30
   2   5   0 1219.78   35.30
   3   5   0  246.68    9.40
  -4  -5   0  895.61   25.80
   4   5   0  899.51   27.00
  -5  -5   0 1770.82   49.40
   5   5   0 1722.43   49.90
   5   5   0 1772.12   53.69
  -6  -5   0  270.47   10.80
   6   5   0  272.67   13.50
   6   5   0  272.17   10.70
  -7  -5   0  421.76   15.60
   7   5   0  425.76   18.70
   7   5   0  395.76   14.80
  -8  -5   0    5.50    2.40
   8   5   0    2.50    3.00
  -9  -5   0  259.57   12.70
   9   5   0  246.98   14.60
 -10  -5   0    4.30    2.90
  10   5   0    3.50    3.30
  11   5   0  229.28   15.30
 -10   6   0  206.18   14.60
  -9   6   0   -0.50    3.80
  -8   6   0  530.25   21.20
  -8   6   0  527.35   23.10
  -7   6   0   96.69    8.60
  -7   6   0  125.49    8.00
  -6   6   0   76.09    5.90
  -6   6   0   75.79    7.90
  -5   6   0 1005.40   32.30
  -5   6   0 1047.70   33.80
  -4   6   0  398.56   16.00
  -4   6   0  447.56   15.90
  -3   6   0  380.66   14.00
  -3   6   0  370.26   14.00
  -2   6   0  909.01   27.10
  -2   6   0  866.61   27.40
  -1   6   0  133.39    5.90
  -1   6   0  132.59    6.60
   0   6   0 1118.59   33.60
   0   6   0 1145.49   31.60
   1   6   0  219.38    9.00
   2   6   0 1503.95   43.40
   3   6   0   44.60    3.60
   4   6   0  307.47   11.70
  -5  -6   0  258.47    9.30
   5   6   0  254.07   10.40
  -6  -6   0    3.50    1.50
   6   6   0    3.80    1.40
   6   6   0    1.10    2.40
  -7  -6   0  631.54   21.40
   7   6   0  625.84   21.30
   7   6   0  676.33   25.80
  -8  -6   0   54.49    5.60
   8   6   0   54.09    7.90
   9   6   0  443.96   21.30
  10   6   0   63.29    9.20
  11   6   0  172.08   13.80
  12   6   0  382.06   29.80
 -10   7   0   96.79   11.70
  -9   7   0   34.00    7.00
  -8   7   0   63.89    7.30
  -8   7   0   62.89    8.40
  -7   7   0  345.87   15.60
  -7   7   0  360.96   17.30
  -6   7   0  283.57   14.20
  -6   7   0  276.87   12.90
  -5   7   0  588.84   22.00
  -5   7   0  582.04   20.90
  -4   7   0 1302.97   40.10
  -4   7   0 1285.57   39.60
  -3   7   0  223.68    9.90
  -3   7   0  206.48    9.80
  -2   7   0  362.76   13.70
  -2   7   0  345.27   12.90
  -1   7   0  266.67   10.90
  -1   7   0  255.07    9.50
   0   7   0 1771.62   50.99
   0   7   0 1763.82   48.50
   1   7   0    1.90    1.40
   2   7   0  391.36   14.30
   3   7   0 2282.07   64.59
   4   7   0  105.39    6.10
   5   7   0 1650.83   48.20
  -6  -7   0    5.40    1.50
   6   7   0    3.80    2.80
   6   7   0    4.30    1.70
   7   7   0 1583.84   48.00
   7   7   0 1682.03   53.59
   8   7   0  318.17   17.20
   9   7   0  328.17   18.20
  10   7   0  277.47   17.20
  11   7   0    9.50    5.40
  12   7   0  114.39   13.90
 -10   8   0   17.10    8.80
  -9   8   0  226.98   15.60
  -8   8   0   -1.90    2.60
  -8   8   0    3.40    3.90
  -7   8   0  644.34   24.50
  -7   8   0  651.13   26.00
  -6   8   0  215.98   12.50
  -6   8   0  226.68   11.70
  -5   8   0  221.78   11.20
  -5   8   0  232.48   12.10
  -4   8   0 1419.36   43.20
  -4   8   0 1373.46   42.90
  -3   8   0   -1.00    1.60
  -3   8   0   -0.70    1.30
  -2   8   0  332.37   12.50
  -2   8   0  321.47   13.30
  -1   8   0   23.70    2.90
  -1   8   0   20.30    3.30
   0   8   0  870.71   27.80
   1   8   0 1764.62   51.59
   2   8   0   58.19    4.70
   3   8   0 2098.19   60.39
   4   8   0  262.57   11.30
   5   8   0  441.56   16.50
   6   8   0  178.78   11.90
   6   8   0  174.48    9.00
   7   8   0  104.39    6.80
   7   8   0  109.39    9.90
   8   8   0  383.16   19.80
   9   8   0    9.70    4.90
  10   8   0  467.65   24.10
  11   8   0   84.79   11.90
  12   8   0   36.00    9.70
  -9   9   0  202.28   14.80
  -8   9   0  168.78   13.10
  -8   9   0  191.18   13.70
  -7   9   0  144.89   11.00
  -7   9   0  141.89    9.80
  -6   9   0  768.72   28.00
  -6   9   0  795.72   29.10
  -5   9   0    3.70    3.00
  -5   9   0    4.50    2.40
  -4   9   0  627.94   23.00
  -4   9   0  628.84   22.80
  -3   9   0    8.90    2.70
  -3   9   0    8.40    2.70
  -2   9   0  666.63   23.60
  -2   9   0  685.13   22.20
  -1   9   0    4.10    1.50
  -1   9   0    0.80    1.40
   0   9   0  177.28    9.30
   1   9   0  819.52   27.10
   2   9   0  537.65   19.50
   3   9   0  291.77   12.60
   4   9   0  495.85   18.40
   5   9   0  368.56   14.90
   6   9   0  482.75   22.20
   6   9   0  495.35   18.60
   7   9   0    3.70    3.20
   7   9   0    7.00    2.90
   8   9   0  469.25   23.20
   9   9   0   25.00    6.30
  10   9   0  131.29   14.80
  11   9   0   65.29   10.90
  -9  10   0   51.69    8.90
  -8  10   0  290.27   17.20
  -7  10   0    0.30    2.60
  -7  10   0   -3.50    3.50
  -6  10   0  803.52   29.70
  -6  10   0  778.82   28.90
  -5  10   0   65.89    7.40
  -5  10   0   59.59    7.20
  -4  10   0  680.13   24.70
  -4  10   0  630.64   23.60
  -3  10   0   79.49    6.30
  -3  10   0   69.19    7.20
  -2  10   0  215.68    9.70
  -2  10   0  207.88   11.00
  -1  10   0  415.26   14.50
  -1  10   0  419.26   16.90
   0  10   0  182.58    9.90
   1  10   0  911.91   30.20
   2  10   0  481.95   18.50
   3  10   0  169.98    9.50
   4  10   0 1044.70   33.90
   5  10   0  153.78    9.00
   6  10   0  668.43   24.00
   6  10   0  681.63   28.30
   7  10   0   18.20    5.40
   7  10   0   31.60    4.90
   8  10   0   87.09   11.30
   9  10   0  283.57   18.50
  10  10   0   13.80    5.50
  11  10   0  365.96   25.90
  -8  11   0  195.68   14.10
  -7  11   0  102.49   10.40
  -7  11   0  107.39   11.20
  -6  11   0   96.19    9.70
  -6  11   0  109.29    9.50
  -5  11   0  391.26   17.80
  -5  11   0  392.96   17.50
  -4  11   0  118.79    8.30
  -4  11   0  114.49    8.70
  -3  11   0  798.52   28.80
  -3  11   0  806.42   27.10
  -2  11   0  181.28   10.60
  -1  11   0 1181.68   38.50
   0  11   0  834.82   29.20
   1  11   0   75.89    7.50
   2  11   0   56.79    6.50
   3  11   0   10.70    3.50
   4  11   0  518.45   20.30
   5  11   0   38.10    5.40
   6  11   0  793.72   28.40
   6  11   0  840.42   33.20
   7  11   0  451.55   18.40
   7  11   0  431.36   22.30
   8  11   0   90.09   11.70
   9  11   0  311.87   20.10
  10  11   0    3.10    4.00
  -8  12   0  156.68   13.70
  -7  12   0  128.99   12.60
  -7  12   0  120.79   11.60
  -6  12   0  105.99   10.60
  -6  12   0  117.89   11.20
  -5  12   0  224.18   13.20
  -4  12   0   13.80    4.10
  -3  12   0  560.84   22.70
  -2  12   0  112.29    8.50
  -1  12   0   34.20    5.40
   0  12   0  653.53   24.70
   1  12   0   21.20    4.60
   2  12   0  888.51   30.90
   3  12   0   69.49    7.50
   4  12   0  662.83   24.80
   5  12   0   88.29    8.70
   5  12   0   83.09    9.50
   6  12   0  206.28   14.60
   6  12   0  219.78   12.10
   7  12   0  416.56   22.40
   7  12   0  442.86   18.60
   8  12   0   40.30    8.50
   9  12   0  119.09   14.20
  -7  13   0  140.09   13.30
  -6  13   0   24.30    5.90
  -5  13   0  456.75   21.10
  -4  13   0  125.19    9.80
  -3  13   0  436.96   19.70
  -2  13   0  405.16   18.60
  -1  13   0   40.80    6.30
   0  13   0  284.17   14.70
   1  13   0   12.10    3.80
   2  13   0  167.38   10.80
   3  13   0  228.18   12.70
   4  13   0   90.09    8.70
   5  13   0  771.82   32.00
   5  13   0  779.12   28.60
   6  13   0   10.50    4.00
   6  13   0   11.40    4.40
   7  13   0  664.63   25.70
   7  13   0  645.14   29.60
   8  13   0   90.99   12.00
   9  13   0   63.39   10.90
  -6  14   0    2.20    4.20
  -5  14   0  427.16   20.70
  -4  14   0  201.88   13.00
  -3  14   0   12.50    4.30
  -2  14   0  179.68   12.00
  -1  14   0  107.99   10.70
   0  14   0   95.29    9.60
   1  14   0  294.27   15.40
   2  14   0  278.07   15.00
   3  14   0  597.64   24.40
   4  14   0   21.40    5.20
   4  14   0   21.00    4.70
   5  14   0  533.65   23.00
   5  14   0  610.24   27.30
   6  14   0   26.60    5.40
   6  14   0   27.90    7.10
   7  14   0  118.89   12.40
   7  14   0   99.09   12.10
   8  14   0   86.39   11.90
  -4  15   0  385.16   20.10
  -3  15   0   46.70    7.70
  -2  15   0  191.58   13.10
  -1  15   0   57.89    8.10
   0  15   0   46.30    7.70
   1  15   0  457.25   21.20
   2  15   0    6.30    3.90
   2  15   0    9.20    3.40
   3  15   0  526.95   23.20
   3  15   0  539.05   24.70
   4  15   0   77.59    9.50
   4  15   0   70.79    9.90
   5  15   0  319.17   16.70
   5  15   0  308.67   18.90
   6  15   0  596.04   28.00
   6  15   0  535.45   23.90
   7  15   0   50.79   10.00
  -3  16   0   18.80    8.70
  -2  16   0  116.99   12.10
  -1  16   0  200.18   13.50
   0  16   0    2.60    3.50
   1  16   0  353.46   18.60
   2  16   0   63.29    8.70
   3  16   0  560.74   26.00
   3  16   0  559.64   24.90
   4  16   0  100.99   12.10
   4  16   0  107.39   11.80
   5  16   0   11.90    5.00
   5  16   0    4.40    4.60
   6  16   0   99.09   10.90
   6  16   0   88.59   12.80
   1  17   0  283.67   17.20
   2  17   0  181.18   13.40
   3  17   0   64.69    9.50
   4  17   0  141.49   13.70
   4  17   0  180.18   14.10
   5  17   0   10.10    6.40
   5  17   0   12.70    5.50
   6  17  -1   96.09   13.30
   5  17  -1  229.58   14.80
   5  17  -1  200.68   16.90
   4  17  -1    2.60    4.30
   4  17  -1    2.70    5.00
   3  17  -1   35.70    6.90
   2  17  -1   33.90    7.60
   1  17  -1  124.79   12.90
   6  16  -1   16.60    6.40
   6  16  -1    9.40    4.40
   5  16  -1  344.57   18.30
   5  16  -1  322.37   20.10
   4  16  -1  137.89   13.20
   4  16  -1  123.49   13.20
   3  16  -1  178.28   13.00
   3  16  -1  172.28   13.50
   2  16  -1  387.46   19.70
   1  16  -1    7.10    4.30
   0  16  -1  461.85   22.20
  -1  16  -1  118.09   12.60
  -2  16  -1   58.29    8.80
   7  15  -1  466.05   25.70
   6  15  -1  124.89   12.00
   6  15  -1  121.59   14.10
   5  15  -1  126.59   11.90
   5  15  -1  124.89   13.70
   4  15  -1   73.09    9.10
   4  15  -1   76.79    9.80
   3  15  -1    4.00    3.80
   3  15  -1    3.30    4.00
   2  15  -1  223.18   14.10
   2  15  -1  211.58   13.60
   1  15  -1  268.17   15.60
   0  15  -1  282.07   16.20
  -1  15  -1  332.67   17.90
  -2  15  -1   93.99   10.60
  -3  15  -1  257.27   15.50
  -4  15  -1   -3.90    3.40
   8  14  -1  170.78   17.70
   7  14  -1  343.37   21.20
   6  14  -1  214.78   12.70
   6  14  -1  212.98   15.60
   5  14  -1   40.20    7.50
   5  14  -1   62.39    7.60
   4  14  -1  258.77   16.20
   4  14  -1  279.97   14.70
   3  14  -1   22.80    5.10
   3  14  -1   24.70    5.40
   2  14  -1  497.55   21.10
   2  14  -1  455.55   21.20
   1  14  -1  553.24   23.20
   0  14  -1   23.50    5.50
  -1  14  -1  239.08   14.10
  -2  14  -1   33.40    6.10
  -3  14  -1  251.27   14.80
  -4  14  -1   44.10    7.20
  -5  14  -1  136.79   12.80
  -6  14  -1  418.16   21.70
   9  13  -1  233.38   19.90
   8  13  -1  429.16   24.00
   7  13  -1   59.79    9.60
   6  13  -1  243.58   13.20
   6  13  -1  253.77   16.30
   5  13  -1   54.59    8.50
   5  13  -1   50.99    6.80
   4  13  -1  408.36   18.00
   4  13  -1  417.56   20.40
   3  13  -1   50.99    6.70
   3  13  -1   63.69    8.30
   2  13  -1   54.59    7.20
   2  13  -1   55.79    7.10
   1  13  -1  666.03   25.30
   1  13  -1  633.04   25.00
   0  13  -1  278.57   14.70
  -1  13  -1  329.77   16.30
  -2  13  -1    0.90    2.10
  -3  13  -1  574.34   23.90
  -4  13  -1  154.78   11.10
  -5  13  -1   47.10    7.20
  -6  13  -1  188.38   13.10
  -7  13  -1  176.78   13.60
   9  12  -1   53.69    9.60
   8  12  -1  243.48   17.00
   7  12  -1    1.20    2.90
   6  12  -1  113.29   10.20
   6  12  -1   93.39    7.80
   5  12  -1   80.19    9.80
   5  12  -1   79.79    8.00
   4  12  -1  118.09    8.50
   4  12  -1  116.89   10.20
   3  12  -1 1167.68   38.50
   3  12  -1 1185.28   40.80
   2  12  -1   84.89    8.30
   1  12  -1 1309.87   42.40
   0  12  -1  235.08   12.60
  -1  12  -1  536.05   21.70
  -2  12  -1  146.29    9.90
  -3  12  -1  192.28   11.60
  -4  12  -1  283.07   15.00
  -5  12  -1  249.88   14.10
  -6  12  -1  248.58   14.30
  -6  12  -1  224.28   14.10
  -7  12  -1  376.06   20.00
  -7  12  -1  396.26   19.80
  -8  12  -1   41.00    8.30
  -8  12  -1   45.50    8.20
  10  11  -1  352.36   21.90
   9  11  -1    7.20    4.90
   8  11  -1  405.56   22.40
   7  11  -1   54.09    8.50
   6  11  -1  379.16   19.80
   6  11  -1  423.96   17.20
   5  11  -1  516.95   23.00
   5  11  -1  485.75   19.50
   4  11  -1    9.10    3.70
   4  11  -1   10.00    3.00
   3  11  -1  713.53   25.40
   2  11  -1 1248.58   40.00
   1  11  -1  937.81   31.80
   0  11  -1  301.77   14.10
  -1  11  -1    5.30    2.90
  -2  11  -1  690.93   25.60
  -3  11  -1    0.40    1.90
  -3  11  -1    0.00    2.20
  -4  11  -1  462.75   18.90
  -4  11  -1  474.95   20.00
  -5  11  -1  188.78   11.80
  -5  11  -1  216.58   12.30
  -6  11  -1   67.69    8.30
  -6  11  -1   58.19    7.40
  -7  11  -1  146.29   11.00
  -7  11  -1  115.59   11.70
  -8  11  -1    2.80    4.60
  -8  11  -1   -4.20    3.20
  10  10  -1  365.26   21.70
   9  10  -1    1.60    3.70
   8  10  -1  436.66   22.70
   7  10  -1   82.69    8.70
   7  10  -1   80.69   10.00
   6  10  -1   12.80    3.10
   6  10  -1    7.50    3.40
   5  10  -1  843.82   31.90
   5  10  -1  817.42   28.00
   4  10  -1  463.15   20.70
   4  10  -1  494.75   18.60
   3  10  -1   75.09    6.10
   2  10  -1 1045.90   33.70
   1  10  -1  542.95   20.30
   0  10  -1   78.99    6.30
  -1  10  -1  229.08    9.40
  -1  10  -1  221.88   11.30
  -2  10  -1  400.06   16.60
  -2  10  -1  388.56   14.70
  -3  10  -1  239.38   11.10
  -3  10  -1  210.18   11.40
  -4  10  -1   14.20    3.70
  -4  10  -1    8.90    3.30
  -5  10  -1  488.85   20.10
  -5  10  -1  484.65   20.00
  -6  10  -1    2.20    3.20
  -6  10  -1    8.00    3.20
  -7  10  -1  624.34   25.10
  -7  10  -1  596.24   25.40
  -8  10  -1   41.10    6.70
  -8  10  -1   32.90    7.40
  -9  10  -1  137.39   14.00
  11   9  -1  194.78   16.10
  10   9  -1  246.08   17.30
   9   9  -1  247.38   16.50
   8   9  -1  113.59   12.40
   7   9  -1  292.87   13.00
   7   9  -1  287.97   16.60
   6   9  -1   81.59    6.00
   6   9  -1   65.89    8.60
   5   9  -1  615.14   21.60
   5   9  -1  616.24   25.20
   4   9  -1  576.94   23.30
   4   9  -1  588.64   20.70
   3   9  -1  185.68    9.40
   2   9  -1 1073.59   33.80
   1   9  -1   13.80    3.10
   0   9  -1  797.02   26.00
   0  -9   1  750.12   22.90
   0  -9   1  761.12   22.20
  -1   9  -1  175.18    7.70
  -2   9  -1  198.48   10.30
  -2   9  -1  216.78    9.50
  -3   9  -1  800.72   27.00
  -3   9  -1  854.31   28.40
  -4   9  -1   -1.70    1.70
  -4   9  -1    2.60    2.40
  -5   9  -1 1007.80   33.90
  -5   9  -1  991.40   33.70
  -6   9  -1  482.45   19.90
  -6   9  -1  462.85   20.10
  -7   9  -1  420.86   19.50
  -7   9  -1  402.56   18.30
  -8   9  -1   55.29    7.80
  -8   9  -1   45.30    7.60
  -9   9  -1   48.30    8.20
  11   8  -1  376.76   21.90
  10   8  -1  147.69   15.30
   9   8  -1  491.75   24.20
   8   8  -1    2.30    2.90
   7   8  -1  460.85   21.30
   7   8  -1  433.56   16.70
   6   8  -1  417.66   19.30
   6   8  -1  401.66   15.30
   5   8  -1   -0.80    2.10
   5   8  -1    0.70    1.20
   4   8  -1  608.24   23.60
   4   8  -1  612.84   20.70
   3   8  -1    9.40    2.40
   2   8  -1 1800.42   52.39
   1   8  -1  441.46   16.10
   0   8  -1 1115.29   37.10
   0  -8   1 1279.17   34.30
   0  -8   1 1272.57   34.90
  -1   8  -1  780.62   26.20
  -1   8  -1  824.32   24.50
  -2   8  -1   13.40    2.70
  -2   8  -1    7.70    2.20
  -3   8  -1  475.15   17.90
  -3   8  -1  464.95   17.20
  -4   8  -1  205.48   10.40
  -4   8  -1  192.98   10.30
  -5   8  -1  196.28   10.60
  -5   8  -1  196.48   11.00
  -6   8  -1  366.76   16.00
  -6   8  -1  346.17   16.50
  -7   8  -1  105.79   10.40
  -7   8  -1  105.39    8.40
  -8   8  -1  493.85   22.70
  -8   8  -1  501.65   21.40
  -9   8  -1   30.00    6.90
  12   7  -1    2.50    4.80
  11   7  -1  113.99   13.40
  10   7  -1   -0.90    3.20
   9   7  -1  517.05   24.20
   8   7  -1  723.13   29.50
   7   7  -1   17.00    2.80
   7   7  -1   12.70    4.30
   6   7  -1  582.74   20.00
   6   7  -1  585.74   23.80
  -6  -7   1  608.64   19.00
   5   7  -1   36.20    4.00
   5   7  -1   24.20    4.60
   4   7  -1  973.00   33.00
   4   7  -1  969.50   29.80
   3   7  -1   40.30    4.10
   2   7  -1 2229.98   63.09
   1   7  -1 1107.39   33.40
   0   7  -1    3.50    1.50
  -1   7  -1  713.93   21.90
  -1   7  -1  720.93   23.40
  -2   7  -1  388.66   13.70
  -2   7  -1  372.26   14.40
  -3   7  -1  422.56   16.00
  -3   7  -1  427.36   15.70
  -4   7  -1  682.43   23.30
  -4   7  -1  663.03   23.30
  -5   7  -1  356.56   14.60
  -5   7  -1  329.27   14.90
  -6   7  -1  209.78   11.00
  -6   7  -1  213.38   11.90
  -7   7  -1   31.90    5.10
  -7   7  -1   36.20    6.10
  -8   7  -1  469.75   21.80
  -8   7  -1  496.55   20.60
  -9   7  -1   71.99    9.80
 -10   7  -1   42.80    7.90
  12   6  -1    7.50    4.60
  11   6  -1  478.35   24.40
  10   6  -1   58.19    8.90
   9   6  -1  555.34   24.70
   8   6  -1  298.37   16.30
  -8  -6   1  299.87   13.00
   7   6  -1    0.80    2.60
   7   6  -1    5.40    1.90
  -7  -6   1    3.10    1.90
   6   6  -1  563.24   18.50
   6   6  -1  542.45   22.30
  -6  -6   1  552.84   18.20
   5   6  -1  817.22   25.50
   5   6  -1  821.52   29.20
  -5  -6   1  839.82   24.70
   4   6  -1  287.37   11.00
   4   6  -1  302.27   13.60
   3   6  -1 1037.20   30.90
   2   6  -1 1304.57   38.00
   1   6  -1 5122.69  138.69
   0   6  -1  206.08    8.70
  -1   6  -1 1293.77   37.20
  -1   6  -1 1318.87   38.50
  -2   6  -1   22.20    3.10
  -2   6  -1   30.40    3.30
  -3   6  -1    1.30    1.50
  -3   6  -1    3.00    1.60
  -4   6  -1  124.19    7.60
  -4   6  -1  149.99    7.70
  -5   6  -1   85.59    6.10
  -5   6  -1   76.39    6.60
  -6   6  -1  248.68   11.80
  -6   6  -1  240.08   12.60
  -7   6  -1  483.35   19.00
  -7   6  -1  448.06   19.80
  -8   6  -1  457.45   19.60
  -8   6  -1  478.45   21.20
  -9   6  -1  539.05   24.50
 -10   6  -1    6.50    4.80
  11   5  -1  154.28   12.80
  10   5  -1  192.18   13.50
 -10  -5   1  212.88   12.10
   9   5  -1    3.50    3.00
  -9  -5   1   -0.80    2.00
   8   5  -1  367.16   17.70
  -8  -5   1  345.17   14.60
   7   5  -1  597.74   23.70
   7   5  -1  599.64   19.30
  -7  -5   1  571.84   20.30
   6   5  -1  210.88    8.60
   6   5  -1  209.38   11.70
  -6  -5   1  210.68    9.10
   5   5  -1  783.72   23.40
   5   5  -1  707.53   26.40
  -5  -5   1  786.92   23.40
   4   5  -1  727.93   21.80
   4   5  -1  705.53   24.80
  -4  -5   1  698.73   21.00
   3   5  -1  872.81   26.00
   2   5  -1   34.60    2.90
   1   5  -1  700.43   21.40
   0   5  -1 1411.16   40.30
  -1   5  -1    3.20    1.20
  -1   5  -1    3.80    1.40
  -2   5  -1  739.93   23.00
  -2   5  -1  724.23   22.60
  -3   5  -1   19.70    2.90
  -3   5  -1   21.30    3.20
  -4   5  -1 1670.83   48.40
  -4   5  -1 1643.04   49.00
  -5   5  -1    7.70    2.80
  -5   5  -1    9.80    2.30
  -6   5  -1 1739.33   51.49
  -6   5  -1 1697.93   52.69
  -7   5  -1  685.43   24.60
  -7   5  -1  692.33   26.10
  -8   5  -1   40.40    6.00
  -8   5  -1   43.40    6.50
  -9   5  -1  197.48   13.30
 -10   5  -1   82.69   10.70
 -11   5  -1  118.39   14.70
 -12  -4   1  422.86   25.30
  11   4  -1   92.49   10.60
 -11  -4   1  102.79    9.00
  10   4  -1  334.77   17.80
 -10  -4   1  347.07   16.40
   9   4  -1   17.90    4.40
  -9  -4   1   18.30    4.00
   8   4  -1   59.39    7.50
  -8  -4   1   50.59    6.00
   7   4  -1  331.57   11.80
   7   4  -1  343.97   15.70
  -7  -4   1  296.77   13.00
   6   4  -1   81.39    6.80
   6   4  -1   90.59    4.70
  -6  -4   1   91.69    5.60
   5   4  -1 1517.65   43.60
   5   4  -1 1542.95   47.40
  -5  -4   1 1582.34   44.40
   4   4  -1    5.80    1.40
   4   4  -1    2.80    1.60
  -4  -4   1    5.60    1.40
   3   4  -1 3927.11  106.69
   3   4  -1 4001.10  109.39
  -3  -4   1 3952.80  106.09
   2   4  -1  999.80   28.70
   1   4  -1 3290.27   89.09
   0   4  -1  920.11   26.80
  -1   4  -1  214.48    8.20
  -1   4  -1  220.98    7.80
  -2   4  -1 1301.97   38.00
  -2   4  -1 1339.57   38.00
  -3   4  -1 1319.17   39.10
  -3   4  -1 1346.67   38.70
  -4   4  -1  869.01   26.50
  -4   4  -1  827.12   27.10
  -5   4  -1 1298.97   40.60
  -5   4  -1 1339.87   39.70
  -6   4  -1  193.88    9.60
  -6   4  -1  205.88   10.90
  -7   4  -1 1652.93   50.59
  -7   4  -1 1672.13   52.09
  -8   4  -1   76.39    8.60
  -9   4  -1  240.48   14.30
 -10   4  -1   54.59    8.40
 -11   4  -1   25.20    7.10
 -12  -3   1  293.87   16.90
 -11  -3   1   14.80    4.50
  10   3  -1  323.37   16.60
 -10  -3   1  302.67   15.50
   9   3  -1  475.45   20.70
  -9  -3   1  453.35   19.20
   8   3  -1   85.69    7.50
  -8  -3   1   81.39    6.70
   7   3  -1  822.92   28.60
   7   3  -1  802.42   24.60
  -7  -3   1  797.02   26.80
   6   3  -1  120.79    5.70
   6   3  -1  129.89    8.10
  -6  -3   1  125.89    7.00
   5   3  -1 2584.94   71.39
   5   3  -1 2676.43   75.19
  -5  -3   1 2586.44   72.79
   4   3  -1    8.90    2.40
   4   3  -1   14.30    1.90
  -4  -3   1   13.10    2.10
   3   3  -1 2299.57   62.79
   3   3  -1 2346.47   65.29
  -3  -3   1 2293.07   62.99
   2   3  -1  544.75   17.80
   2   3  -1  553.24   16.20
  -2  -3   1  548.85   15.70
   1   3  -1   55.99    3.00
   0   3  -1  512.35   15.50
  -1   3  -1 1096.99   30.70
  -1   3  -1 1082.89   30.90
  -2   3  -1  164.18    6.70
  -2   3  -1  168.28    6.90
  -3   3  -1 1878.61   53.69
  -3   3  -1 1965.30   54.49
  -4   3  -1  596.84   19.40
  -4   3  -1  606.14   20.40
  -5   3  -1 1503.95   47.40
  -5   3  -1 1664.93   46.60
   5  -3   1 1599.84   44.30
  -6   3  -1    4.10    1.70
  -6   3  -1    4.00    2.60
  -7   3  -1  158.28    9.10
  -7   3  -1  174.98   10.40
  -8   3  -1    4.50    2.70
  -9   3  -1   88.69    9.20
 -10   3  -1   92.99   10.40
 -11   3  -1   -3.30    3.80
 -12  -2   1  297.37   17.30
 -11  -2   1  129.59   10.50
  10   2  -1   95.89    8.70
 -10  -2   1   85.49    9.10
   9   2  -1  581.04   23.50
  -9  -2   1  599.14   23.30
   8   2  -1   13.40    3.70
  -8  -2   1    9.10    2.90
   7   2  -1  395.26   16.30
  -7  -2   1  359.86   15.20
   6   2  -1   95.39    6.70
  -6  -2   1  110.39    6.50
   5   2  -1  910.41   29.10
  -5  -2   1  895.81   27.90
   4   2  -1 2770.02   76.39
   4   2  -1 2850.51   79.19
  -4  -2   1 2876.21   77.89
   3   2  -1  558.44   16.00
   3   2  -1  549.74   18.00
  -3  -2   1  547.75   16.80
   2   2  -1  620.24   17.70
   2   2  -1  624.04   19.20
  -2  -2   1  634.54   18.00
   1   2  -1   38.20    2.70
   1   2  -1   39.70    2.20
  -1  -2   1   38.40    2.00
   0   2  -1  299.57    9.30
   0  -2   1  303.27    8.90
   0  -2   1  311.67    9.10
  -1   2  -1  637.74   18.30
  -1   2  -1  618.44   18.20
  -2   2  -1  416.66   13.30
  -2   2  -1  406.16   12.90
  -3   2  -1 1478.65   43.10
  -3   2  -1 1513.15   42.40
   3  -2   1 1517.65   40.80
  -4   2  -1   19.60    3.00
  -4   2  -1   24.10    2.90
   4  -2   1   20.80    1.80
  -5   2  -1 1057.39   33.90
  -5   2  -1 1130.79   33.30
   5  -2   1 1088.09   31.40
  -6   2  -1  915.71   30.30
   6  -2   1  914.31   27.50
  -7   2  -1  197.78   10.90
  -8   2  -1  347.37   16.40
  -9   2  -1   31.10    5.70
 -10   2  -1  341.37   17.70
 -11   2  -1   36.80    7.50
 -12  -1   1   74.59    9.60
 -11  -1   1  121.99   10.40
 -10  -1   1   11.30    3.90
   9   1  -1  162.18   10.20
  -9  -1   1  174.98   11.00
   8   1  -1  490.05   19.50
  -8  -1   1  501.15   19.80
   7   1  -1  846.22   28.80
  -7  -1   1  872.71   29.00
   6   1  -1 1224.68   38.30
  -6  -1   1 1266.47   38.30
   5   1  -1  245.38   10.50
  -5  -1   1  232.98   10.10
   4   1  -1 2049.59   57.59
  -4  -1   1 2010.10   56.99
   3   1  -1   39.70    3.10
  -3  -1   1   32.20    3.10
   2   1  -1 1520.55   42.50
   2   1  -1 1519.85   40.80
  -2  -1   1 1524.75   41.80
   1   1  -1 2439.56   63.89
   1   1  -1 2370.16   64.99
  -1  -1   1 2414.66   64.29
   0   1  -1  749.42   20.70
   0  -1   1  754.52   20.70
  -1   1  -1 2560.64   69.59
  -1   1  -1 2627.54   69.69
  -2   1  -1  507.35   15.30
  -2   1  -1  502.25   14.90
   2  -1   1  478.55   13.90
  -3   1  -1 2395.36   65.99
  -3   1  -1 2393.16   65.49
   3  -1   1 2368.46   64.49
  -4   1  -1  322.07   11.70
   4  -1   1  320.47   10.70
  -5   1  -1 1205.18   36.80
   5  -1   1 1210.98   35.10
  -6   1  -1  957.30   31.00
   6  -1   1  943.31   29.00
  -7   1  -1   -2.20    1.80
   7  -1   1    1.00    1.20
  -8   1  -1  331.57   15.60
  -9   1  -1   20.70    4.50
 -10   1  -1  340.67   17.40
 -11   1  -1  367.56   19.50
 -12   1  -1   31.60    7.30
 -12   0   1    2.40    3.90
 -11   0   1  164.88   12.40
 -10   0   1   56.59    7.80
  -9   0   1   82.69    8.70
   8   0  -1  189.68   10.20
  -8   0   1  183.68   10.70
   7   0  -1  213.98   10.50
  -7   0   1  224.68   11.30
   6   0  -1 2103.49   58.99
  -6   0   1 1965.10   59.39
   5   0  -1  626.94   20.70
  -5   0   1  625.94   21.00
   4   0  -1  138.79    6.50
  -4   0   1  130.99    6.50
   3   0  -1   74.49    4.00
  -3   0   1   58.79    3.90
   2   0  -1  136.69    5.30
   1   0  -1 5045.29  138.29
  -1   0   1 5357.16  138.19
   0   0  -1   -6.60    0.10
   0   0   1   -6.60    0.20
  -1   0  -1 3847.82  102.49
  -2   0  -1  214.28    7.50
  -3   0  -1 1196.68   34.40
  -4   0  -1  549.95   17.80
   4   0   1  526.95   17.10
  -5   0  -1   47.80    4.20
   5   0   1   50.39    3.80
  -6   0  -1  363.36   15.10
   6   0   1  414.96   14.60
  -7   0  -1  105.49    7.40
   7   0   1   99.79    6.50
  -8   0  -1  285.87   14.10
   8   0   1  302.87   13.10
  -9   0  -1  273.17   14.30
 -10   0  -1  185.78   12.20
 -11   0  -1  535.85   24.20
 -12   0  -1   47.00    8.00
 -12   1   1    1.20    4.00
 -11   1   1   12.70    4.60
 -10   1   1   75.59    9.30
  -9   1   1   81.19    8.70
   8  -1  -1 1098.99   35.30
  -8   1   1 1070.89   36.60
   7  -1  -1  154.88    8.30
  -7   1   1  137.79    8.90
   6  -1  -1 2851.91   79.49
  -6   1   1 2799.62   80.69
   5  -1  -1 1486.45   42.50
  -5   1   1 1436.26   43.50
   4  -1  -1  459.95   14.80
  -4   1   1  444.76   15.40
  -4   1   1  432.66   14.00
   3  -1  -1  174.68    6.80
  -3   1   1  176.98    6.20
   2  -1  -1  501.85   15.10
  -2   1   1  505.85   14.40
  -2   1   1  497.35   15.50
   1  -1  -1 1887.01   54.39
  -1   1   1 2058.79   54.19
  -1   1   1 2060.79   53.49
   0   1   1  767.22   21.70
   0   1   1  819.72   21.60
  -1  -1  -1 2044.50   54.69
  -2  -1  -1 7271.77  193.18
  -3  -1  -1  155.88    6.40
  -4  -1  -1 2200.98   61.49
  -5  -1  -1   41.00    4.20
   5   1   1   34.90    3.90
  -6  -1  -1  727.93   24.20
   6   1   1  713.33   24.00
  -7  -1  -1   80.69    6.20
   7   1   1   71.79    5.70
  -8  -1  -1  127.89    8.50
   8   1   1  108.69    7.60
  -9  -1  -1  192.98   11.60
 -10  -1  -1   20.80    4.90
 -11  -1  -1  313.17   17.20
 -12  -1  -1  263.37   16.10
 -11   2   1   10.60    5.00
 -10   2   1  456.85   21.50
  -9   2   1   84.79    9.10
  -8   2   1 1094.39   37.30
   7  -2  -1  403.06   15.50
  -7   2   1  396.06   16.90
   6  -2  -1  272.17   11.10
  -6   2   1  267.97   10.80
  -6   2   1  262.67   12.20
   5  -2  -1 1784.52   49.80
  -5   2   1 1726.43   49.20
  -5   2   1 1711.53   51.19
   4  -2  -1    0.90    1.00
  -4   2   1    1.40    1.00
  -4   2   1    0.10    1.50
   3  -2  -1  200.48    7.50
  -3   2   1  193.68    8.10
  -3   2   1  191.98    7.00
  -2   2   1   32.80    2.70
  -2   2   1   36.70    2.30
  -1   2   1 1300.37   35.80
  -1   2   1 1317.27   36.10
   0   2   1 1609.04   42.90
   0   2   1 1591.34   43.50
   1   2   1   14.40    1.50
   1   2   1   14.10    0.90
  -2  -2  -1 3742.33   98.79
   2   2   1 3647.74   99.39
  -3  -2  -1   86.39    4.10
  -4  -2  -1 1449.85   41.50
  -5  -2  -1  830.02   25.50
   5   2   1  786.62   26.20
  -6  -2  -1   61.79    4.80
   6   2   1   53.39    4.80
  -7  -2  -1  180.88    9.40
   7   2   1  173.98    9.60
  -8  -2  -1  235.08   11.80
   8   2   1  211.88   11.50
  -9  -2  -1  714.93   26.40
   9   2   1  692.63   26.30
 -10  -2  -1  295.37   15.20
 -11  -2  -1  139.59   11.00
 -12  -2  -1  179.08   13.10
 -11   3   1   15.40    5.40
 -10   3   1  174.58   12.60
  -9   3   1  231.48   13.70
  -8   3   1  234.08   13.10
  -7   3   1 1057.89   34.10
  -7   3   1 1134.39   36.60
   6  -3  -1    7.10    2.00
  -6   3   1   12.00    2.40
  -6   3   1    8.10    3.00
   5  -3  -1  466.95   16.50
  -5   3   1  466.75   17.80
  -5   3   1  507.25   16.20
   4  -3  -1   50.49    3.80
  -4   3   1   53.29    3.50
  -4   3   1   57.49    4.60
  -3   3   1  404.76   13.20
  -3   3   1  411.76   14.20
  -2   3   1  204.38    7.90
  -2   3   1  209.88    7.50
  -1   3   1   34.00    2.30
  -1   3   1   33.00    2.30
   0   3   1 1481.05   40.00
   0   3   1 1477.25   41.00
   1   3   1 1526.25   42.30
  -2  -3  -1 3356.36   89.29
   2   3   1 3349.47   90.59
  -3  -3  -1 2834.32   75.49
   3   3   1 2745.73   76.19
  -4  -3  -1 1597.14   45.00
   4   3   1 1601.44   45.30
  -5  -3  -1  669.23   21.30
  -6  -3  -1  188.28    8.80
   6   3   1  176.18    9.80
  -7  -3  -1  755.82   25.50
   7   3   1  754.92   26.90
  -8  -3  -1  154.58    9.20
   8   3   1  160.38   10.20
  -9  -3  -1  287.97   14.20
   9   3   1  317.47   15.40
 -10  -3  -1  607.04   24.20
  10   3   1  595.74   24.60
 -11  -3  -1   11.80    3.90
 -12  -3  -1  507.55   23.30
 -11   4   1   59.29    9.70
 -10   4   1  195.98   13.70
  -9   4   1  812.72   31.60
  -8   4   1    8.00    3.80
  -7   4   1  815.52   29.20
  -7   4   1  804.92   26.80
  -6   4   1    2.90    1.70
  -6   4   1    4.80    2.50
  -5   4   1  322.17   13.60
  -5   4   1  320.97   12.10
  -4   4   1   92.69    6.10
  -4   4   1  100.69    5.30
  -3   4   1  726.83   22.10
  -3   4   1  715.93   22.90
  -2   4   1 2753.22   76.19
  -2   4   1 2800.72   76.09
  -1   4   1  443.96   13.70
  -1   4   1  434.16   14.10
   0   4   1 5413.36  144.19
   0   4   1 5340.57  142.79
   2   4   1  621.04   19.00
  -3  -4  -1 1871.11   51.09
   3   4   1 1887.91   52.59
  -4  -4  -1   11.60    1.80
   4   4   1   13.40    2.20
  -5  -4  -1 1075.39   31.80
   5   4   1 1074.79   32.20
  -6  -4  -1   10.40    2.30
   6   4   1    7.20    2.00
   6   4   1    5.10    2.30
  -7  -4  -1  126.39    7.20
   7   4   1  123.19    6.90
   7   4   1  101.79    8.00
  -8  -4  -1 1076.49   35.20
   8   4   1 1095.69   34.20
   8   4   1 1129.09   38.10
  -9  -4  -1   33.30    5.20
   9   4   1   39.90    6.30
 -10  -4  -1  416.76   18.40
  10   4   1  409.76   19.80
 -11  -4  -1   19.20    4.50
 -12  -4  -1  333.87   25.20
 -11   5   1   74.59   11.30
 -10   5   1    6.00    5.00
  -9   5   1  472.55   22.10
  -8   5   1   50.49    7.20
  -7   5   1 1088.89   37.10
  -7   5   1 1085.59   34.60
  -6   5   1  254.17   11.10
  -6   5   1  253.47   12.60
  -5   5   1   96.49    5.90
  -5   5   1  102.69    7.00
  -4   5   1  882.71   28.60
  -4   5   1  904.21   27.60
  -3   5   1  261.77   10.80
  -3   5   1  273.37   10.40
  -2   5   1 1852.91   52.09
  -2   5   1 1843.12   52.09
  -1   5   1 1155.58   32.60
  -1   5   1 1133.89   33.30
   0   5   1  906.01   25.30
   0   5   1  902.51   27.00
   1   5   1  858.31   25.80
   2   5   1  658.33   20.60
   3   5   1   52.09    3.70
  -4  -5  -1  105.29    4.60
   4   5   1  109.69    5.70
  -5  -5  -1 1037.80   30.70
   5   5   1 1059.59   31.70
  -6  -5  -1  244.08    9.90
   6   5   1  240.78   10.20
  -7  -5  -1    2.50    1.70
   7   5   1    2.50    2.40
   7   5   1    3.50    1.80
  -8  -5  -1  908.01   29.70
   8   5   1  867.91   29.00
   8   5   1  930.51   33.30
  -9  -5  -1   37.30    5.50
   9   5   1   34.10    6.40
 -10  -5  -1  150.38    9.80
  10   5   1  130.09   10.60
  11   5   1   56.39    8.40
 -10   6   1   34.50    7.40
  -9   6   1  636.54   27.30
  -8   6   1  450.85   20.90
  -7   6   1  503.05   21.20
  -7   6   1  509.65   19.40
  -6   6   1  143.69    8.00
  -6   6   1  139.99    9.50
  -5   6   1   35.90    4.90
  -5   6   1   25.10    3.70
  -4   6   1  375.86   13.90
  -4   6   1  342.17   14.20
  -3   6   1 1081.49   33.00
  -3   6   1 1074.59   32.70
  -2   6   1   23.30    3.10
  -2   6   1   26.80    3.10
  -1   6   1 3744.63   99.89
  -1   6   1 3626.74  100.99
   0   6   1   20.20    2.00
   0   6   1   15.70    2.60
   1   6   1 3491.75   95.89
   2   6   1  279.67   10.80
   3   6   1  445.56   15.50
   4   6   1  112.99    6.20
  -5  -6  -1  533.45   16.40
   5   6   1  504.35   17.80
  -6  -6  -1 1205.58   35.60
   6   6   1 1227.88   36.80
  -7  -6  -1  803.52   25.60
   7   6   1  801.92   26.10
   7   6   1  801.62   30.30
  -8  -6  -1  572.84   19.90
   8   6   1  537.95   20.10
   8   6   1  536.95   23.20
   9   6   1  210.78   13.80
  10   6   1  227.18   14.90
  11   6   1  308.07   18.60
 -10   7   1  129.19   13.10
  -9   7   1   24.80    6.50
  -8   7   1  219.58   13.90
  -7   7   1   20.80    3.90
  -7   7   1    8.90    3.80
  -6   7   1  537.35   20.10
  -6   7   1  546.05   21.70
  -5   7   1  173.08    9.10
  -5   7   1  174.38   10.10
  -4   7   1  573.24   20.80
  -4   7   1  584.84   20.30
  -3   7   1  774.12   24.80
  -3   7   1  747.03   24.90
  -2   7   1   26.50    3.50
  -2   7   1   26.90    3.30
  -1   7   1  857.01   26.80
  -1   7   1  843.02   25.30
   0   7   1    9.60    1.70
   0   7   1    7.20    2.10
   1   7   1 1299.57   38.60
   3   7   1  120.59    6.60
   4   7   1 1316.47   39.60
   5   7   1    3.50    1.80
  -6  -7  -1 1522.15   41.90
   6   7   1 1403.06   43.70
   7   7   1  237.98   14.10
   7   7   1  238.48   11.00
   8   7   1  150.48   11.30
   8   7   1  117.99    8.90
   9   7   1  185.38   13.10
  10   7   1   78.79   10.50
  11   7   1  177.78   14.30
  12   7   1   12.40    5.50
 -10   8   1  441.56   29.70
  -9   8   1    0.70    4.50
  -8   8   1  417.06   20.50
  -7   8   1  141.39   10.70
  -7   8   1  157.08    9.70
  -6   8   1  140.49    8.90
  -6   8   1  153.98   10.30
  -5   8   1  159.58    9.90
  -5   8   1  157.68    9.00
  -4   8   1    0.90    1.60
  -4   8   1   -0.90    1.80
  -3   8   1  963.20   31.30
  -3   8   1  993.90   31.00
  -2   8   1  545.65   18.10
  -2   8   1  512.05   18.90
  -1   8   1 1173.58   33.90
  -1   8   1 1148.29   35.80
   0   8   1  385.56   11.90
   0   8   1  339.47   14.00
   1   8   1  990.60   31.10
   2   8   1 1217.38   37.20
   3   8   1  508.95   18.30
   4   8   1  642.44   22.00
   5   8   1  308.47   12.90
   6   8   1   94.09    6.50
   7   8   1  423.36   16.60
   7   8   1  415.76   20.20
   8   8   1    4.40    3.80
   8   8   1    3.50    3.20
   9   8   1  538.85   25.20
  10   8   1    1.90    4.00
  11   8   1  460.05   24.30
  12   8   1  101.99   13.70
  -9   9   1    8.80    5.10
  -8   9   1  176.18   13.10
  -7   9   1   48.50    7.60
  -7   9   1   53.89    6.70
  -6   9   1  240.78   12.50
  -6   9   1  232.58   13.20
  -5   9   1 1694.73   52.59
  -5   9   1 1748.33   53.29
  -4   9   1  150.88    9.10
  -4   9   1  139.09    8.60
  -3   9   1  635.94   22.70
  -3   9   1  711.73   24.10
  -2   9   1   44.00    5.10
  -2   9   1   55.19    5.10
  -1   9   1  607.44   21.60
  -1   9   1  614.44   19.50
   0   9   1  186.38    9.30
   1   9   1   11.80    2.80
   2   9   1 1421.36   43.30
   3   9   1  517.55   19.10
   4   9   1  782.52   26.50
   5   9   1  901.51   29.80
   6   9   1   21.10    3.80
   7   9   1  390.26   19.70
   7   9   1  381.56   15.90
   8   9   1    1.50    2.70
   9   9   1  184.78   14.20
  10   9   1  120.69   14.00
  11   9   1  210.48   16.40
  -9  10   1   25.90    7.50
  -8  10   1  212.38   14.80
  -7  10   1  299.07   15.40
  -7  10   1  318.17   16.80
  -6  10   1    0.20    2.40
  -6  10   1    5.30    3.50
  -5  10   1  371.26   16.70
  -5  10   1  362.06   16.40
  -4  10   1  410.66   17.30
  -4  10   1  402.56   17.00
  -3  10   1  115.59    7.90
  -3  10   1  113.59    7.50
  -2  10   1  828.22   26.30
  -2  10   1  808.12   28.10
  -1  10   1    1.80    1.70
  -1  10   1    2.30    2.00
   0  10   1  890.51   29.70
   1  10   1    5.40    2.40
   2  10   1  227.28   11.40
   3  10   1  151.38    9.00
   4  10   1  134.89    8.50
   5  10   1  663.33   23.80
   6  10   1  288.77   13.50
   7  10   1  222.98   11.70
   7  10   1  225.38   14.70
   8  10   1  194.78   14.20
   9  10   1  184.28   15.00
  10  10   1  583.24   28.60
  11  10   1  119.59   14.90
  -8  11   1    2.70    4.90
  -7  11   1  407.36   20.30
  -7  11   1  399.66   19.10
  -6  11   1  445.76   19.60
  -6  11   1  443.26   20.10
  -5  11   1   15.20    3.60
  -5  11   1   12.40    4.10
  -4  11   1  590.94   22.40
  -4  11   1  604.04   23.40
  -3  11   1   54.49    6.60
  -3  11   1   52.09    5.90
  -2  11   1  725.33   26.30
  -1  11   1    8.80    2.90
   0  11   1  699.53   25.40
   1  11   1  141.69    8.90
   2  11   1    5.90    2.90
   3  11   1  515.85   20.20
   4  11   1   69.19    7.30
   5  11   1  851.01   29.60
   6  11   1  174.08   10.40
   7  11   1  259.97   13.00
   7  11   1  232.88   15.70
   8  11   1  406.66   22.30
   9  11   1   14.50    6.50
  10  11   1  379.36   22.60
  -8  12   1   22.20    6.60
  -7  12   1  176.68   13.40
  -7  12   1  168.78   12.40
  -6  12   1  172.08   12.30
  -6  12   1  167.78   11.40
  -5  12   1   17.60    4.20
  -4  12   1  235.98   13.00
  -3  12   1    0.90    1.80
  -2  12   1  566.24   22.60
  -1  12   1  333.87   15.50
   0  12   1  361.76   16.50
   1  12   1 1162.18   38.40
   2  12   1   57.39    7.00
   3  12   1  293.47   14.40
   4  12   1   34.00    5.60
   5  12   1  206.88   11.70
   6  12   1  278.17   14.00
   7  12   1    1.50    2.40
   7  12   1    0.90    3.00
   8  12   1  545.85   27.30
   9  12   1   10.40    5.80
  -7  13   1    3.40    4.20
  -6  13   1  252.57   14.90
  -5  13   1   68.79    8.70
  -4  13   1  311.77   16.00
  -3  13   1  120.19    9.30
  -2  13   1  578.54   23.60
  -1  13   1  428.76   19.00
   0  13   1    2.00    2.40
   1  13   1  523.35   21.70
   2  13   1  199.78   11.80
   3  13   1   49.80    6.60
   4  13   1  438.06   19.20
   5  13   1   -0.70    2.40
   6  13   1  474.55   24.10
   6  13   1  512.65   21.20
   7  13   1   28.70    7.10
   7  13   1   22.70    4.90
   8  13   1  671.53   31.30
   9  13   1  137.89   16.00
  -6  14   1  224.18   15.00
  -5  14   1   48.90    7.10
  -4  14   1   69.79    8.80
  -3  14   1  328.17   17.10
  -2  14   1   22.70    4.90
  -1  14   1  586.84   24.30
   0  14   1  298.17   15.80
   1  14   1  244.08   13.90
   2  14   1  284.47   15.10
   3  14   1   11.10    4.10
   4  14   1  255.97   14.20
   5  14   1    1.40    3.00
   6  14   1  370.66   17.90
   6  14   1  345.97   20.50
   7  14   1  272.97   15.30
   7  14   1  272.57   18.30
   8  14   1   19.40    6.40
  -5  15   1  180.98   17.20
  -4  15   1   46.90    7.90
  -3  15   1  722.53   29.50
  -2  15   1    9.20    4.10
  -1  15   1  175.18   12.20
   0  15   1  169.48   12.00
   1  15   1   13.70    4.80
   2  15   1  130.59   12.00
   3  15   1    5.50    3.40
   4  15   1  297.67   16.30
   5  15   1  193.08   13.20
   5  15   1  203.88   15.10
   6  15   1  476.05   21.80
   6  15   1  476.85   25.50
   7  15   1  314.57   17.00
   7  15   1  275.07   19.90
  -3  16   1  327.27   20.10
  -2  16   1  146.69   13.80
  -1  16   1   11.40    4.40
   0  16   1  268.97   16.00
   1  16   1   19.10    5.50
   2  16   1  325.37   17.90
   3  16   1   38.60    7.10
   4  16   1  112.09   12.40
   4  16   1  127.29   12.70
   5  16   1  361.46   18.90
   5  16   1  384.36   22.20
   6  16   1    5.00    3.90
   6  16   1    5.20    4.90
   7  16   1  242.98   15.40
   1  17   1   24.70    6.20
   2  17   1   73.49    9.80
   3  17   1  111.79   12.10
   4  17   1   -3.20    4.30
   4  17   1   -2.40    3.90
   5  17   1  678.63   31.80
   5  17   1  769.12   34.00
   5  17  -2    4.90    4.20
   5  17  -2    2.90    4.80
   4  17  -2  338.67   22.50
   4  17  -2  325.37   18.50
   3  17  -2  140.99   13.70
   2  17  -2  124.99   12.90
   1  17  -2  157.58   16.50
   6  16  -2  377.56   22.70
   5  16  -2   98.59   11.00
   5  16  -2   73.69   10.90
   4  16  -2  227.58   16.30
   4  16  -2  247.98   14.90
   3  16  -2  266.97   16.00
   3  16  -2  259.47   22.50
   2  16  -2   55.09    8.80
   1  16  -2  124.19   12.50
   0  16  -2   31.90    6.70
  -1  16  -2  102.69   11.60
  -2  16  -2  285.47   17.10
   7  15  -2   56.69   10.50
   6  15  -2  445.26   24.10
   6  15  -2  449.86   22.20
   5  15  -2  173.18   12.20
   5  15  -2  185.58   14.40
   4  15  -2   28.80    6.80
   4  15  -2   41.10    7.00
   3  15  -2  332.97   18.10
   3  15  -2  312.67   16.70
   2  15  -2   -0.90    3.60
   1  15  -2  333.17   17.70
   0  15  -2  191.28   13.20
  -1  15  -2  193.08   13.30
  -2  15  -2  532.05   24.00
  -3  15  -2   -2.00    3.20
  -4  15  -2  266.17   16.40
   8  14  -2  145.19   16.80
   7  14  -2  494.15   26.10
   6  14  -2  160.18   13.60
   6  14  -2  138.09   10.50
   5  14  -2  322.87   18.90
   5  14  -2  330.57   16.30
   4  14  -2    3.30    3.30
   4  14  -2    9.00    4.00
   3  14  -2  347.47   18.00
   3  14  -2  346.47   16.90
   2  14  -2   20.90    5.10
   2  14  -2   21.80    4.80
   1  14  -2  101.59   10.20
   0  14  -2  216.58   13.40
  -1  14  -2    3.60    3.40
  -2  14  -2  367.56   18.20
  -3  14  -2    8.80    3.90
  -4  14  -2  232.18   14.50
  -5  14  -2  151.08   12.20
   8  13  -2   80.69   11.60
   7  13  -2  873.01   36.60
   6  13  -2    4.20    2.80
   6  13  -2    4.80    4.00
   5  13  -2  380.36   17.20
   5  13  -2  382.96   20.10
   4  13  -2   72.29    8.00
   4  13  -2   61.89    8.30
   3  13  -2  266.77   13.90
   3  13  -2  277.37   15.20
   2  13  -2  370.16   17.10
   2  13  -2  365.76   17.20
   1  13  -2    1.00    2.20
   1  13  -2    4.00    2.80
   0  13  -2  619.34   24.70
  -1  13  -2  265.17   14.50
  -2  13  -2  419.26   19.10
  -3  13  -2  199.98   12.30
  -4  13  -2  166.28   11.70
  -5  13  -2  261.47   15.30
  -6  13  -2   12.10    4.40
  -7  13  -2  227.58   15.60
   9  12  -2  278.37   19.10
   8  12  -2    3.10    4.10
   7  12  -2  139.39   12.50
   6  12  -2  308.77   14.50
   6  12  -2  295.87   17.70
   5  12  -2  253.07   12.70
   5  12  -2  261.37   15.50
   4  12  -2  274.87   15.30
   4  12  -2  276.17   13.60
   3  12  -2  354.86   17.50
   3  12  -2  386.26   16.60
   2  12  -2 1460.65   45.60
   2  12  -2 1400.96   46.40
   1  12  -2   84.29    7.40
   1  12  -2   84.79    8.30
   0  12  -2  151.28    9.10
   0  12  -2  169.38   10.40
  -1  12  -2  253.27   13.50
  -2  12  -2   75.49    8.40
  -3  12  -2  301.77   15.30
  -4  12  -2    6.30    3.00
  -5  12  -2  317.97   16.50
  -6  12  -2   53.59    7.90
  -6  12  -2   58.09    7.90
  -7  12  -2  231.38   14.90
  -7  12  -2  238.38   15.70
  -8  12  -2  362.76   19.80
  -8  12  -2  326.77   19.70
  10  11  -2    5.60    5.30
   9  11  -2  680.93   31.70
   8  11  -2  321.47   19.70
   7  11  -2  276.17   17.10
   6  11  -2  276.57   13.10
   6  11  -2  293.57   17.00
   5  11  -2  231.88   14.60
   5  11  -2  267.37   12.40
   4  11  -2  187.88   10.10
   4  11  -2  172.58   11.40
   3  11  -2   -0.50    2.20
   3  11  -2    2.00    2.20
   2  11  -2  558.34   22.40
   2  11  -2  586.84   21.80
   1  11  -2  531.45   21.20
   1  11  -2  588.14   21.70
   0  11  -2   82.49    6.30
   0  11  -2   70.69    7.40
  -1  11  -2  920.81   31.70
  -2  11  -2    4.20    2.60
  -3  11  -2  737.43   25.50
  -3  11  -2  726.23   27.10
  -4  11  -2   12.10    3.70
  -4  11  -2   10.70    3.70
  -5  11  -2  370.46   17.80
  -5  11  -2  400.16   17.60
  -6  11  -2  125.79    9.90
  -6  11  -2   97.19   10.00
  -7  11  -2   21.30    6.00
  -7  11  -2   17.20    4.80
  -8  11  -2  269.97   16.50
  -8  11  -2  267.97   16.40
  10  10  -2   39.30    8.60
   9  10  -2  200.28   15.60
   8  10  -2  344.67   19.90
   7  10  -2   17.50    5.30
   6  10  -2  348.77   18.50
   6  10  -2  351.56   14.80
   5  10  -2    7.30    3.60
   5  10  -2   10.70    3.10
   4  10  -2 1651.83   49.40
   4  10  -2 1634.14   52.69
   3  10  -2  874.91   28.80
   3  10  -2  858.61   30.90
   2  10  -2  247.48   12.40
   2  10  -2  228.38   11.30
   1  10  -2  518.65   19.50
   1  10  -2  505.75   19.50
   0  10  -2  122.09    7.40
   0  10  -2  116.09    7.90
  -1  10  -2  472.95   18.60
  -1  10  -2  446.06   16.50
   1 -10   2  455.85   15.30
   1 -10   2  472.15   16.30
  -2  10  -2  187.08   10.50
  -2  10  -2  199.88    9.40
  -3  10  -2  244.98   12.50
  -3  10  -2  247.58   11.70
  -4  10  -2  510.75   19.80
  -4  10  -2  503.45   20.50
  -5  10  -2  101.09    9.80
  -5  10  -2  102.39    8.30
  -6  10  -2  766.82   29.50
  -6  10  -2  817.92   29.90
  -7  10  -2   15.70    5.20
  -7  10  -2   24.30    5.30
  -8  10  -2  132.49   13.30
  -8  10  -2  148.89   11.30
  -9  10  -2   11.30    6.60
  11   9  -2  228.48   17.50
  10   9  -2  394.16   23.00
   9   9  -2    2.60    3.80
   8   9  -2  654.53   29.10
   7   9  -2   41.80    7.50
   6   9  -2  733.03   24.50
   6   9  -2  713.43   29.10
   5   9  -2   29.60    5.70
   5   9  -2   33.10    4.30
   4   9  -2  207.18   12.10
   4   9  -2  230.28   10.40
   3   9  -2  206.68   10.10
   3   9  -2  230.38   11.90
   2   9  -2  264.87   11.20
   2   9  -2  211.18   11.40
   1   9  -2  844.42   27.80
   1   9  -2  844.32   28.20
   0   9  -2 1053.99   33.20
   0   9  -2 1053.99   33.80
   0  -9   2 1075.79   31.20
  -1   9  -2  523.25   19.60
  -1   9  -2  527.85   18.00
   1  -9   2  546.25   17.00
   1  -9   2  520.65   17.70
  -2   9  -2  289.37   13.10
  -2   9  -2  292.17   11.90
  -3   9  -2  468.45   18.50
  -3   9  -2  471.45   17.60
  -4   9  -2  644.14   23.70
  -4   9  -2  635.84   23.20
  -5   9  -2   21.40    4.60
  -5   9  -2   20.30    4.30
  -6   9  -2  310.67   14.90
  -6   9  -2  269.07   14.50
  -7   9  -2  180.68   11.60
  -7   9  -2  201.38   12.80
  -8   9  -2    9.20    3.90
  -8   9  -2    5.70    4.80
  -9   9  -2  298.67   18.00
  11   8  -2   49.50    9.80
  10   8  -2  340.27   20.30
   9   8  -2   33.40    7.50
   8   8  -2  253.47   15.70
   7   8  -2   39.30    7.00
   6   8  -2  555.74   23.90
   6   8  -2  561.64   19.30
   5   8  -2  331.57   12.70
   5   8  -2  292.77   15.30
   4   8  -2   38.90    4.30
   4   8  -2   37.50    5.40
   3   8  -2 1314.17   41.90
   3   8  -2 1322.57   39.50
   2   8  -2  348.27   13.50
   2   8  -2  349.77   14.80
   1   8  -2  396.26   14.70
   1   8  -2  360.96   14.70
   0   8  -2  998.60   32.20
   0   8  -2 1041.10   31.80
   0  -8   2 1046.30   30.00
  -1   8  -2  461.35   17.20
  -1   8  -2  461.85   15.70
  -2   8  -2  696.13   22.40
  -2   8  -2  671.03   20.60
  -2   8  -2  682.43   23.50
  -3   8  -2    2.60    1.80
  -3   8  -2    8.50    2.60
  -4   8  -2  869.61   29.30
  -4   8  -2  859.41   28.90
  -5   8  -2  832.62   28.90
  -5   8  -2  831.92   29.00
  -6   8  -2   73.19    7.80
  -6   8  -2   52.49    6.90
  -7   8  -2  394.46   18.80
  -7   8  -2  407.26   18.10
  -8   8  -2   15.00    4.00
  -8   8  -2   15.60    5.40
  -9   8  -2  361.56   19.70
  12   7  -2   44.00    8.50
  11   7  -2   23.80    7.00
  10   7  -2  388.66   21.40
   9   7  -2  294.47   17.60
   8   7  -2  911.31   34.90
   7   7  -2  904.01   33.90
   6   7  -2  505.85   17.30
   6   7  -2  511.35   21.80
  -6  -7   2  500.55   16.80
   5   7  -2  527.15   17.90
   5   7  -2  542.55   21.80
  -5  -7   2  532.25   16.80
   4   7  -2   16.20    2.70
   4   7  -2   22.20    4.00
   3   7  -2  693.83   24.90
   3   7  -2  726.03   22.80
   2   7  -2  839.92   26.30
   2   7  -2  854.31   28.00
   1   7  -2  227.48   10.20
   1   7  -2  230.58    9.70
   0   7  -2 2198.78   61.09
   0   7  -2 2170.78   61.49
   0  -7   2 2104.99   58.79
   0  -7   2 2154.58   59.49
  -1   7  -2   13.90    2.10
  -1   7  -2   16.30    2.90
  -1   7  -2   19.90    2.60
  -2   7  -2 1886.11   49.40
  -2   7  -2 1836.22   51.29
  -2   7  -2 1612.14   51.79
  -3   7  -2    6.90    2.20
  -3   7  -2    8.80    2.40
  -4   7  -2  669.43   23.50
  -4   7  -2  688.63   23.70
  -5   7  -2  111.09    7.60
  -5   7  -2  118.59    8.00
  -6   7  -2  110.89    7.80
  -6   7  -2  105.59    8.30
  -7   7  -2  176.48   11.40
  -7   7  -2  180.08   10.90
  -8   7  -2   41.90    6.80
  -8   7  -2   55.99    7.20
  -9   7  -2  235.68   15.40
 -10   7  -2  230.68   15.90
  12   6  -2  133.09   14.60
  11   6  -2  151.08   13.30
  10   6  -2  306.77   18.00
   9   6  -2  211.18   14.00
  -9  -6   2  216.58   16.40
   8   6  -2  519.75   23.20
  -8  -6   2  519.65   19.20
   7   6  -2 1077.19   37.90
  -7  -6   2 1062.49   33.10
   6   6  -2  324.87   15.80
   6   6  -2  329.27   11.90
  -6  -6   2  309.17   12.00
   5   6  -2  327.67   15.30
   5   6  -2  327.57   11.80
  -5  -6   2  322.27   11.50
   4   6  -2  590.94   22.10
   4   6  -2  594.14   19.20
  -4  -6   2  617.64   18.20
   3   6  -2    7.10    2.30
   3   6  -2    7.70    1.70
   2   6  -2 2484.05   68.79
   2   6  -2 2472.05   70.59
   1   6  -2  239.18    9.50
   1   6  -2  239.38   10.10
   0   6  -2 1922.21   54.09
   0   6  -2 1903.11   54.39
   0  -6   2 1925.21   52.89
   0  -6   2 1909.31   52.29
  -1   6  -2   50.49    3.30
  -1   6  -2   54.79    4.10
  -1   6  -2   61.89    3.80
  -2   6  -2  610.84   20.50
  -2   6  -2  619.34   17.90
  -2   6  -2  622.24   20.10
  -3   6  -2  857.11   27.00
  -3   6  -2  843.42   27.20
  -4   6  -2    1.00    1.50
  -4   6  -2   -1.00    1.70
  -5   6  -2  175.88    9.40
  -5   6  -2  176.28    9.90
  -6   6  -2  405.96   16.30
  -6   6  -2  354.86   16.50
  -7   6  -2  390.96   16.90
  -7   6  -2  384.16   17.80
  -8   6  -2  278.57   14.30
  -8   6  -2  251.77   14.60
  -9   6  -2  257.07   15.60
 -10   6  -2  540.35   25.20
  11   5  -2  247.38   16.20
  10   5  -2   15.00    5.00
 -10  -5   2   19.50    4.20
   9   5  -2  908.51   34.40
  -9  -5   2  904.31   31.20
   8   5  -2    9.00    3.90
  -8  -5   2    3.80    2.40
   7   5  -2  647.34   25.20
  -7  -5   2  622.54   21.80
   6   5  -2  706.63   21.20
   6   5  -2  692.43   25.90
  -6  -5   2  662.83   22.30
   5   5  -2  167.88    7.00
   5   5  -2  162.98    9.70
  -5  -5   2  174.38    7.40
   4   5  -2  218.28   10.70
   4   5  -2  213.28    8.30
  -4  -5   2  222.78    8.20
   3   5  -2  103.89    5.00
  -3  -5   2  104.39    4.40
   2   5  -2  641.04   21.60
   2   5  -2  665.53   20.10
   1   5  -2  299.47   11.20
   1   5  -2  301.37   10.50
  -1  -5   2  280.17   10.00
   0   5  -2 2367.26   65.09
   0   5  -2 2398.06   65.49
   0  -5   2 2332.07   63.69
   0  -5   2 2331.47   64.29
  -1   5  -2 2179.88   59.89
  -1   5  -2 2117.49   58.89
  -1   5  -2 2098.69   58.19
  -2   5  -2   27.70    3.40
  -2   5  -2   36.00    3.20
  -3   5  -2 2015.10   57.29
  -3   5  -2 1988.70   57.19
  -4   5  -2   14.50    2.80
  -4   5  -2   10.70    2.80
  -5   5  -2  454.65   17.00
  -5   5  -2  446.06   17.60
  -6   5  -2  326.07   15.00
  -6   5  -2  339.47   14.40
  -7   5  -2  219.98   11.50
  -7   5  -2  208.18   12.30
  -8   5  -2  272.37   14.00
  -8   5  -2  257.77   14.50
  -9   5  -2   58.09    8.00
 -10   5  -2  465.05   22.60
 -11   5  -2  128.59   18.50
 -12  -4   2   21.10    9.50
  11   4  -2  289.67   17.00
 -11  -4   2  272.17   15.10
  10   4  -2   28.80    5.80
 -10  -4   2   26.00    5.20
   9   4  -2  844.12   31.90
  -9  -4   2  820.22   29.30
   8   4  -2    0.60    2.40
  -8  -4   2    0.70    2.10
   7   4  -2   67.79    7.90
  -7  -4   2   69.29    5.50
   6   4  -2  428.96   18.10
   6   4  -2  456.05   14.20
  -6  -4   2  420.46   15.70
   5   4  -2  369.26   12.20
  -5  -4   2  382.06   13.40
   4   4  -2   92.79    4.30
   4   4  -2   84.79    6.10
  -4  -4   2   94.99    4.80
   3   4  -2  486.65   17.80
   3   4  -2  526.15   15.50
  -3  -4   2  490.05   15.30
   2   4  -2 6379.26  173.08
   2   4  -2 6422.46  171.18
  -2  -4   2 6438.46  170.48
   1   4  -2 1519.95   40.30
   1   4  -2 1495.05   41.10
  -1  -4   2 1292.27   39.80
   0   4  -2 3170.38   85.49
   0   4  -2 3158.58   85.29
   0  -4   2 3131.09   84.79
   0  -4   2 3114.59   84.29
  -1   4  -2  626.04   18.10
  -1   4  -2  630.34   19.50
  -1   4  -2  625.54   19.10
  -2   4  -2  872.51   26.10
  -2   4  -2  856.81   26.10
  -3   4  -2  513.25   17.20
  -3   4  -2  512.15   17.50
  -4   4  -2  671.73   22.80
  -4   4  -2  699.33   22.50
  -5   4  -2   37.00    4.70
  -5   4  -2   40.70    4.50
  -6   4  -2  531.65   19.50
  -6   4  -2  529.25   20.30
  -7   4  -2  224.68   11.40
  -7   4  -2  192.48   11.50
  -8   4  -2  950.10   34.00
  -9   4  -2   24.10    5.60
 -10   4  -2  169.38   12.30
 -11   4  -2  207.28   15.40
 -12  -3   2   24.20    6.20
 -11  -3   2  433.96   20.40
  10   3  -2  163.68   11.50
 -10  -3   2  156.98   10.50
   9   3  -2  956.80   34.70
  -9  -3   2  970.40   33.20
   8   3  -2  274.67   14.40
  -8  -3   2  291.27   13.40
   7   3  -2    2.60    2.10
  -7  -3   2    1.80    2.10
   6   3  -2  610.14   18.30
   6   3  -2  587.54   22.50
  -6  -3   2  629.04   20.90
   5   3  -2  199.58   10.10
   5   3  -2  206.78    7.20
  -5  -3   2  196.18    8.70
   4   3  -2 1139.89   35.50
   4   3  -2 1162.68   32.10
  -4  -3   2 1147.99   33.50
   3   3  -2 1352.96   39.80
   3   3  -2 1342.17   36.90
  -3  -3   2 1323.37   37.60
   2   3  -2  868.81   26.50
   2   3  -2  872.91   24.70
  -2  -3   2  882.01   24.80
   1   3  -2 3852.01  102.59
   1   3  -2 3827.12  101.59
  -1  -3   2 3681.23  101.59
   0   3  -2  187.18    7.00
   0   3  -2  189.98    6.90
   0  -3   2  197.38    6.80
  -1   3  -2 1899.51   50.59
  -1   3  -2 1869.51   51.99
  -1   3  -2 1869.01   51.79
  -2   3  -2 1404.66   40.20
  -2   3  -2 1428.26   40.40
  -3   3  -2  850.61   26.30
  -3   3  -2  854.01   25.90
  -4   3  -2 1565.64   46.40
  -4   3  -2 1596.34   45.90
  -5   3  -2   13.40    3.00
  -5   3  -2   22.30    3.30
  -6   3  -2  395.66   16.20
  -6   3  -2  379.06   15.30
  -7   3  -2   31.30    5.10
  -8   3  -2  401.26   18.10
  -9   3  -2  398.46   19.00
 -10   3  -2    8.40    3.80
 -11   3  -2  327.37   18.70
 -12  -2   2   58.79    8.60
 -11  -2   2  404.76   19.90
  10   2  -2  510.55   22.20
 -10  -2   2  507.45   21.90
   9   2  -2  399.66   18.60
  -9  -2   2  434.86   18.50
   8   2  -2  755.82   27.30
  -8  -2   2  722.73   26.30
   7   2  -2  280.27   13.20
  -7  -2   2  253.27   12.10
   6   2  -2  158.28    6.10
   6   2  -2  171.48    9.20
  -6  -2   2  160.08    8.30
   5   2  -2  582.54   16.90
   5   2  -2  589.44   20.60
  -5  -2   2  566.34   19.30
   4   2  -2  521.45   17.90
   4   2  -2  495.15   14.60
  -4  -2   2  504.25   16.60
   3   2  -2 2897.91   80.09
   3   2  -2 2864.01   77.09
  -3  -2   2 2901.31   78.69
   2   2  -2   24.70    1.60
   2   2  -2   27.10    2.70
  -2  -2   2   23.50    2.00
   1   2  -2 3131.79   86.59
   1   2  -2 3112.29   87.79
  -1  -2   2 3481.55   87.39
   0   2  -2 1666.43   46.40
   0   2  -2 1693.43   46.40
   0  -2   2 1739.63   46.60
  -1   2  -2  456.15   12.60
  -1   2  -2  447.46   13.50
  -1   2  -2  437.86   13.50
   1  -2   2  414.66   12.30
  -2   2  -2   35.50    2.80
  -2   2  -2   34.60    2.70
  -3   2  -2    2.00    1.50
  -3   2  -2    1.80    1.40
  -4   2  -2  495.35   16.90
  -4   2  -2  496.05   17.30
   4  -2   2  506.05   14.80
  -5   2  -2  402.36   15.70
  -5   2  -2  449.95   15.70
   5  -2   2  408.46   13.30
  -6   2  -2  593.84   21.90
   6  -2   2  620.44   19.10
  -7   2  -2 1358.46   43.10
  -8   2  -2  111.99    8.60
  -9   2  -2  720.23   28.00
 -10   2  -2   36.60    6.50
 -11   2  -2  148.09   12.10
 -12  -1   2  142.09   12.30
 -11  -1   2   74.29    9.20
 -10  -1   2  313.17   16.30
   9   1  -2   70.69    7.90
  -9  -1   2   68.59    7.80
   8   1  -2  232.98   12.20
  -8  -1   2  242.18   12.40
   7   1  -2  322.67   14.60
  -7  -1   2  366.36   15.10
   6   1  -2   76.09    5.80
  -6  -1   2   78.69    5.60
   5   1  -2  775.92   25.40
  -5  -1   2  777.42   25.00
   4   1  -2    7.70    1.90
  -4  -1   2    4.20    1.50
   3   1  -2 2384.66   66.39
  -3  -1   2 2380.86   65.59
   2   1  -2  940.31   27.70
  -2  -1   2  956.40   27.10
   1   1  -2   33.90    2.30
   1   1  -2   38.80    1.60
  -1  -1   2   41.10    2.30
   0   1  -2   56.59    2.70
   0   1  -2   58.39    2.50
   0  -1   2   57.29    3.00
  -2   1  -2  374.96   12.30
  -2   1  -2  373.86   12.40
  -3   1  -2  118.69    5.60
  -3   1  -2  107.29    5.50
  -4   1  -2 1206.28   35.70
   4  -1   2 1181.38   33.80
  -5   1  -2 1119.59   34.60
   5  -1   2 1122.09   32.60
  -6   1  -2  149.19    8.50
   6  -1   2  157.78    7.20
  -7   1  -2  918.71   30.90
   7  -1   2  904.11   28.40
  -8   1  -2  157.38   10.00
  -9   1  -2  628.14   25.00
 -10   1  -2   60.19    8.00
 -11   1  -2  113.29   11.80
 -12   1  -2  179.28   14.70
 -12   0   2  353.06   19.90
 -11   0   2    5.80    3.60
 -10   0   2  398.56   19.20
   9   0  -2  369.66   17.30
  -9   0   2  380.56   17.60
   8   0  -2  161.48    9.50
  -8   0   2  137.69    9.30
   7   0  -2  383.66   15.60
  -7   0   2  377.46   16.10
   6   0  -2   58.29    4.90
  -6   0   2   49.00    5.50
   5   0  -2  637.44   20.90
  -5   0   2  597.84   20.80
   4   0  -2  349.37   12.90
  -4   0   2  362.56   13.10
   3   0  -2 1933.11   54.29
  -3   0   2 1949.41   54.29
   2   0  -2 2891.41   79.59
  -2   0   2 2959.00   79.39
   1   0  -2 1283.87   36.20
  -1   0   2 1314.07   35.80
   0   0   2 4464.85  119.49
   1   0   2  522.65   15.10
   1   0   2  499.75   14.70
  -2   0  -2 2028.10   55.69
  -3   0  -2    8.70    1.70
  -4   0  -2 1979.70   56.09
  -5   0  -2 1289.47   39.20
   5   0   2 1329.67   38.40
  -6   0  -2  373.56   14.50
   6   0   2  334.97   13.20
  -7   0  -2  738.93   26.40
   7   0   2  792.02   25.40
  -8   0  -2  629.84   22.70
   8   0   2  505.85   25.80
  -9   0  -2  420.66   18.80
 -10   0  -2   59.39    7.70
 -11   0  -2  114.09   11.90
 -12   0  -2  137.49   13.80
 -12   1   2  440.96   24.90
 -11   1   2  112.79   11.80
 -10   1   2   43.70    7.20
  -9   1   2   31.90    5.40
   8  -1  -2    2.40    2.10
  -8   1   2    1.40    2.40
   7  -1  -2  733.03   25.40
  -7   1   2  750.32   26.50
   6  -1  -2  687.33   23.20
  -6   1   2  679.03   23.90
   5  -1  -2 3150.88   87.59
  -5   1   2 3137.79   88.19
   4  -1  -2 1468.35   42.30
  -4   1   2 1421.76   40.30
  -4   1   2 1496.05   43.00
   3  -1  -2  669.13   20.60
  -3   1   2  671.43   18.80
  -3   1   2  655.53   20.80
   2  -1  -2  212.88    8.10
  -2   1   2  221.48    8.10
  -2   1   2  222.08    6.70
  -1   1   2   13.60    1.70
  -1   1   2   13.00    1.20
   0   1   2 2436.66   65.69
   1   1   2  504.05   14.70
  -2  -1  -2  526.65   15.80
  -3  -1  -2 5865.21  157.18
  -4  -1  -2    9.80    1.90
  -5  -1  -2 1500.35   44.10
  -6  -1  -2  435.26   16.00
   6   1   2  395.96   15.40
  -7  -1  -2  149.09    8.70
   7   1   2  158.98    8.60
  -8  -1  -2   19.20    4.00
   8   1   2   21.10    3.70
  -9  -1  -2  127.69    9.40
 -10  -1  -2  223.68   13.10
 -11  -1  -2   64.09    8.70
 -12  -1  -2  106.09   11.40
 -11   2   2  239.98   15.70
 -10   2   2   73.69    9.00
  -9   2   2  117.49    9.40
  -8   2   2    3.00    2.90
   7  -2  -2  349.47   14.70
  -7   2   2  363.86   16.10
   6  -2  -2  849.61   27.00
  -6   2   2  782.12   25.10
  -6   2   2  837.92   28.00
   5  -2  -2    2.30    1.20
  -5   2   2    1.70    1.70
  -5   2   2    2.70    1.20
   4  -2  -2 2359.76   66.59
  -4   2   2 2391.86   64.89
  -4   2   2 2383.86   67.29
   3  -2  -2  187.38    8.00
  -3   2   2  190.58    8.20
  -3   2   2  190.38    6.60
  -2   2   2  905.81   26.40
  -2   2   2  893.91   25.20
  -1   2   2 7381.16  194.68
  -1   2   2 7295.37  195.08
   0   2   2  260.07    8.50
   0   2   2  272.17    8.40
   1   2   2   47.90    2.50
   1   2   2   41.10    2.60
  -3  -2  -2 1531.75   42.80
  -4  -2  -2 1651.23   46.80
  -5  -2  -2   51.99    4.10
  -6  -2  -2 1745.23   51.09
  -7  -2  -2   35.50    4.70
   7   2   2   33.00    4.50
  -8  -2  -2  445.06   18.10
   8   2   2  442.36   18.10
  -9  -2  -2    1.00    2.70
   9   2   2    2.90    2.40
 -10  -2  -2  429.06   19.20
 -11  -2  -2  127.49   10.40
 -12  -2  -2   88.09   10.60
 -11   3   2  138.69   13.60
 -10   3   2   -1.40    3.00
  -9   3   2   58.39    8.20
  -8   3   2  307.97   15.40
   7  -3  -2  237.18   15.10
  -7   3   2  251.07   12.70
  -7   3   2  226.28   10.30
   6  -3  -2 1300.37   39.80
  -6   3   2 1266.47   38.00
  -6   3   2 1313.67   41.00
   5  -3  -2  120.29    6.90
  -5   3   2  117.49    5.60
  -5   3   2  110.89    7.10
  -4   3   2 2050.19   58.19
  -4   3   2 1989.60   55.89
  -3   3   2  629.74   19.00
  -3   3   2  638.24   20.60
  -2   3   2  157.78    6.70
  -2   3   2  151.78    6.00
  -1   3   2   82.39    3.90
  -1   3   2   80.99    3.80
   0   3   2   -1.40    0.70
   0   3   2   -0.90    0.90
   1   3   2  356.16   10.90
   1   3   2  366.86   11.80
   2   3   2 1212.28   33.20
   2   3   2 1228.28   33.60
   2   3   2 1208.78   34.80
  -3  -3  -2 3807.02  103.79
   3   3   2 3916.71  104.99
  -4  -3  -2 3904.71  105.89
  -5  -3  -2  238.68    9.70
  -6  -3  -2  571.74   19.60
  -7  -3  -2  124.69    7.70
   7   3   2  137.09    8.90
  -8  -3  -2  832.22   28.40
   8   3   2  821.52   29.50
  -9  -3  -2   14.10    3.50
   9   3   2    4.70    3.00
 -10  -3  -2   63.79    7.60
 -11  -3  -2  477.35   21.40
 -12  -3  -2   80.39    9.80
 -11   4   2  134.39   14.10
 -10   4   2   63.69    8.80
  -9   4   2  149.59   11.60
  -8   4   2  511.75   21.70
  -7   4   2   42.30    4.60
  -7   4   2   45.60    6.30
  -6   4   2  590.24   22.40
  -6   4   2  600.24   19.90
  -5   4   2  323.17   11.90
  -5   4   2  317.37   13.70
  -4   4   2  874.51   28.30
  -4   4   2  903.21   26.70
  -3   4   2 1593.34   44.70
  -3   4   2 1572.84   45.90
  -2   4   2  120.79    6.00
  -2   4   2  125.29    5.60
  -1   4   2 1083.39   31.10
  -1   4   2 1074.89   30.80
   0   4   2   37.20    2.20
   0   4   2   37.50    2.80
   1   4   2 2041.00   56.59
   2   4   2   91.99    4.80
   3   4   2  145.59    6.60
  -4  -4  -2 2406.66   66.09
   4   4   2 2404.86   67.39
  -5  -4  -2  223.98    9.10
   5   4   2  239.18    9.90
  -6  -4  -2  539.55   18.40
   6   4   2  538.45   18.70
  -7  -4  -2  616.94   23.30
   7   4   2  773.72   26.90
   7   4   2  757.22   24.10
  -8  -4  -2  762.72   25.90
   8   4   2  736.43   27.70
   8   4   2  739.43   25.40
  -9  -4  -2  307.87   14.40
   9   4   2  321.87   16.20
 -10  -4  -2   98.69    9.40
  10   4   2   81.29    9.70
 -11  -4  -2  215.78   13.10
 -11   5   2    3.10    6.40
 -10   5   2  179.68   13.90
  -9   5   2    3.60    3.70
  -8   5   2 1225.38   42.10
  -7   5   2  762.12   27.90
  -7   5   2  732.83   25.00
  -6   5   2  487.35   17.30
  -6   5   2  480.75   19.50
  -5   5   2  659.23   21.80
  -5   5   2  688.63   24.00
  -4   5   2  212.98    9.00
  -4   5   2  210.48   10.00
  -3   5   2  612.44   19.50
  -3   5   2  600.04   20.20
  -2   5   2   20.80    2.60
  -2   5   2   23.80    3.00
  -1   5   2 1111.89   32.20
  -1   5   2 1078.39   31.40
   0   5   2 1119.09   32.90
   0   5   2 1126.39   31.30
   1   5   2 1110.79   32.70
   2   5   2 1640.54   46.80
   3   5   2  874.21   26.80
  -4  -5  -2 1143.99   32.40
   4   5   2 1134.49   34.10
  -5  -5  -2  662.33   20.70
   5   5   2  673.83   22.00
  -6  -5  -2  642.94   21.10
   6   5   2  660.43   22.10
  -7  -5  -2  542.85   19.10
   7   5   2  552.44   19.60
  -8  -5  -2   63.69    6.20
   8   5   2   57.89    7.50
   8   5   2   79.19    6.10
  -9  -5  -2  170.98   10.10
   9   5   2  202.08   12.60
 -10  -5  -2  145.29    9.80
  10   5   2  132.19   10.80
  11   5   2  102.69   12.10
 -10   6   2  169.48   13.50
  -9   6   2   98.99   11.30
  -8   6   2  417.26   19.80
  -7   6   2  338.37   16.40
  -7   6   2  347.67   14.40
  -6   6   2   74.59    5.50
  -6   6   2   70.69    7.60
  -5   6   2  525.45   20.00
  -5   6   2  519.25   18.30
  -4   6   2    6.30    2.00
  -4   6   2    7.70    2.60
  -3   6   2  138.89    6.80
  -3   6   2  119.69    6.90
  -2   6   2  922.41   27.50
  -2   6   2  882.01   27.70
  -1   6   2 1244.48   35.50
  -1   6   2 1236.88   36.60
   0   6   2 2255.87   61.39
   0   6   2 2255.77   63.39
   2   6   2  260.37   10.50
   3   6   2  147.29    7.30
   4   6   2  563.44   19.10
  -5  -6  -2  719.83   21.80
   5   6   2  728.53   23.80
  -6  -6  -2   23.20    3.00
   6   6   2   25.90    3.80
  -7  -6  -2  552.64   19.10
   7   6   2  556.54   19.90
  -8  -6  -2  121.09    7.40
   8   6   2  106.59    9.40
   8   6   2  117.39    7.40
   9   6   2  154.38   11.30
  10   6   2  173.78   12.90
  11   6   2   81.59   10.90
 -10   7   2   83.79   11.10
  -9   7   2  431.96   21.80
  -8   7   2   31.20    6.40
  -7   7   2  358.26   15.40
  -7   7   2  355.26   17.40
  -6   7   2  260.47   13.50
  -6   7   2  257.87   12.00
  -5   7   2  933.71   29.90
  -5   7   2  913.71   31.20
  -4   7   2   50.09    5.60
  -4   7   2   50.19    5.20
  -3   7   2  514.75   18.20
  -3   7   2  503.35   17.90
  -2   7   2 1519.65   44.50
  -2   7   2 1497.65   43.80
  -1   7   2    3.30    1.40
  -1   7   2    6.40    1.80
   0   7   2  886.31   25.20
   0   7   2  862.21   27.50
   1   7   2 1455.35   42.90
   2   7   2   45.70    4.50
   3   7   2  818.02   26.30
   4   7   2  410.26   15.40
   5   7   2  945.71   30.10
   6   7   2   72.79    6.60
   7   7   2 1002.00   32.30
   8   7   2  183.18   12.70
   8   7   2  187.68   10.00
   9   7   2    4.60    2.90
  10   7   2  174.08   13.40
  11   7   2  101.29   12.60
  12   7   2  285.57   19.80
  -9   8   2  441.76   22.50
  -8   8   2   11.70    4.80
  -7   8   2   71.39    8.60
  -7   8   2   81.89    7.80
  -6   8   2  291.17   13.30
  -6   8   2  291.57   14.90
  -5   8   2  369.46   16.20
  -5   8   2  362.26   15.10
  -4   8   2  775.02   26.20
  -4   8   2  773.82   26.50
  -3   8   2    5.60    2.20
  -3   8   2    6.00    2.00
  -2   8   2 1089.99   34.10
  -2   8   2 1103.49   33.20
  -1   8   2  322.07   12.90
  -1   8   2  313.27   11.40
   0   8   2  788.22   27.60
   0   8   2  929.51   25.20
   1   8   2  781.42   25.60
   2   8   2  117.19    7.00
   3   8   2 1012.90   32.00
   4   8   2  103.99    6.80
   5   8   2 1131.29   35.60
   6   8   2  293.67   13.00
   7   8   2  201.68   10.50
   8   8   2  432.76   17.80
   8   8   2  460.55   22.00
   9   8   2    8.90    4.60
  10   8   2  380.96   21.10
  11   8   2  186.38   15.00
  12   8   2  113.59   13.90
  -9   9   2  165.28   13.60
  -8   9   2  203.38   14.30
  -7   9   2  121.59    8.90
  -7   9   2  107.59   10.90
  -6   9   2  301.87   15.30
  -6   9   2  288.27   13.90
  -5   9   2  216.38   11.10
  -5   9   2  191.58   11.40
  -4   9   2 1126.39   35.70
  -4   9   2 1061.19   35.30
  -3   9   2   36.70    4.80
  -3   9   2   25.60    3.90
  -2   9   2  469.15   16.20
  -2   9   2  422.66   17.10
  -1   9   2  499.15   16.60
  -1   9   2  500.25   18.50
   0   9   2   97.39    4.70
   0   9   2   88.59    6.30
   1   9   2  402.26   15.80
   2   9   2  229.68   10.90
   3   9   2 1183.48   37.20
   4   9   2  657.83   23.20
   5   9   2 1395.96   43.20
   6   9   2  788.92   27.30
   7   9   2   11.50    3.30
   8   9   2   22.50    5.50
   8   9   2   24.00    4.40
   9   9   2  191.28   14.50
  10   9   2   73.69   10.70
  11   9   2  297.27   19.30
  -9  10   2   60.39    9.40
  -8  10   2  331.97   18.80
  -7  10   2  156.48   12.00
  -7  10   2  156.48   10.30
  -6  10   2  338.97   15.80
  -6  10   2  342.67   16.80
  -5  10   2   59.29    7.30
  -5  10   2   42.50    5.80
  -4  10   2  490.75   19.20
  -4  10   2  460.05   19.10
  -3  10   2  646.64   23.00
  -3  10   2  672.53   24.10
  -2  10   2   75.29    5.50
  -2  10   2   75.29    7.10
  -1  10   2  372.36   15.90
  -1  10   2  403.96   14.40
   0  10   2  230.78   11.30
   1  10   2  241.88   11.80
   2  10   2  181.28    9.90
   3  10   2  436.46   17.50
   4  10   2 1056.89   34.60
   5  10   2   33.40    5.00
   6  10   2  376.06   16.20
   7  10   2  348.27   15.60
   8  10   2   55.89    8.50
   8  10   2   55.59    6.80
   9  10   2  304.57   19.10
  10  10   2  133.89   15.00
  11  10   2  280.47   19.80
  -8  11   2  333.47   18.80
  -7  11   2   13.60    5.50
  -7  11   2   16.90    4.60
  -6  11   2  415.76   18.60
  -6  11   2  401.56   19.30
  -5  11   2   74.99    8.00
  -5  11   2   65.69    8.00
  -4  11   2  195.98   11.30
  -4  11   2  195.28   11.20
  -3  11   2  400.46   16.30
  -3  11   2  382.76   17.00
  -2  11   2   -0.10    1.70
  -1  11   2  557.04   21.40
   0  11   2  862.31   29.70
   1  11   2  128.29    8.60
   2  11   2   75.39    7.50
   3  11   2  328.77   14.90
   4  11   2 1772.12   54.29
   5  11   2   34.40    5.20
   6  11   2  165.48   10.30
   7  11   2  196.58   11.40
   8  11   2    3.90    3.20
   8  11   2    2.50    4.20
   9  11   2  301.37   19.60
  10  11   2   15.20    5.90
  -8  12   2  334.57   19.70
  -7  12   2  123.59   16.20
  -7  12   2  123.59   12.40
  -6  12   2  122.39    9.70
  -6  12   2  142.59   11.30
  -5  12   2  242.78   13.60
  -4  12   2   10.50    3.50
  -3  12   2  304.87   15.00
  -2  12   2  233.48   12.60
  -1  12   2  167.58   10.40
   0  12   2 1345.97   43.40
   1  12   2  286.97   14.10
   2  12   2  703.93   26.20
   3  12   2    4.00    2.60
   4  12   2  231.48   12.50
   5  12   2  198.38   11.50
   6  12   2   13.90    4.10
   7  12   2  157.98   10.40
   8  12   2   21.50    6.90
   8  12   2   26.60    5.50
   9  12   2  400.96   23.20
  -6  13   2    0.60    3.20
  -5  13   2  237.38   14.00
  -4  13   2  107.29   10.40
  -3  13   2  224.48   12.90
  -2  13   2  322.97   15.90
  -1  13   2   11.40    3.80
   0  13   2  370.46   17.10
   1  13   2    0.20    2.10
   2  13   2  745.73   27.90
   3  13   2  239.78   13.30
   4  13   2   60.99    7.70
   5  13   2  181.58   11.60
   6  13   2   34.50    5.80
   7  13   2  364.86   17.50
   8  13   2  128.79   14.40
   9  13   2  137.49   15.60
  -6  14   2   24.30    6.10
  -5  14   2   69.89    9.10
  -4  14   2  103.29   10.90
  -3  14   2   -3.70    2.20
  -2  14   2  242.78   14.10
  -1  14   2   19.80    4.70
   0  14   2  666.23   26.50
   1  14   2  378.36   18.20
   2  14   2  280.77   15.00
   3  14   2  510.55   22.00
   4  14   2    3.00    3.40
   5  14   2   51.29    7.20
   6  14   2   62.09    8.20
   7  14   2  139.59   10.80
   7  14   2  116.69   13.40
   8  14   2  425.96   24.30
  -5  15   2   14.50    5.60
  -4  15   2  361.16   18.80
  -3  15   2    1.10    3.30
  -2  15   2  250.47   15.00
  -1  15   2  102.19   10.70
   0  15   2   87.79    9.80
   1  15   2  463.65   21.50
   2  15   2   55.69    7.80
   3  15   2  343.47   17.50
   4  15   2   91.99   10.50
   5  15   2  264.17   15.70
   6  15   2  204.18   13.80
   7  15   2   92.89   10.70
   7  15   2   72.09   11.30
  -3  16   2   16.40    5.40
  -2  16   2  164.38   12.60
  -1  16   2  482.85   22.80
   0  16   2   24.10    5.60
   1  16   2  546.25   24.60
   2  16   2   21.60    5.90
   3  16   2   86.89   10.10
   4  16   2   61.59    8.90
   5  16   2   77.49    9.70
   6  16   2  201.38   13.60
   6  16   2  200.48   16.40
   7  16   2   35.50    7.30
   1  17   2   95.19   11.20
   2  17   2  104.99   11.70
   3  17   2    3.60    4.40
   4  17   2  234.68   15.50
   5  17   2   29.70    7.90
   5  17  -3   95.19   11.60
   5  17  -3   82.69   13.00
   4  17  -3   23.50    6.20
   3  17  -3  230.08   15.40
   2  17  -3  217.38   15.40
   6  16  -3   26.80    7.80
   5  16  -3  258.87   16.00
   5  16  -3  303.77   18.90
   4  16  -3  258.77   15.70
   4  16  -3  262.17   17.30
   3  16  -3  275.17   16.30
   2  16  -3  530.65   24.10
   1  16  -3   17.40    5.50
   0  16  -3  106.49   11.70
  -1  16  -3   33.80    7.20
  -2  16  -3   79.79   12.50
   7  15  -3  154.88   16.70
   6  15  -3    0.30    4.20
   5  15  -3   58.09    9.40
   5  15  -3   67.29    8.40
   4  15  -3  516.55   24.50
   4  15  -3  504.35   22.40
   3  15  -3    2.30    3.90
   3  15  -3    4.20    3.40
   2  15  -3  584.44   24.90
   1  15  -3  147.59   11.70
   0  15  -3  175.98   12.70
  -1  15  -3  216.88   14.40
  -2  15  -3  234.18   14.90
  -3  15  -3  293.77   17.10
  -4  15  -3   -0.40    4.70
   8  14  -3  117.79   18.10
   7  14  -3  204.38   15.90
   6  14  -3  530.75   26.30
   5  14  -3   47.30    7.00
   5  14  -3   28.00    6.50
   4  14  -3  920.61   32.60
   4  14  -3  872.61   34.80
   3  14  -3   83.19    9.20
   3  14  -3   85.49    9.80
   2  14  -3  179.58   11.90
   2  14  -3  205.48   12.90
   1  14  -3  115.09   11.10
   0  14  -3    0.40    3.10
  -1  14  -3  281.67   15.70
  -2  14  -3   23.50    5.20
  -3  14  -3  464.55   21.80
  -4  14  -3  348.97   18.40
  -5  14  -3   73.39    9.30
   8  13  -3  230.48   17.10
   7  13  -3   21.60    6.40
   6  13  -3  361.56   20.20
   5  13  -3   19.80    5.30
   5  13  -3   26.30    5.10
   4  13  -3  275.77   15.90
   4  13  -3  273.77   14.00
   3  13  -3  214.18   13.30
   3  13  -3  207.58   11.90
   2  13  -3   77.59    8.70
   2  13  -3   74.09    8.40
   1  13  -3  268.77   14.30
   1  13  -3  279.07   14.30
   0  13  -3    1.00    2.80
  -1  13  -3  348.57   17.10
  -2  13  -3   22.10    5.20
  -3  13  -3  164.88   11.30
  -4  13  -3  255.57   14.70
  -5  13  -3    7.20    3.50
  -6  13  -3  206.08   14.10
   9  12  -3   81.29   12.20
   8  12  -3  367.56   21.60
   7  12  -3  225.38   16.00
   6  12  -3  165.58   13.40
   6  12  -3  167.48   12.70
   5  12  -3  329.57   15.10
   5  12  -3  336.77   18.10
   4  12  -3  316.57   16.70
   4  12  -3  303.77   14.50
   3  12  -3  658.93   24.10
   3  12  -3  609.84   25.40
   2  12  -3   97.29    8.00
   2  12  -3  123.99    9.30
   1  12  -3  411.86   17.60
   1  12  -3  395.86   17.60
   0  12  -3    2.90    2.90
  -1  12  -3  253.37   13.60
  -2  12  -3  733.93   27.80
  -3  12  -3    8.00    3.20
  -4  12  -3  420.76   19.30
  -5  12  -3   69.69    8.40
  -6  12  -3  169.78   12.40
  -6  12  -3  190.78   13.20
  -7  12  -3  159.58   13.50
  -7  12  -3  170.98   12.80
  -8  12  -3  273.87   18.70
  10  11  -3  440.56   26.70
   9  11  -3    4.20    4.60
   8  11  -3  267.27   17.50
   7  11  -3  256.87   16.50
   6  11  -3   71.79    7.20
   6  11  -3   68.99    9.10
   5  11  -3  604.44   25.60
   5  11  -3  572.34   21.50
   4  11  -3   12.40    3.30
   4  11  -3   14.80    4.30
   3  11  -3  783.02   27.30
   3  11  -3  794.62   29.60
   2  11  -3   59.69    6.70
   2  11  -3   61.69    7.20
   1  11  -3  786.82   27.50
   1  11  -3  773.62   27.50
   0  11  -3  785.12   27.70
   0  11  -3  769.02   26.40
  -1  11  -3  130.89    9.00
  -2  11  -3 1176.58   39.10
   2 -11   3 1166.68   35.70
   2 -11   3 1179.48   37.30
  -3  11  -3   74.39    8.20
   3 -11   3   88.59    7.30
   3 -11   3   91.09    6.20
  -4  11  -3   81.19    8.80
  -4  11  -3  113.19    8.40
  -5  11  -3   93.09    9.30
  -5  11  -3   84.69    8.90
  -6  11  -3  114.29   11.10
  -6  11  -3  123.69   10.20
  -7  11  -3  321.17   18.10
  -7  11  -3  312.87   17.20
  -8  11  -3   40.50    7.70
  -8  11  -3   43.20    7.80
  10  10  -3  223.18   17.20
   9  10  -3   59.79   10.50
   8  10  -3   33.20    7.30
   7  10  -3  658.03   28.80
   6  10  -3    1.80    2.00
   6  10  -3    4.40    2.80
   5  10  -3  722.43   28.80
   5  10  -3  726.03   24.70
   4  10  -3  149.99   10.60
   4  10  -3  145.29    8.50
   3  10  -3  515.55   21.10
   3  10  -3  489.75   18.90
   2  10  -3  393.86   16.00
   2  10  -3  391.76   16.80
   1  10  -3  610.04   23.00
   1  10  -3  683.33   23.50
   0  10  -3  488.45   17.70
   0  10  -3  450.15   18.20
   0 -10   3  446.56   18.80
  -1  10  -3  125.09    7.00
  -1  10  -3  124.29    8.30
   1 -10   3  131.89    7.10
   1 -10   3  125.59    6.30
  -2  10  -3  242.78   12.40
   2 -10   3  241.98   10.10
   2 -10   3  248.68   11.20
  -3  10  -3  467.95   18.30
  -3  10  -3  461.05   19.10
  -4  10  -3    7.50    3.20
  -4  10  -3    6.40    3.00
  -5  10  -3  280.87   14.70
  -5  10  -3  322.57   15.40
  -6  10  -3  101.49   10.10
  -6  10  -3  113.69    9.40
  -7  10  -3  707.73   28.80
  -7  10  -3  770.52   29.70
  -8  10  -3    5.80    4.00
  -8  10  -3   10.80    5.10
  -9  10  -3   46.90   10.80
  -9  10  -3   61.99   11.80
  11   9  -3   49.70   10.00
  10   9  -3  271.77   18.60
   9   9  -3  538.05   26.70
   8   9  -3    2.20    3.30
   7   9  -3  398.86   20.30
   6   9  -3    8.00    2.50
   6   9  -3    3.50    2.70
   5   9  -3  513.15   18.20
   5   9  -3  493.35   21.80
   4   9  -3  239.88   10.70
   4   9  -3  223.98   12.80
   3   9  -3   38.40    4.60
   3   9  -3   43.60    6.00
   2   9  -3 1516.75   47.90
   2   9  -3 1592.44   46.70
   1   9  -3   11.40    2.70
   1   9  -3   13.10    2.80
   0   9  -3  590.14   20.90
   0   9  -3  564.84   19.90
   0  -9   3  559.24   18.50
  -1   9  -3  421.76   15.00
  -1   9  -3  423.76   16.90
   1  -9   3  415.96   15.20
   1  -9   3  428.26   14.30
  -2   9  -3  191.58   10.30
   2  -9   3  202.38    9.50
   2  -9   3  184.98    8.30
  -3   9  -3  522.75   19.70
  -3   9  -3  469.15   18.30
  -4   9  -3   29.40    4.90
  -4   9  -3   26.70    4.60
  -5   9  -3  541.95   21.60
  -5   9  -3  556.64   22.10
  -6   9  -3   19.60    4.20
  -6   9  -3   20.20    4.80
  -7   9  -3  339.87   16.90
  -7   9  -3  327.87   16.90
  -8   9  -3  382.56   19.60
  -8   9  -3  371.66   18.70
  -9   9  -3    9.10    4.00
  -9   9  -3   17.50    5.80
  11   8  -3   85.39   12.00
  10   8  -3    5.40    4.80
   9   8  -3  435.26   22.70
   8   8  -3  177.58   13.40
   7   8  -3  106.59    9.60
   6   8  -3  658.83   21.30
   6   8  -3  613.74   26.00
   5   8  -3  531.55   21.80
   5   8  -3  491.05   17.50
   4   8  -3  403.26   14.60
   4   8  -3  382.66   17.20
   3   8  -3  312.77   12.20
   3   8  -3  289.47   13.90
   2   8  -3 1028.00   31.90
   2   8  -3 1032.40   33.50
   1   8  -3  262.17   11.60
   1   8  -3  282.57   12.20
  -1  -8   3  298.57   11.20
   0   8  -3  245.98   10.90
   0   8  -3  231.98   10.10
   0  -8   3  238.48    9.30
  -1   8  -3 1198.18   35.50
  -1   8  -3 1222.68   37.50
   1  -8   3 1199.98   35.90
   1  -8   3 1206.78   34.90
  -2   8  -3    4.80    1.40
  -2   8  -3    8.40    2.70
  -3   8  -3  535.05   19.70
  -3   8  -3  492.65   18.70
  -4   8  -3   25.80    4.50
  -4   8  -3   18.70    3.70
  -5   8  -3 1057.99   35.20
  -5   8  -3 1042.30   35.10
  -6   8  -3  810.02   29.30
  -6   8  -3  812.82   29.60
  -7   8  -3  196.88   12.00
  -7   8  -3  188.18   12.40
  -8   8  -3  213.78   13.40
  -8   8  -3  217.78   14.20
  -9   8  -3    1.80    4.50
  -9   8  -3   -4.10    3.10
  12   7  -3   46.00   10.70
  11   7  -3  222.28   16.40
  10   7  -3  136.69   14.50
   9   7  -3  368.76   20.10
   8   7  -3  672.23   28.60
   7   7  -3  116.79    9.80
   6   7  -3  688.13   22.10
   6   7  -3  694.13   27.30
  -6  -7   3  703.13   22.40
   5   7  -3  155.18    7.40
  -5  -7   3  167.38    7.10
   4   7  -3 1255.77   40.50
   4   7  -3 1239.68   36.70
  -4  -7   3 1246.68   35.40
   3   7  -3   76.19    4.90
   3   7  -3   73.79    6.10
   2   7  -3  439.06   15.50
   2   7  -3  445.96   17.00
   1   7  -3 1851.41   53.39
   1   7  -3 1869.61   52.79
  -1  -7   3 1778.02   51.99
   0   7  -3    3.80    1.70
   0   7  -3    4.30    1.60
   0  -7   3    8.90    1.80
  -1   7  -3  760.82   22.90
  -1   7  -3  759.82   24.70
   1  -7   3  746.73   22.70
   1  -7   3  731.73   23.50
  -2   7  -3   40.70    4.30
  -2   7  -3   45.30    2.80
  -2   7  -3   44.80    4.70
  -3   7  -3 1341.07   41.10
  -3   7  -3 1376.36   41.70
  -4   7  -3  632.64   22.50
  -4   7  -3  629.14   22.60
  -5   7  -3   14.60    3.20
  -5   7  -3    8.00    3.10
  -6   7  -3  812.22   28.60
  -6   7  -3  794.52   29.00
  -7   7  -3    1.80    3.00
  -7   7  -3    4.50    2.80
  -8   7  -3  152.38   10.60
  -8   7  -3  144.69   11.30
  -9   7  -3   61.29    9.30
  -9   7  -3   62.79    8.80
 -10   7  -3   53.79    8.90
  12   6  -3    4.60    5.40
  11   6  -3  203.08   15.50
  10   6  -3  176.68   13.60
   9   6  -3   61.29    9.10
  -9  -6   3   88.89   12.30
   8   6  -3  781.42   30.40
  -8  -6   3  732.13   25.80
   7   6  -3    1.40    2.50
  -7  -6   3    0.90    1.70
   6   6  -3  978.50   34.00
   6   6  -3  937.01   28.30
  -6  -6   3  946.91   29.40
   5   6  -3  246.48    9.30
   5   6  -3  231.18   12.60
  -5  -6   3  239.48    9.40
   4   6  -3  993.80   28.70
   4   6  -3  892.21   31.90
  -4  -6   3  992.40   28.30
   3   6  -3  494.05   16.00
  -3  -6   3  471.65   14.80
   2   6  -3  173.58    7.70
   2   6  -3  178.98    9.00
  -2  -6   3  193.78    7.00
   1   6  -3 1656.43   47.90
   1   6  -3 1661.23   47.30
  -1  -6   3 1629.44   47.10
   0   6  -3   45.70    3.60
   0  -6   3   53.89    3.50
  -1   6  -3   20.90    2.40
  -1   6  -3   18.80    2.90
   1  -6   3   18.00    2.20
   1  -6   3   19.00    2.60
  -2   6  -3  682.33   21.80
  -2   6  -3  668.23   19.30
  -2   6  -3  665.83   22.30
  -3   6  -3  326.77   13.30
  -3   6  -3  337.57   13.20
  -4   6  -3 1578.44   47.30
  -4   6  -3 1561.54   47.30
  -5   6  -3   -0.10    2.00
  -5   6  -3    1.70    1.90
  -6   6  -3  485.95   19.10
  -6   6  -3  458.85   19.30
  -7   6  -3  100.29    8.50
  -7   6  -3  108.49    8.10
  -8   6  -3   68.89    8.10
  -8   6  -3   69.79    8.50
  -9   6  -3  108.79   11.60
 -10   6  -3    1.20    3.50
  12   5  -3   48.30    8.90
  11   5  -3   18.50    5.80
  10   5  -3  304.97   17.50
 -10  -5   3  307.17   15.30
   9   5  -3    2.80    3.10
  -9  -5   3    3.10    2.50
   8   5  -3  505.75   22.30
  -8  -5   3  486.55   19.00
   7   5  -3    2.50    2.30
  -7  -5   3    2.90    1.70
   6   5  -3 1075.19   31.70
   6   5  -3 1139.09   37.70
  -6  -5   3 1100.99   33.70
   5   5  -3  743.23   22.20
   5   5  -3  733.13   26.60
  -5  -5   3  753.02   23.40
   4   5  -3   62.49    5.60
   4   5  -3   68.99    3.80
  -4  -5   3   64.19    3.90
   3   5  -3 1393.66   38.90
   3   5  -3 1397.66   42.00
  -3  -5   3 1333.07   38.60
   2   5  -3   50.69    3.40
   2   5  -3   51.69    4.30
  -2  -5   3   55.49    3.20
   1   5  -3  179.68    7.50
   1   5  -3  185.48    8.10
  -1  -5   3  175.58    7.60
   0   5  -3  228.28    8.80
   0   5  -3  237.48    9.20
   0  -5   3  229.88    8.60
  -1   5  -3   54.99    4.00
  -1   5  -3   56.19    3.30
   1  -5   3   57.29    3.80
   1  -5   3   57.59    3.40
  -2   5  -3 1569.94   46.30
  -2   5  -3 1628.74   46.20
  -3   5  -3   19.40    3.00
  -3   5  -3   17.70    3.00
  -4   5  -3 2234.18   65.39
  -4   5  -3 2320.47   65.79
  -5   5  -3   70.49    5.60
  -5   5  -3   58.39    6.20
  -6   5  -3   77.59    7.70
  -6   5  -3   84.19    6.50
  -7   5  -3   39.50    6.10
  -7   5  -3   59.19    7.10
  -8   5  -3   29.60    5.80
  -8   5  -3   34.80    6.00
  -9   5  -3  257.17   15.30
 -10   5  -3  124.49   13.10
 -12  -4   3  318.67   25.30
  11   4  -3    0.30    3.40
 -11  -4   3    6.30    3.40
  10   4  -3  230.78   14.70
 -10  -4   3  236.68   13.10
   9   4  -3   16.40    4.60
  -9  -4   3   10.20    3.30
   8   4  -3  150.28   10.50
  -8  -4   3  145.79    9.10
   7   4  -3  912.41   32.40
  -7  -4   3  905.61   29.70
   6   4  -3   32.40    4.90
   6   4  -3   37.50    3.40
  -6  -4   3   31.00    3.90
   5   4  -3 1340.97   43.90
   5   4  -3 1442.16   39.20
  -5  -4   3 1433.46   41.30
   4   4  -3  985.30   27.80
   4   4  -3  985.40   31.80
  -4  -4   3  968.20   29.00
   3   4  -3 2956.60   80.39
   3   4  -3 3025.90   83.69
  -3  -4   3 2940.61   80.89
   2   4  -3  902.81   28.40
   2   4  -3  904.91   26.50
  -2  -4   3  956.40   26.70
   1   4  -3  302.17   10.10
   1   4  -3  280.47   10.70
  -1  -4   3  281.57   10.40
   0   4  -3  747.23   22.20
   0   4  -3  728.03   22.30
   0  -4   3  745.13   22.20
  -1   4  -3  843.72   24.00
  -1   4  -3  862.51   25.50
   1  -4   3  841.22   24.50
   1  -4   3  819.42   25.20
  -2   4  -3 2492.75   69.69
  -2   4  -3 2508.55   69.69
  -3   4  -3 1139.59   33.80
  -3   4  -3 1097.19   33.80
  -4   4  -3  709.23   23.60
  -4   4  -3  720.73   23.90
  -5   4  -3  821.82   28.50
  -5   4  -3  948.71   29.60
  -6   4  -3  300.07   13.90
  -6   4  -3  304.17   13.50
  -7   4  -3  524.25   20.70
  -7   4  -3  507.45   20.80
  -8   4  -3    2.10    2.70
  -9   4  -3  281.57   15.70
 -10   4  -3  239.68   15.20
 -11   4  -3   70.89   10.20
 -12  -3   3   53.49    8.40
  11   3  -3  144.29   12.20
 -11  -3   3  144.99   11.00
  10   3  -3  198.48   13.00
 -10  -3   3  204.08   12.20
   9   3  -3  224.18   13.40
  -9  -3   3  220.98   12.20
   8   3  -3  142.19   10.00
  -8  -3   3  152.78    9.30
   7   3  -3 2144.49   64.39
  -7  -3   3 2095.49   62.19
   6   3  -3  157.28    9.40
  -6  -3   3  136.39    7.70
   5   3  -3  537.15   15.50
   5   3  -3  541.95   20.00
  -5  -3   3  519.75   18.10
   4   3  -3  129.19    7.30
   4   3  -3  120.09    4.50
  -4  -3   3  117.99    5.90
   3   3  -3   94.69    3.80
  -3  -3   3   99.49    4.80
   2   3  -3  545.15   17.80
   2   3  -3  530.75   15.70
  -2  -3   3  528.05   16.40
   1   3  -3   18.90    1.90
   1   3  -3   17.10    2.40
  -1  -3   3   23.10    2.60
   0   3  -3 1410.16   39.60
   0   3  -3 1398.76   39.50
   0  -3   3 1429.76   39.90
  -1   3  -3  123.39    5.50
  -1   3  -3  120.19    4.60
   1  -3   3  117.49    5.00
   1  -3   3  124.19    5.60
  -2   3  -3 7624.14  202.28
  -2   3  -3 7468.05  202.08
  -3   3  -3 2645.34   74.09
  -3   3  -3 2679.53   74.39
  -4   3  -3  123.09    7.00
  -4   3  -3  137.89    7.10
  -5   3  -3  844.82   27.70
  -5   3  -3  834.12   27.40
  -6   3  -3    2.20    2.20
  -6   3  -3    1.40    1.80
  -7   3  -3   16.30    3.80
  -8   3  -3   43.20    6.10
  -9   3  -3   86.79    9.60
 -10   3  -3  822.02   32.20
 -11   3  -3   47.00    8.20
 -12  -2   3   36.60    7.30
 -11  -2   3   75.69    9.40
  10   2  -3  281.77   15.80
 -10  -2   3  302.37   15.60
   9   2  -3  360.46   17.50
  -9  -2   3  386.56   17.40
   8   2  -3    5.30    2.40
  -8  -2   3    2.40    2.40
   7   2  -3 1074.79   36.10
  -7  -2   3 1093.79   35.10
   6   2  -3  313.07   14.30
  -6  -2   3  363.36   14.10
   5   2  -3  831.62   27.80
  -5  -2   3  847.62   26.70
   4   2  -3  839.92   26.80
  -4  -2   3  809.52   25.40
   3   2  -3    1.90    1.40
  -3  -2   3    3.40    1.50
   2   2  -3 1814.52   52.29
   2   2  -3 1875.51   49.80
  -2  -2   3 1849.61   51.09
   1   2  -3   16.30    2.00
   1   2  -3   19.70    1.50
  -1  -2   3   22.20    2.40
   0   2  -3   19.00    1.90
   0   2  -3   17.30    1.90
   0  -2   3   18.50    2.30
  -1   2  -3 1065.79   30.30
  -1   2  -3 1038.60   29.90
   1  -2   3 1072.99   30.50
   1  -2   3 1054.79   29.80
  -2   2  -3  226.78    8.70
  -3   2  -3 3653.43   99.99
  -3   2  -3 3647.14  100.09
  -4   2  -3  804.72   25.80
  -4   2  -3  813.32   25.80
  -5   2  -3  276.57   12.00
  -5   2  -3  290.17   12.30
   5  -2   3  283.87    9.50
  -6   2  -3  241.68   11.50
   6  -2   3  225.98    8.80
  -7   2  -3   50.09    6.00
  -8   2  -3  507.65   20.90
  -9   2  -3   52.99    7.60
 -10   2  -3  416.86   20.10
 -11   2  -3   60.99    9.10
 -12  -1   3    5.50    4.90
 -11  -1   3  178.78   12.90
 -10  -1   3    6.40    3.50
   9   1  -3 1926.21   60.69
  -9  -1   3 1957.80   60.39
   8   1  -3  440.26   19.20
  -8  -1   3  477.45   19.30
   7   1  -3  407.56   17.30
  -7  -1   3  445.66   17.50
   6   1  -3  437.16   17.50
  -6  -1   3  473.05   17.40
   5   1  -3  709.53   23.80
  -5  -1   3  693.53   23.20
   4   1  -3  301.57   12.00
  -4  -1   3  294.97   11.40
   3   1  -3   82.69    5.00
  -2  -1   3   75.79    4.00
   1   1  -3 3617.64   99.89
   1   1  -3 3635.54   98.29
  -1  -1   3 3826.52   99.79
   0   1  -3   48.50    2.70
   0   1  -3   41.00    2.90
   0  -1   3   49.40    3.40
  -1   1  -3 6447.25  171.68
   1  -1   3 6383.46  171.08
   1  -1   3 6456.95  171.78
  -3   1  -3 3523.95   96.69
  -3   1  -3 3512.95   96.39
  -4   1  -3   84.49    5.30
  -5   1  -3  150.08    7.90
  -6   1  -3  260.67   11.80
   6  -1   3  251.77   10.00
  -7   1  -3    5.10    2.40
  -8   1  -3  814.22   29.10
  -9   1  -3  201.28   12.10
 -10   1  -3  511.45   22.60
 -11   1  -3  269.87   16.30
 -12   1  -3  145.29   16.70
 -12   0   3    1.60    4.10
 -11   0   3  237.58   15.10
 -10   0   3  157.68   11.20
   9   0  -3  388.06   17.80
  -9   0   3  389.66   18.10
   8   0  -3  341.87   15.90
  -8   0   3  365.96   16.40
   7   0  -3   66.09    6.80
  -7   0   3   66.59    6.70
   6   0  -3  438.46   17.10
  -6   0   3  445.76   17.20
   5   0  -3  138.89    7.50
  -5   0   3  124.99    7.20
   4   0  -3  791.22   25.30
  -4   0   3  795.32   25.00
   3   0  -3  449.36   15.40
  -3   0   3  451.65   15.00
   2   0  -3 1035.60   30.10
  -2   0   3 1009.20   29.50
   1   0  -3 6540.45  180.38
  -1   0   3 6940.01  179.98
   0   0   3  294.77   10.40
   1   0   3 1743.33   48.20
   2   0   3 1697.23   47.00
   2   0   3 1659.63   46.30
  -3   0  -3 2212.38   61.59
  -4   0  -3   23.80    3.10
  -5   0  -3    5.60    1.90
  -6   0  -3  988.70   31.70
   6   0   3  989.10   30.50
  -7   0  -3  215.68   11.00
   7   0   3  206.88    9.80
  -8   0  -3  743.53   26.90
  -9   0  -3  408.46   18.50
 -10   0  -3   24.50    5.30
 -11   0  -3  365.36   19.10
 -12   0  -3   -2.00    4.60
 -11   1   3  147.29   12.00
 -10   1   3  362.26   18.30
  -9   1   3   46.90    6.80
   8  -1  -3 1050.19   34.70
  -8   1   3  996.80   35.10
   7  -1  -3   35.10    5.00
  -7   1   3   42.50    5.70
   6  -1  -3  699.33   24.40
  -6   1   3  730.63   25.00
   5  -1  -3  445.66   16.50
  -5   1   3  450.15   16.90
   4  -1  -3  768.62   23.80
  -4   1   3  739.03   23.80
  -4   1   3  709.93   20.70
   3  -1  -3  525.25   17.30
  -3   1   3  518.85   14.60
  -3   1   3  506.75   17.00
   2  -1  -3 1020.20   30.70
  -2   1   3 1046.20   28.10
  -2   1   3 1024.10   29.90
  -1   1   3 7758.82  203.98
  -1   1   3 7639.54  204.98
   0   1   3  265.57    9.20
   1   1   3   81.89    4.00
   2   1   3 2809.42   76.49
   2   1   3 2804.52   75.79
  -3  -1  -3  596.94   18.80
  -4  -1  -3  893.51   27.30
  -5  -1  -3  127.09    6.90
  -6  -1  -3  224.48   10.40
  -7  -1  -3  848.52   28.40
   7   1   3  828.52   27.70
  -8  -1  -3    5.90    2.60
   8   1   3    8.40    2.70
  -9  -1  -3  604.24   23.80
 -10  -1  -3   38.90    6.60
 -11  -1  -3  449.86   21.30
 -12  -1  -3   42.50    7.90
 -11   2   3  178.58   13.40
 -10   2   3  465.05   21.80
  -9   2   3   43.30    6.90
   8  -2  -3  206.28   15.00
  -8   2   3  221.18   12.60
   7  -2  -3   15.00    3.30
  -7   2   3   17.60    3.90
   6  -2  -3   11.10    2.80
  -6   2   3    7.70    1.90
  -6   2   3    8.70    2.90
   5  -2  -3 1408.06   41.40
  -5   2   3 1315.47   41.50
  -5   2   3 1359.86   38.30
   4  -2  -3    5.20    1.60
  -4   2   3    4.10    2.00
  -4   2   3    6.00    1.20
   3  -2  -3 2946.11   83.59
  -3   2   3 2984.10   82.89
  -3   2   3 3061.99   80.59
  -2   2   3 1011.90   29.60
  -2   2   3 1004.50   28.10
  -1   2   3 2644.24   70.59
  -1   2   3 2592.34   71.29
   0   2   3   33.40    2.40
   0   2   3   31.70    2.20
   1   2   3 1387.26   39.20
   2   2   3   93.49    3.80
   2   2   3   80.99    4.00
  -3  -2  -3   28.30    2.80
  -4  -2  -3 1247.18   36.40
  -5  -2  -3 1206.48   36.20
  -6  -2  -3   76.19    5.50
  -7  -2  -3 1260.27   39.20
   7   2   3 1240.08   39.50
  -8  -2  -3    3.40    2.40
   8   2   3    1.80    1.80
  -9  -2  -3  504.15   20.40
   9   2   3  472.05   20.10
 -10  -2  -3   49.20    7.10
 -11  -2  -3  121.79   10.30
 -12  -2  -3   31.70    6.70
 -11   3   3   16.60    5.90
 -10   3   3  406.86   20.50
  -9   3   3  173.18   11.70
  -8   3   3  151.58   10.40
   7  -3  -3  284.27   13.70
  -7   3   3  287.47   14.20
   6  -3  -3  137.49    8.70
  -6   3   3  171.98    9.60
  -6   3   3  143.19    6.80
   5  -3  -3  765.02   26.60
  -5   3   3  808.72   23.80
  -4   3   3   11.80    1.80
  -4   3   3    4.20    1.90
  -3   3   3 1189.48   33.80
  -3   3   3 1212.08   35.80
  -2   3   3 3092.39   85.09
  -2   3   3 3116.39   83.99
  -1   3   3 1009.10   28.90
  -1   3   3 1018.00   29.20
   0   3   3 1957.70   53.89
   0   3   3 1984.40   54.29
   1   3   3  188.78    7.40
   1   3   3  183.18    7.10
   2   3   3 2205.28   60.99
   2   3   3 2266.37   62.19
   3   3   3  162.68    6.10
   3   3   3  164.38    6.60
  -4  -3  -3 1736.53   49.10
  -5  -3  -3 2091.09   59.29
  -6  -3  -3   50.19    4.40
  -7  -3  -3  414.16   16.20
  -8  -3  -3  113.59    7.90
   8   3   3  124.29    8.70
  -9  -3  -3  273.97   13.60
   9   3   3  250.07   13.70
 -10  -3  -3  241.98   13.40
 -11  -3  -3   47.40    7.50
 -12  -3  -3  212.08   14.00
 -11   4   3  228.38   16.10
 -10   4   3  329.17   18.40
  -9   4   3  433.26   20.60
  -8   4   3    4.90    2.90
  -7   4   3   99.69    8.30
  -6   4   3    9.90    3.20
  -6   4   3   21.80    3.10
  -5   4   3  593.94   21.10
  -5   4   3  551.34   18.30
  -4   4   3 1713.73   51.19
  -4   4   3 1755.42   48.90
  -3   4   3  234.08   10.00
  -3   4   3  228.78    8.60
  -2   4   3 3309.27   90.29
  -2   4   3 3272.17   89.49
  -1   4   3  278.17    9.80
  -1   4   3  270.47    9.80
   0   4   3  593.84   17.40
   0   4   3  570.44   18.20
   1   4   3   54.79    3.60
   1   4   3   65.29    3.20
   2   4   3 1499.15   42.30
   2   4   3 1534.95   43.40
   3   4   3  719.03   20.90
   3   4   3  748.23   23.10
   3   4   3  722.13   21.50
   4   4   3   96.09    5.70
  -5  -4  -3 1730.83   49.40
   5   4   3 1721.83   50.49
  -6  -4  -3  607.94   20.40
  -7  -4  -3  787.32   26.10
  -8  -4  -3  514.25   20.10
   8   4   3  568.04   22.50
  -9  -4  -3  530.85   20.20
   9   4   3  463.95   20.80
   9   4   3  478.45   23.30
 -10  -4  -3  256.97   13.60
  10   4   3  240.98   14.30
 -11  -4  -3    4.00    3.00
 -10   5   3    9.50    4.40
  -9   5   3  313.37   17.50
  -8   5   3    0.90    3.20
  -7   5   3  559.94   22.90
  -6   5   3   38.50    4.30
  -6   5   3   27.40    4.80
  -5   5   3  539.65   18.30
  -5   5   3  551.34   20.50
  -4   5   3  400.86   14.00
  -4   5   3  396.66   15.50
  -3   5   3    5.90    2.10
  -3   5   3    4.20    1.60
  -2   5   3 1225.08   35.90
  -2   5   3 1241.68   36.30
  -1   5   3  897.81   27.20
  -1   5   3  912.51   26.80
   0   5   3  632.14   20.10
   0   5   3  643.24   18.90
   1   5   3  889.51   27.10
   1   5   3  898.01   25.20
   2   5   3 1037.00   30.30
   2   5   3  974.50   28.40
   3   5   3 1792.52   49.50
   3   5   3 1792.52   51.49
   4   5   3   47.50    4.60
   4   5   3   40.70    3.00
   4   5   3   42.10    2.80
   5   5   3  295.87   12.20
  -6  -5  -3  695.73   22.50
   6   5   3  686.93   23.60
  -7  -5  -3   96.39    6.20
   7   5   3   93.59    6.80
  -8  -5  -3  703.53   24.20
   8   5   3  691.53   27.20
   8   5   3  685.53   24.80
  -9  -5  -3    1.10    2.00
   9   5   3    0.50    2.70
 -10  -5  -3  423.16   17.90
  10   5   3  366.06   19.20
 -10   6   3   -3.90    3.60
  -9   6   3  329.07   18.50
  -8   6   3   17.40    5.10
  -7   6   3  302.87   15.40
  -6   6   3  754.62   26.80
  -6   6   3  683.73   23.70
  -5   6   3    9.10    3.20
  -5   6   3   10.20    2.40
  -4   6   3 1092.19   34.20
  -4   6   3 1054.09   32.60
  -3   6   3  992.60   30.30
  -3   6   3  994.20   31.10
  -2   6   3  499.65   17.30
  -2   6   3  528.25   17.40
  -1   6   3 2118.69   60.09
  -1   6   3 2135.19   59.19
   0   6   3  307.57   10.30
   0   6   3  310.57   11.80
   1   6   3  498.15   17.10
   2   6   3   17.80    2.80
   3   6   3  216.58    9.50
   4   6   3  868.11   25.30
   4   6   3  867.81   27.70
   5   6   3    4.70    1.50
   5   6   3    7.10    2.20
   5   6   3    3.00    1.20
   6   6   3  995.30   31.90
  -7  -6  -3  152.68    7.90
   7   6   3  154.58    8.70
  -8  -6  -3  787.52   26.50
   8   6   3  790.52   27.30
   9   6   3   48.30    7.50
  10   6   3  424.76   21.10
  11   6   3  172.88   13.60
 -10   7   3   13.40    5.60
  -9   7   3  118.49   12.30
  -8   7   3  366.56   18.80
  -7   7   3   61.59    7.90
  -6   7   3  808.22   29.30
  -6   7   3  810.62   27.10
  -5   7   3  547.45   19.40
  -5   7   3  532.65   20.90
  -4   7   3  467.75   17.20
  -4   7   3  382.46   15.40
  -3   7   3  753.12   24.80
  -3   7   3  784.02   25.30
  -2   7   3  196.78    8.80
  -2   7   3  193.28    9.00
  -1   7   3  930.71   27.90
  -1   7   3  929.51   29.10
   0   7   3   -1.20    1.00
   0   7   3   -1.00    1.00
   1   7   3 1119.29   34.10
   2   7   3  538.25   18.80
   3   7   3  161.68    8.20
   4   7   3  570.74   20.00
   5   7   3   18.20    3.30
   5   7   3   15.20    2.30
   6   7   3 1179.18   37.10
   7   7   3  216.08   11.10
   8   7   3  562.94   21.30
   9   7   3  203.58   13.90
  10   7   3   13.90    5.50
  11   7   3  481.05   24.50
  -9   8   3   47.50    8.40
  -8   8   3  165.78   12.60
  -7   8   3  220.58   13.50
  -6   8   3   96.59    8.40
  -6   8   3  108.79    7.40
  -5   8   3  430.76   17.10
  -5   8   3  452.55   18.60
  -4   8   3    9.60    2.70
  -4   8   3    8.60    3.10
  -3   8   3  862.91   28.30
  -3   8   3  886.11   28.50
  -2   8   3   20.40    3.40
  -2   8   3   23.50    3.50
  -1   8   3 1837.62   52.29
  -1   8   3 1864.41   54.19
   0   8   3  285.67   12.30
   0   8   3  313.27   10.50
   1   8   3  605.34   21.00
   2   8   3  519.85   18.80
   3   8   3   47.80    5.00
   4   8   3  615.64   21.80
   5   8   3  429.86   16.90
   6   8   3  154.98    9.00
   7   8   3  428.06   17.40
   8   8   3  335.37   15.10
   9   8   3  619.74   27.80
  10   8   3   48.80    8.20
  11   8   3   37.10    8.30
  12   8   3  126.59   15.20
  -9   9   3   36.90    8.10
  -8   9   3  155.48   12.70
  -7   9   3  513.35   22.70
  -6   9   3    4.30    2.30
  -6   9   3    6.00    3.40
  -5   9   3  679.33   23.70
  -5   9   3  604.54   24.00
  -4   9   3   27.00    4.70
  -4   9   3   32.80    4.70
  -3   9   3  630.94   22.90
  -3   9   3  666.83   22.70
  -2   9   3    3.10    1.80
  -2   9   3    5.10    2.20
  -1   9   3  398.96   14.00
  -1   9   3  402.66   15.90
   0   9   3  654.53   19.80
   0   9   3  644.74   22.70
   1   9   3   90.69    6.40
   2   9   3  513.85   19.20
   3   9   3  826.02   27.80
   4   9   3  572.14   21.10
   5   9   3  710.03   25.10
   6   9   3  522.25   20.30
   7   9   3  347.77   15.50
   8   9   3   31.00    5.10
   9   9   3  229.38   16.00
  10   9   3  141.69   12.70
  11   9   3    7.20    5.00
  -9  10   3  214.28   16.40
  -8  10   3  116.69   12.60
  -7  10   3   86.99   10.20
  -6  10   3    1.90    2.80
  -6  10   3    2.70    2.30
  -5  10   3  137.39    9.00
  -5  10   3  134.39    9.80
  -4  10   3  129.69    8.50
  -4  10   3  153.78    9.30
  -3  10   3  595.84   22.50
  -3  10   3  629.84   21.90
  -2  10   3 1110.09   36.30
  -2  10   3 1136.89   34.60
  -1  10   3   96.29    6.90
  -1  10   3  100.09    6.00
   0  10   3  851.51   28.90
   1  10   3   90.89    7.00
   2  10   3  168.68    9.60
   3  10   3  269.77   12.90
   4  10   3   49.80    5.80
   5  10   3  890.01   30.50
   6  10   3  136.19    9.00
   7  10   3  724.53   26.60
   8  10   3  211.38   12.00
   9  10   3  288.27   18.60
  10  10   3  155.98   13.80
  11  10   3    1.30    4.50
  -8  11   3    6.50    4.80
  -7  11   3  344.17   18.70
  -6  11   3  316.97   16.60
  -6  11   3  306.07   15.30
  -5  11   3  164.48   10.30
  -5  11   3  160.98   10.80
  -4  11   3  175.08   10.50
  -4  11   3  192.18   11.00
  -3  11   3  279.47   13.60
  -3  11   3  307.07   14.30
  -2  11   3 1412.96   45.00
  -1  11   3  569.74   21.70
   0  11   3  123.89    8.10
   1  11   3  389.06   16.80
   2  11   3   81.39    7.80
   3  11   3  703.53   25.70
   4  11   3    5.40    2.80
   5  11   3  890.91   31.20
   6  11   3  132.29    9.20
   7  11   3  362.36   16.70
   8  11   3  271.57   14.30
   9  11   3   -1.00    4.40
  10  11   3  105.19   13.40
  -8  12   3  119.09   13.00
  -7  12   3   53.19    9.00
  -6  12   3  179.98   13.60
  -6  12   3  165.88   11.20
  -5  12   3   16.30    3.90
  -4  12   3  443.16   19.40
  -3  12   3    0.80    2.40
  -2  12   3  535.25   21.50
  -1  12   3  704.13   26.20
   0  12   3  371.16   16.60
   1  12   3   26.90    5.00
   2  12   3   15.90    4.10
   3  12   3  348.07   16.10
   4  12   3   52.99    6.70
   5  12   3  249.08   13.30
   6  12   3  601.34   24.00
   7  12   3   20.40    4.50
   8  12   3  385.76   18.30
   9  12   3   53.19   10.00
  -6  13   3  222.18   14.00
  -5  13   3    6.00    3.80
  -4  13   3  720.43   28.20
  -3  13   3   35.60    5.70
  -2  13   3  152.58   10.30
  -1  13   3  275.77   14.40
   0  13   3   14.70    3.90
   1  13   3  114.29    9.00
   2  13   3  297.27   15.20
   3  13   3  383.86   17.80
   4  13   3  921.01   33.00
   5  13   3   71.19    8.30
   6  13   3  436.76   19.70
   7  13   3    2.50    3.20
   8  13   3   49.70    7.40
   8  13   3   53.19    9.20
   9  13   3  115.39   15.90
  -6  14   3  179.98   13.30
  -5  14   3  228.58   14.50
  -4  14   3  203.48   13.10
  -3  14   3  493.25   22.00
  -2  14   3   20.80    4.80
  -1  14   3   87.29    9.50
   0  14   3  140.99   10.30
   1  14   3  372.56   18.00
   2  14   3  646.34   26.00
   3  14   3   80.69    9.40
   4  14   3  680.13   27.20
   5  14   3   34.80    6.40
   6  14   3  154.28   11.40
   7  14   3  120.59   11.80
   8  14   3   56.89   10.00
   8  14   3   62.99    8.80
  -5  15   3  309.97   17.70
  -4  15   3   14.10    4.90
  -3  15   3  355.56   18.50
  -2  15   3    4.70    4.00
  -1  15   3    5.30    3.10
   0  15   3  164.68   11.60
   1  15   3   10.50    4.40
   2  15   3  752.02   29.60
   3  15   3  120.79   11.40
   4  15   3  753.02   29.90
   5  15   3   69.89    9.10
   6  15   3  281.37   16.40
   7  15   3   45.30    7.40
   8  15   3   -1.20    3.90
  -3  16   3  112.09   12.10
  -2  16   3  108.89   11.80
  -1  16   3   24.80    5.50
   0  16   3  374.96   19.20
   1  16   3    2.00    4.20
   2  16   3  340.17   18.00
   3  16   3  140.69   11.40
   4  16   3   55.29    8.20
   5  16   3  171.08   12.80
   6  16   3    4.90    4.80
   7  16   3    8.40    5.20
   1  17   3  134.09   14.90
   2  17   3  202.08   14.70
   3  17   3  205.08   15.60
   4  17  -4  105.49   12.50
   3  17  -4   53.19    9.00
   2  17  -4  250.97   26.90
   5  16  -4   28.90    7.30
   4  16  -4  210.38   14.00
   4  16  -4  225.68   15.90
   3  16  -4   99.39   11.40
   2  16  -4   85.09   10.40
   1  16  -4  268.37   16.00
   0  16  -4   95.29   11.00
  -1  16  -4  228.38   15.50
   6  15  -4   69.29   11.20
   5  15  -4   46.10    7.70
   5  15  -4   58.39    9.60
   4  15  -4   51.49    8.60
   4  15  -4   46.10    7.40
   3  15  -4  414.16   20.00
   3  15  -4  437.36   21.20
   2  15  -4   99.49   10.90
   1  15  -4  574.54   25.00
   0  15  -4  154.28   12.20
  -1  15  -4  253.87   15.50
  -2  15  -4  494.05   23.30
  -3  15  -4   42.00    7.50
   7  14  -4   97.29   12.70
   6  14  -4  204.58   15.50
   5  14  -4  374.06   17.50
   5  14  -4  346.27   19.70
   4  14  -4  106.39   10.30
   4  14  -4  112.19   11.70
   3  14  -4  264.67   14.30
   3  14  -4  252.07   14.90
   2  14  -4   83.99    9.50
   2  14  -4   92.09    9.80
   1  14  -4   64.49    8.20
   0  14  -4  413.46   19.70
  -1  14  -4   12.50    4.60
  -2  14  -4  373.66   19.00
  -3  14  -4   47.70    7.90
  -4  14  -4  422.96   21.20
  -5  14  -4   72.29    9.80
   8  13  -4  181.28   15.50
   7  13  -4  229.78   16.80
   6  13  -4   26.80    6.60
   5  13  -4  238.68   12.70
   5  13  -4  216.78   14.50
   4  13  -4   72.89    9.40
   4  13  -4   93.59    9.20
   3  13  -4  272.57   14.00
   3  13  -4  256.67   14.90
   2  13  -4  633.84   24.80
   2  13  -4  635.04   25.30
   1  13  -4   60.79    7.90
   0  13  -4  490.65   21.30
  -1  13  -4   16.30    4.40
  -2  13  -4  267.47   15.10
  -3  13  -4   54.49    7.90
  -4  13  -4   93.99   10.30
  -5  13  -4  193.08   13.30
  -6  13  -4   66.39    9.60
   9  12  -4  190.28   16.40
   8  12  -4   -2.60    3.10
   7  12  -4  234.08   16.30
   6  12  -4   12.20    4.40
   5  12  -4  330.77   15.10
   5  12  -4  342.47   18.30
   4  12  -4  422.46   17.70
   4  12  -4  406.36   19.80
   3  12  -4   22.90    4.60
   3  12  -4   18.60    4.60
   2  12  -4  568.14   22.30
   2  12  -4  567.64   23.00
   1  12  -4   75.99    7.80
   1  12  -4   84.19    8.60
   0  12  -4  365.96   16.80
  -1  12  -4  126.99    9.40
  -2  12  -4  252.27   14.10
  -3  12  -4  595.94   24.40
  -4  12  -4    2.00    2.80
  -5  12  -4  442.26   21.10
   5 -12   4  461.45   20.90
   5 -12   4  463.25   19.10
  -6  12  -4  139.89   13.40
  -7  12  -4  193.78   14.10
   9  11  -4  439.26   24.50
   8  11  -4    1.60    3.30
   7  11  -4  254.37   16.60
   6  11  -4  201.78   13.80
   5  11  -4   45.60    7.40
   5  11  -4   39.60    5.30
   4  11  -4  527.65   22.70
   4  11  -4  499.45   19.50
   3  11  -4  175.08   10.10
   3  11  -4  192.98   11.80
   2  11  -4  684.63   25.70
   2  11  -4  683.73   24.80
   1  11  -4  405.86   17.20
   1  11  -4  397.26   16.80
   0  11  -4  336.37   14.30
   0  11  -4  328.97   15.30
  -1  11  -4  769.32   28.00
  -2  11  -4  153.28   10.20
   2 -11   4  151.68    9.20
   2 -11   4  169.38    8.40
  -3  11  -4  316.37   15.50
   3 -11   4  303.97   14.50
   3 -11   4  325.27   13.40
  -4  11  -4  196.88   12.20
   4 -11   4  196.68   11.80
   4 -11   4  216.78   10.90
  -5  11  -4   34.60    6.20
  -6  11  -4  191.78   13.00
  -6  11  -4  237.68   14.30
  -7  11  -4    1.50    4.30
  -7  11  -4    1.50    3.00
  -8  11  -4  239.88   16.00
  -8  11  -4  276.87   17.20
  10  10  -4    7.20    5.80
   9  10  -4  303.47   19.80
   8  10  -4   79.49   11.00
   7  10  -4   80.19   10.40
   6  10  -4  851.71   33.40
   5  10  -4  145.09   10.90
   5  10  -4  150.68    8.50
   4  10  -4  641.84   22.50
   4  10  -4  627.04   25.40
   3  10  -4 1485.05   45.10
   3  10  -4 1462.45   47.50
   2  10  -4  350.96   16.00
   2  10  -4  381.26   15.50
   1  10  -4    7.90    2.70
   1  10  -4   11.10    3.10
   0  10  -4  366.46   14.90
   0  10  -4  375.26   15.90
   0 -10   4  364.56   14.30
  -1  10  -4 1563.74   48.40
   1 -10   4 1540.35   46.10
  -2  10  -4  120.99    8.70
   2 -10   4  129.19    7.80
   2 -10   4  135.39    7.10
  -3  10  -4   96.29    7.90
   3 -10   4  109.39    7.80
   3 -10   4  110.19    6.90
  -4  10  -4  408.36   18.10
  -5  10  -4    6.90    2.90
  -5  10  -4   10.70    3.80
  -6  10  -4  320.57   16.50
  -6  10  -4  326.17   16.70
  -7  10  -4    2.00    3.20
  -7  10  -4   -1.30    4.10
  -8  10  -4  239.28   15.00
  -8  10  -4  230.98   15.50
  -9  10  -4   81.49   10.60
  10   9  -4  153.78   16.40
   9   9  -4  120.59   13.60
   8   9  -4  310.37   18.60
   7   9  -4   23.10    5.90
   6   9  -4  696.73   28.50
   5   9  -4   58.09    5.50
   5   9  -4   40.00    6.20
   4   9  -4    7.10    2.90
   4   9  -4    8.20    2.30
   3   9  -4  709.73   24.00
   3   9  -4  717.13   26.40
   2   9  -4    0.00    1.50
   2   9  -4   -0.20    1.90
   1   9  -4  744.73   25.80
   1   9  -4  778.42   25.90
  -1  -9   4  763.32   24.80
   0   9  -4   77.89    5.60
   0   9  -4   80.39    6.20
   0  -9   4   73.99    5.30
  -1   9  -4 1758.72   50.99
  -1   9  -4 1809.42   53.59
   1  -9   4 1748.13   51.59
  -2   9  -4  672.63   24.60
   2  -9   4  702.73   22.30
   2  -9   4  673.53   23.40
  -3   9  -4  159.08    9.80
   3  -9   4  195.28   10.20
   3  -9   4  193.28    9.10
  -4   9  -4  213.58   11.70
  -4   9  -4  213.88   11.70
  -5   9  -4   58.59    7.30
  -5   9  -4   53.89    6.80
  -6   9  -4  160.18   10.80
  -6   9  -4  142.19   10.20
  -7   9  -4  162.28   12.10
  -7   9  -4  171.58   11.50
  -8   9  -4   80.49    9.90
  -8   9  -4   72.59    9.90
  -9   9  -4  445.16   22.80
  -9   9  -4  488.65   24.00
  11   8  -4  142.29   15.70
  10   8  -4  185.38   15.40
   9   8  -4    1.20    3.50
   8   8  -4  278.07   17.10
   7   8  -4  336.67   18.20
   6   8  -4  310.37   16.60
   5   8  -4 1048.50   32.20
   5   8  -4 1078.19   37.30
   4   8  -4   10.30    3.20
   4   8  -4   10.30    2.30
  -4  -8   4   11.10    2.00
   3   8  -4  477.05   19.30
   3   8  -4  489.35   17.10
   2   8  -4    1.40    1.50
   2   8  -4    3.30    2.00
  -2  -8   4    5.00    1.70
   1   8  -4  827.82   26.70
   1   8  -4  811.92   27.00
  -1  -8   4  817.92   26.20
   0   8  -4  686.83   23.80
   0   8  -4  714.03   23.30
   0  -8   4  714.33   22.80
  -1   8  -4   46.50    5.30
  -1   8  -4   42.50    3.70
   1  -8   4   44.30    4.50
  -2   8  -4 1324.37   41.00
   2  -8   4 1301.67   40.00
   2  -8   4 1310.57   38.70
  -3   8  -4  210.28   10.80
  -4   8  -4  430.46   17.20
  -4   8  -4  383.96   17.00
  -5   8  -4  461.45   19.60
  -5   8  -4  492.05   20.00
  -6   8  -4  302.67   15.10
  -6   8  -4  297.27   15.20
  -7   8  -4  203.18   12.40
  -7   8  -4  192.68   12.60
  -8   8  -4  208.28   14.00
  -8   8  -4  195.58   13.00
  -9   8  -4  665.23   28.80
  -9   8  -4  649.24   28.30
  11   7  -4   26.30    7.20
  10   7  -4  533.95   26.20
   9   7  -4  115.59   13.00
   8   7  -4  305.77   17.40
   7   7  -4  457.15   21.40
   6   7  -4   18.80    4.60
  -6  -7   4   22.50    3.50
   5   7  -4  250.77   13.30
   5   7  -4  224.28    9.40
  -5  -7   4  235.08    9.50
   4   7  -4    1.50    1.30
   4   7  -4    5.10    2.30
  -4  -7   4    4.90    1.50
   3   7  -4  417.26   14.30
   3   7  -4  360.36   16.00
  -3  -7   4  403.76   13.10
   2   7  -4  658.03   21.20
   2   7  -4  625.24   22.50
  -2  -7   4  655.73   20.50
   1   7  -4  387.06   14.40
   1   7  -4  387.56   15.00
  -1  -7   4  400.66   14.70
   0   7  -4 2735.83   76.09
   0   7  -4 2650.73   75.29
   0  -7   4 2695.23   75.09
  -1   7  -4   20.80    2.70
  -1   7  -4   17.30    3.30
   1  -7   4   18.30    2.80
   1  -7   4   20.20    2.50
  -2   7  -4 1021.60   31.70
  -2   7  -4  993.80   28.20
   2  -7   4  961.70   30.80
   2  -7   4  959.40   29.60
  -3   7  -4   20.50    3.80
  -3   7  -4   26.00    4.00
  -4   7  -4  287.87   13.00
  -4   7  -4  267.97   12.70
  -5   7  -4  316.37   14.80
  -5   7  -4  319.97   14.60
  -6   7  -4   -2.30    2.20
  -6   7  -4    2.40    2.60
  -7   7  -4  510.15   21.20
  -7   7  -4  482.15   21.20
  -8   7  -4   63.39    8.30
  -8   7  -4   91.59    9.80
  -9   7  -4  299.47   17.80
  -9   7  -4  369.66   18.80
 -10   7  -4  291.47   18.70
  12   6  -4  212.98   16.70
  11   6  -4    2.40    4.40
  10   6  -4  352.26   20.10
   9   6  -4  103.89   11.70
  -9  -6   4  122.79   14.00
   8   6  -4  120.99   10.60
  -8  -6   4  129.79    8.40
   7   6  -4  905.01   33.30
  -7  -6   4  871.01   28.80
   6   6  -4  191.98   11.90
  -6  -6   4  199.28    9.10
   5   6  -4  521.65   20.90
   5   6  -4  499.45   16.00
  -5  -6   4  479.95   16.80
   4   6  -4  459.75   14.80
   4   6  -4  427.56   18.00
  -4  -6   4  439.56   14.80
   3   6  -4 1403.96   40.00
   3   6  -4 1382.26   43.10
  -3  -6   4 1377.36   39.50
   2   6  -4 1684.83   47.60
   2   6  -4 1631.74   49.40
  -2  -6   4 1672.13   47.30
   1   6  -4   93.79    5.80
   1   6  -4   86.79    5.30
  -1  -6   4   87.59    5.60
   0   6  -4  966.60   29.70
   0   6  -4  961.30   29.40
   0  -6   4  981.40   29.40
  -1   6  -4  102.59    5.10
  -1   6  -4   98.69    6.00
   1  -6   4  104.59    5.10
   1  -6   4  106.49    5.80
  -2   6  -4   84.49    5.60
  -2   6  -4   83.59    3.80
   2  -6   4   78.29    4.80
   2  -6   4   75.59    5.30
  -3   6  -4  709.13   23.70
  -3   6  -4  686.03   23.70
  -4   6  -4   28.90    4.50
  -4   6  -4   22.50    3.90
  -5   6  -4  523.15   20.60
  -5   6  -4  573.24   21.00
  -6   6  -4  228.28   12.30
  -6   6  -4  197.58   11.30
  -7   6  -4  914.61   32.40
  -7   6  -4  890.91   32.40
  -8   6  -4  128.59    9.90
  -8   6  -4  104.19   10.40
  -9   6  -4   30.40    6.40
 -10   6  -4  156.98   12.80
  12   5  -4  252.17   17.60
  11   5  -4  337.77   19.80
  10   5  -4   90.69   11.10
 -10  -5   4  121.89    9.10
   9   5  -4  492.35   23.20
  -9  -5   4  523.85   20.70
   8   5  -4   41.20    6.80
  -8  -5   4   39.70    5.30
   7   5  -4  427.76   19.70
  -7  -5   4  432.06   16.70
   6   5  -4  476.45   19.90
  -6  -5   4  442.56   16.60
   5   5  -4   87.19    6.90
   5   5  -4   71.09    3.90
  -5  -5   4   71.79    4.80
   4   5  -4 1760.12   53.79
   4   5  -4 1777.12   49.40
  -4  -5   4 1794.02   50.49
   3   5  -4   75.69    4.10
   3   5  -4   76.09    5.80
  -3  -5   4   73.09    4.20
   2   5  -4 3143.39   85.49
   2   5  -4 3038.40   87.49
  -2  -5   4 3199.28   85.89
   1   5  -4  383.36   13.90
   1   5  -4  373.26   13.00
  -1  -5   4  376.06   13.90
   0   5  -4  270.37   10.20
   0   5  -4  266.97   10.30
   0  -5   4  270.17   10.40
  -1   5  -4  145.69    7.10
  -1   5  -4  151.28    6.20
   1  -5   4  149.69    6.30
   1  -5   4  145.69    6.90
  -2   5  -4   60.79    3.20
  -2   5  -4   59.99    4.50
   2  -5   4   58.99    4.00
   2  -5   4   57.59    4.40
  -3   5  -4 1185.68   36.40
  -3   5  -4 1182.48   36.30
  -4   5  -4    1.50    1.70
  -4   5  -4    2.70    2.10
  -5   5  -4  384.36   16.20
  -5   5  -4  403.96   16.20
  -6   5  -4  733.43   27.00
  -6   5  -4  773.32   27.00
  -7   5  -4  278.67   14.30
  -7   5  -4  304.57   15.00
  -8   5  -4  797.22   30.30
  -9   5  -4    8.70    4.60
 -10   5  -4  167.38   13.00
  11   4  -4  319.47   19.00
 -11  -4   4  301.47   16.50
  10   4  -4    0.50    3.00
 -10  -4   4    2.10    2.90
   9   4  -4   94.09   10.40
  -9  -4   4   94.99    7.90
   8   4  -4  192.38   12.30
  -8  -4   4  192.38   10.50
   7   4  -4   37.10    6.00
  -7  -4   4   37.30    4.70
   6   4  -4  629.04   23.90
  -6  -4   4  606.54   21.30
   5   4  -4   14.30    3.40
   5   4  -4   21.90    1.80
  -5  -4   4   24.50    3.30
   4   4  -4 2297.57   62.59
   4   4  -4 2332.47   67.39
  -4  -4   4 2291.57   64.59
   3   4  -4  697.43   20.40
   3   4  -4  713.73   23.70
  -3  -4   4  676.03   21.30
   2   4  -4 2221.88   64.19
   2   4  -4 2260.77   61.89
  -2  -4   4 2286.47   62.79
   1   4  -4  469.25   14.70
   1   4  -4  458.15   15.60
  -1  -4   4  428.86   15.50
   0   4  -4 1822.32   51.89
   0   4  -4 1836.82   51.89
   0  -4   4 1895.61   52.49
  -1   4  -4  141.99    5.80
  -1   4  -4  144.09    6.70
   1  -4   4  139.69    6.60
   1  -4   4  140.19    6.00
   2  -4   4   94.19    4.90
   2  -4   4   77.19    5.10
  -3   4  -4  441.46   15.80
  -3   4  -4  426.26   15.80
  -4   4  -4 1372.36   41.90
  -4   4  -4 1380.66   41.70
  -5   4  -4  328.57   13.60
  -5   4  -4  295.87   13.50
  -6   4  -4 1875.31   55.39
  -6   4  -4 1756.12   55.09
  -7   4  -4  140.19    9.60
  -7   4  -4  129.39    9.40
  -8   4  -4  513.95   21.90
  -9   4  -4   31.40    6.10
 -10   4  -4   21.00    5.70
 -11   4  -4   34.20    7.40
 -12  -3   4    0.40    4.00
  11   3  -4  197.08   14.50
 -11  -3   4  193.18   12.90
  10   3  -4  235.68   15.00
 -10  -3   4  239.38   13.70
   9   3  -4   72.99    8.70
  -9  -3   4   93.59    9.10
   8   3  -4  345.27   16.90
  -8  -3   4  347.27   15.50
   7   3  -4  128.99    9.20
  -7  -3   4  130.19    8.10
   6   3  -4  866.01   29.80
  -6  -3   4  836.72   27.80
   5   3  -4    2.80    1.70
  -5  -3   4    1.10    1.50
   4   3  -4  988.90   27.00
   4   3  -4  955.40   31.50
  -4  -3   4  993.60   29.80
   3   3  -4 2661.43   70.89
   3   3  -4 2601.14   74.59
  -3  -3   4 2640.84   72.79
   2   3  -4   16.20    2.50
   2   3  -4   19.10    1.90
  -2  -3   4   25.00    2.90
   1   3  -4 1517.85   42.10
   1   3  -4 1527.75   40.70
  -1  -3   4 1322.07   41.90
   0   3  -4    0.10    1.00
   0   3  -4    1.40    1.10
   0  -3   4    0.80    1.40
  -1   3  -4 1500.05   41.90
  -1   3  -4 1506.55   42.60
   1  -3   4 1472.05   42.70
  -2   3  -4  251.47    9.90
   2  -3   4  250.17   10.10
   2  -3   4  248.58    9.30
  -3   3  -4 1255.07   38.20
  -3   3  -4 1315.27   38.50
  -4   3  -4 1931.21   56.19
  -4   3  -4 1927.41   55.99
  -5   3  -4   80.39    6.20
  -5   3  -4   78.69    5.90
  -6   3  -4  467.35   19.00
  -6   3  -4  514.95   19.70
  -7   3  -4    9.80    3.20
  -8   3  -4  138.69    9.90
  -9   3  -4  143.79   10.60
 -10   3  -4    5.20    4.00
 -11   3  -4  264.37   16.60
 -12  -2   4   25.90    6.30
 -11  -2   4  176.08   12.40
  10   2  -4  217.78   14.00
 -10  -2   4  241.08   13.80
   9   2  -4    0.10    2.30
  -9  -2   4    0.80    2.80
   8   2  -4  433.46   19.10
  -8  -2   4  410.56   17.70
   7   2  -4   49.50    6.30
  -7  -2   4   58.19    6.20
   6   2  -4  945.61   31.20
  -6  -2   4  875.11   29.50
   5   2  -4  333.37   14.20
  -5  -2   4  341.47   13.30
   4   2  -4 1559.14   46.80
  -4  -2   4 1567.84   45.40
   3   2  -4 4086.19  111.69
  -3  -2   4 4020.40  110.29
   2   2  -4  573.84   19.20
   2   2  -4  581.64   16.80
  -2  -2   4  610.84   18.60
   1   2  -4  131.39    5.00
   1   2  -4  128.39    6.10
  -1  -2   4  125.59    6.20
   0   2  -4  568.94   18.60
   0   2  -4  616.64   18.30
   0  -2   4  638.74   19.70
  -1   2  -4  189.48    7.60
   1  -2   4  193.18    7.80
  -2   2  -4 1540.15   44.60
   2  -2   4 1540.55   44.70
   2  -2   4 1589.34   43.90
  -3   2  -4    6.70    1.90
  -3   2  -4    6.50    1.80
  -4   2  -4 3463.85   96.09
  -4   2  -4 3427.36   95.99
  -5   2  -4  504.45   18.70
  -6   2  -4  838.82   28.60
  -7   2  -4  377.06   16.60
  -8   2  -4  231.38   12.90
  -9   2  -4   90.09    9.30
 -10   2  -4    6.50    4.10
 -11   2  -4  197.58   13.80
 -12  -1   4  169.58   13.40
 -11  -1   4    0.70    3.20
  10   1  -4  353.56   18.10
 -10  -1   4  328.27   17.10
   9   1  -4    2.60    2.50
  -9  -1   4    2.40    3.30
   8   1  -4  424.16   18.90
  -8  -1   4  426.26   18.20
   7   1  -4   46.90    6.10
  -7  -1   4   38.10    5.10
   6   1  -4  409.26   17.40
  -6  -1   4  470.25   17.30
   5   1  -4 2165.38   62.59
  -5  -1   4 2098.89   61.39
   4   1  -4   16.00    2.90
  -4  -1   4   14.60    2.80
   3   1  -4  981.70   30.20
  -3  -1   4  960.90   29.10
   2   1  -4 2050.49   57.79
  -2  -1   4 2038.10   56.99
   1   1  -4  217.58    7.40
  -1  -1   4  223.68    8.90
   0   1  -4 1107.39   32.80
   0   1  -4 1131.79   31.70
   0  -1   4 1102.09   33.30
  -1   1  -4  439.56   14.30
   1  -1   4  429.86   14.40
  -2   1  -4 4194.08  113.29
   2  -1   4 4100.49  111.99
   2  -1   4 4164.38  112.99
  -3   1  -4  550.54   18.50
  -4   1  -4  979.50   30.60
  -5   1  -4  693.93   23.60
  -6   1  -4   23.70    4.10
   6  -1   4   23.00    2.90
  -7   1  -4  501.15   19.90
  -8   1  -4   16.00    4.20
  -9   1  -4  286.37   15.10
 -10   1  -4  211.78   13.50
 -11   1  -4  175.68   13.00
 -12   0   4  194.68   16.60
 -11   0   4   -3.30    2.80
 -10   0   4  226.88   14.00
   9   0  -4  322.87   16.50
  -9   0   4  344.97   16.80
   8   0  -4   14.00    3.90
  -8   0   4   14.10    3.90
   7   0  -4  992.50   33.30
  -7   0   4  963.90   32.90
   6   0  -4   58.89    6.30
  -6   0   4   46.90    5.60
   5   0  -4 2148.39   61.59
  -5   0   4 2062.29   60.89
   4   0  -4  642.64   22.00
  -4   0   4  656.43   21.50
   3   0  -4 1142.29   34.90
  -3   0   4 1174.58   34.30
   2   0  -4  764.22   24.30
  -2   0   4  789.12   21.30
   1   0  -4    2.80    1.50
  -1   0   4    3.10    1.50
   0   0   4   22.30    3.20
   2   0   4 1033.60   30.40
   2   0   4 1030.00   29.60
  -4   0  -4  485.35   17.10
  -5   0  -4 1690.93   49.90
  -6   0  -4   43.20    5.20
  -7   0  -4  688.23   24.30
   7   0   4  639.94   22.20
  -8   0  -4   43.20    5.90
  -9   0  -4  164.98   10.80
 -10   0  -4  275.87   15.30
 -11   0  -4   -1.20    2.80
 -12   0  -4  428.16   22.40
 -11   1   4   82.29   10.20
 -10   1   4   94.39   10.50
  -9   1   4  297.87   15.80
   8  -1  -4    4.00    2.60
  -8   1   4   -2.90    2.30
   7  -1  -4  899.71   31.20
  -7   1   4  901.81   31.10
   6  -1  -4  297.07   13.60
  -6   1   4  311.67   13.90
   5  -1  -4  864.71   28.50
  -5   1   4  862.31   28.20
   4  -1  -4 1273.37   38.40
  -4   1   4 1242.18   37.90
   3  -1  -4  315.87   12.40
  -3   1   4  306.67   11.80
   2  -1  -4  395.86   14.70
  -2   1   4  389.86   13.50
  -2   1   4  401.56   11.60
  -1   1   4 9952.00  264.37
  -1   1   4 9999.00  265.77
   0   1   4 2144.29   59.69
   1   1   4 2799.92   77.09
   2   1   4   56.69    3.70
   3   1   4 2341.47   63.79
   3   1   4 2282.27   64.59
  -4  -1  -4   11.90    2.30
  -5  -1  -4 1863.31   54.19
  -6  -1  -4   -0.90    1.40
  -7  -1  -4  175.08    9.80
  -8  -1  -4  295.37   13.90
   8   1   4  274.87   12.60
  -9  -1  -4    7.60    3.30
 -10  -1  -4  573.44   23.90
 -11  -1  -4  190.08   12.90
 -12  -1  -4  147.79   12.80
 -11   2   4  209.58   14.90
 -10   2   4   45.10    7.40
  -9   2   4  240.88   14.40
   8  -2  -4   84.69    7.60
  -8   2   4   73.29    8.20
   7  -2  -4  238.78   12.70
  -7   2   4  256.07   13.10
   6  -2  -4 1215.98   38.50
  -6   2   4 1167.88   38.20
   5  -2  -4  270.07   12.30
  -5   2   4  263.47    8.90
   4  -2  -4 1457.95   44.70
  -4   2   4 1479.95   40.60
  -4   2   4 1488.95   44.00
   3  -2  -4   17.00    3.20
  -3   2   4    8.30    1.40
  -3   2   4    7.30    2.10
  -2   2   4 4402.86  119.59
  -2   2   4 4415.36  117.79
  -1   2   4  117.69    5.40
  -1   2   4  110.39    4.70
   0   2   4  446.46   14.40
   0   2   4  414.26   13.60
   1   2   4 3176.88   87.49
   2   2   4  302.87   10.70
   3   2   4 2895.11   79.69
   3   2   4 2960.80   80.59
  -5  -2  -4  521.55   18.20
  -6  -2  -4  334.17   13.60
  -7  -2  -4   47.10    5.60
  -8  -2  -4  343.87   15.30
   8   2   4  328.17   15.00
  -9  -2  -4   71.49    7.80
 -10  -2  -4  277.27   14.80
 -11  -2  -4  202.78   13.40
 -12  -2  -4   23.80    6.40
 -11   3   4  247.28   16.70
 -10   3   4   32.30    6.50
  -9   3   4  208.28   13.00
  -8   3   4  507.25   21.70
   7  -3  -4   18.70    4.40
  -7   3   4   21.50    4.40
   6  -3  -4 1530.85   46.70
  -6   3   4 1492.45   45.80
  -6   3   4 1363.26   41.40
  -5   3   4  110.09    5.10
  -5   3   4  109.69    7.40
  -4   3   4  437.86   16.30
  -4   3   4  437.16   13.80
  -3   3   4   59.79    4.40
  -3   3   4   54.99    3.10
  -2   3   4   35.40    3.50
  -2   3   4   37.20    2.60
  -1   3   4 2823.12   76.09
  -1   3   4 2764.52   76.49
   0   3   4 1509.55   42.40
   0   3   4 1498.45   42.40
   1   3   4 2366.86   62.79
   1   3   4 2150.58   62.49
   2   3   4 1203.18   34.70
   3   3   4 2021.40   55.69
   3   3   4 2028.50   56.49
   4   3   4  487.55   15.80
   4   3   4  493.95   16.60
  -5  -3  -4  802.02   25.60
  -6  -3  -4  416.56   15.90
  -7  -3  -4  209.38   10.40
  -8  -3  -4  407.86   16.90
  -9  -3  -4  764.72   28.00
   9   3   4  786.02   28.80
 -10  -3  -4    4.50    3.10
 -11  -3  -4  488.95   22.20
 -12  -3  -4    5.00    3.80
 -11   4   4  288.87   18.70
 -10   4   4  224.78   14.80
  -9   4   4   13.30    4.70
  -8   4   4  444.96   20.20
  -7   4   4   16.20    4.60
  -6   4   4  255.77   12.90
  -6   4   4  244.48    9.80
  -5   4   4    2.50    1.30
  -5   4   4    1.80    2.20
  -4   4   4 1290.57   39.80
  -4   4   4 1311.17   37.40
  -3   4   4  904.31   27.00
  -3   4   4  934.81   28.80
  -2   4   4   21.50    2.90
  -2   4   4   16.60    2.30
  -1   4   4 2156.48   60.59
  -1   4   4 2212.88   60.59
   0   4   4 1161.18   33.40
   0   4   4 1186.08   34.10
   1   4   4  370.86   12.30
   1   4   4  354.16   12.70
   2   4   4  308.97   11.90
   2   4   4  331.77   11.60
   3   4   4 1550.04   44.10
   3   4   4 1453.45   42.40
   4   4   4  858.01   25.90
   4   4   4  840.12   25.00
   5   4   4   11.10    2.30
   5   4   4    6.50    1.60
  -6  -4  -4  607.24   20.80
  -7  -4  -4  351.16   14.40
  -8  -4  -4  217.08   11.30
  -9  -4  -4  480.15   20.00
   9   4   4  500.75   21.50
 -10  -4  -4   21.80    4.90
  10   4   4   21.70    5.50
 -11  -4  -4  393.56   18.80
 -10   5   4  572.64   26.40
  -9   5   4   66.29    9.10
  -8   5   4 1284.97   44.20
  -7   5   4  163.18   10.90
  -6   5   4  302.37   14.60
  -6   5   4  314.97   12.10
  -5   5   4   45.70    4.30
  -5   5   4   44.60    5.60
  -4   5   4  733.63   25.10
  -4   5   4  733.53   22.90
  -3   5   4  594.74   20.40
  -3   5   4  597.74   19.10
  -2   5   4 1073.49   32.30
  -2   5   4 1072.09   31.70
  -1   5   4  417.46   14.10
  -1   5   4  414.26   14.30
   0   5   4 2324.87   63.89
   0   5   4 2329.87   65.09
   1   5   4   81.99    5.00
   1   5   4   87.99    4.30
   2   5   4 2356.36   67.89
   2   5   4 2589.04   69.49
   3   5   4  483.45   17.10
   3   5   4  480.55   15.60
   4   5   4 1407.36   42.30
   4   5   4 1413.16   40.40
   5   5   4  106.79    6.70
   5   5   4  109.79    5.90
   5   5   4  107.69    5.40
   6   5   4    3.90    1.60
   6   5   4    4.30    1.60
   6   5   4    3.70    2.20
  -7  -5  -4 1416.26   45.40
   7   5   4 1626.54   47.20
  -8  -5  -4   11.40    3.20
   8   5   4   24.30    4.30
  -9  -5  -4  567.74   21.80
   9   5   4  551.04   24.10
   9   5   4  574.64   22.40
 -10  -5  -4  206.58   11.90
  10   5   4  189.48   12.80
 -10   6   4  285.07   17.90
  -9   6   4  117.69   11.90
  -8   6   4  153.48   11.40
  -7   6   4  205.18   12.50
  -6   6   4   64.29    7.60
  -6   6   4   60.99    4.90
  -5   6   4  996.00   30.90
  -5   6   4  999.90   33.40
  -4   6   4   44.80    5.40
  -4   6   4   51.59    4.80
  -3   6   4  729.23   23.50
  -3   6   4  746.83   24.50
  -2   6   4  629.84   20.90
  -2   6   4  652.93   21.10
  -1   6   4   36.40    3.00
  -1   6   4   33.10    3.70
   0   6   4 1714.93   49.80
   0   6   4 1739.73   48.30
   1   6   4  196.38    8.80
   1   6   4  195.08    7.20
   2   6   4  494.45   17.90
   2   6   4  543.35   16.10
   3   6   4  206.08    8.30
   3   6   4  218.48    9.70
   4   6   4 1116.09   34.90
   4   6   4 1132.09   32.80
   5   6   4  723.63   22.50
   5   6   4  706.33   24.40
   6   6   4  291.07   11.00
   6   6   4  288.87   13.10
   6   6   4  299.07   11.90
   7   6   4 1569.74   47.10
   7   6   4 1563.54   48.50
   7   6   4 1581.84   45.80
   8   6   4  172.48   10.30
   9   6   4  338.27   15.70
   9   6   4  304.47   17.00
  10   6   4  140.99   11.70
  11   6   4  196.98   14.70
 -10   7   4   49.20    9.00
  -9   7   4  433.36   22.10
  -8   7   4   16.50    4.90
  -7   7   4  436.56   19.80
  -6   7   4   40.80    6.20
  -6   7   4   37.30    4.70
  -5   7   4  670.53   24.40
  -5   7   4  640.44   22.30
  -4   7   4  139.69    8.60
  -4   7   4  142.19    7.60
  -3   7   4   96.29    6.30
  -3   7   4   93.29    5.90
  -2   7   4 1520.15   44.50
  -2   7   4 1512.65   44.80
  -1   7   4  504.15   16.70
  -1   7   4  494.95   17.60
   0   7   4 1556.64   43.70
   0   7   4 1539.25   45.70
   1   7   4  293.97    9.80
   1   7   4  290.07   12.00
   2   7   4  316.37   12.80
   3   7   4  600.14   20.80
   4   7   4  110.79    6.90
   5   7   4  529.65   19.80
   5   7   4  542.35   17.50
   6   7   4  159.08    9.10
   7   7   4  190.28   10.40
   8   7   4  277.87   14.00
   9   7   4    8.40    3.30
  10   7   4  298.87   17.70
  11   7   4    1.80    4.20
  -9   8   4  234.48   15.90
  -8   8   4    0.40    3.30
  -7   8   4  253.47   14.80
  -6   8   4  194.18   11.90
  -6   8   4  174.38    9.80
  -5   8   4  167.58   10.50
  -5   8   4  166.88    9.10
  -4   8   4  762.52   27.10
  -4   8   4  808.12   26.40
  -3   8   4   89.49    6.10
  -3   8   4   85.19    6.50
  -2   8   4 1428.26   41.90
  -2   8   4 1382.56   42.40
  -1   8   4  100.99    5.70
  -1   8   4   96.29    6.20
   0   8   4  788.32   23.70
   0   8   4  782.52   25.90
   1   8   4  196.68    9.50
   2   8   4  495.65   18.40
   3   8   4 1022.70   32.80
   4   8   4   95.39    6.80
   5   8   4  299.37   13.40
   6   8   4   46.00    5.70
   7   8   4  273.47   13.30
   8   8   4  528.95   21.10
   9   8   4   66.69    7.40
  10   8   4  485.95   24.40
  11   8   4  123.59   13.80
  12   8   4  105.39   14.40
  -9   9   4  348.07   20.10
  -8   9   4   33.80    7.70
  -7   9   4  176.28   12.20
  -6   9   4  287.07   15.10
  -6   9   4  280.97   13.50
  -5   9   4  128.39    9.30
  -5   9   4  129.39    8.30
  -4   9   4  409.76   16.70
  -4   9   4  426.96   17.50
  -3   9   4  260.17   12.30
  -3   9   4  265.97   12.20
  -2   9   4  112.09    7.20
  -2   9   4  114.39    6.70
  -1   9   4  381.16   15.40
  -1   9   4  373.96   13.70
   0   9   4  144.89    6.30
   0   9   4  123.39    7.70
   1   9   4 1761.92   52.79
   2   9   4   58.19    6.00
   3   9   4 1281.67   40.30
   4   9   4  479.55   18.80
   5   9   4  101.89    7.60
   6   9   4  294.87   14.00
   7   9   4    0.20    2.20
   8   9   4  294.37   14.50
   9   9   4   94.69    9.40
  10   9   4  171.28   14.30
  11   9   4  434.56   24.10
  -8  10   4   78.59   10.40
  -7  10   4   18.30    5.90
  -6  10   4  274.97   14.60
  -6  10   4  246.28   13.10
  -5  10   4  274.57   13.30
  -5  10   4  258.07   13.80
  -4  10   4   81.39    7.10
  -4  10   4   71.49    7.10
  -3  10   4  767.22   26.80
  -3  10   4  762.92   26.30
  -2  10   4   47.60    5.60
  -2  10   4   43.90    4.90
  -1  10   4 1125.19   35.90
  -1  10   4 1089.09   33.60
   0  10   4   93.59    6.90
   1  10   4 1056.59   34.50
   2  10   4  152.28    9.30
   3  10   4   16.60    3.70
   4  10   4  560.74   21.50
   5  10   4  282.57   13.80
   6  10   4  592.94   23.00
   7  10   4  101.59    9.40
   8  10   4  590.84   23.60
   9  10   4  379.16   18.50
  10  10   4  118.59   14.00
  11  10   4  127.79   17.30
  -8  11   4  573.64   26.30
  -7  11   4    3.40    4.60
  -6  11   4  163.48   10.60
  -6  11   4  160.98   11.80
  -5  11   4   81.29    8.70
  -5  11   4   71.39    7.70
  -4  11   4   45.70    6.00
  -4  11   4   41.50    5.70
  -3  11   4  285.57   13.90
  -3  11   4  281.57   14.70
  -2  11   4   43.90    5.70
  -1  11   4  787.32   27.90
   0  11   4  204.38   11.20
   1  11   4  372.46   16.30
   2  11   4  660.53   24.60
   3  11   4   58.49    6.90
   4  11   4  440.46   18.70
   5  11   4   96.29    7.90
   6  11   4  194.08   11.50
   7  11   4  189.08   11.40
   8  11   4   63.09    7.80
  10  11   4    3.00    4.30
  -8  12   4  333.57   20.10
  -7  12   4  202.78   14.90
  -6  12   4    1.20    3.30
  -6  12   4    8.70    6.00
  -5  12   4  226.28   13.00
  -4  12   4   14.80    3.70
  -3  12   4  497.15   20.60
  -2  12   4   37.10    5.60
  -1  12   4 1471.35   47.00
   0  12   4  457.25   19.20
   1  12   4   -5.00    1.40
   2  12   4  154.38   10.00
   3  12   4  145.49    9.80
   4  12   4   60.69    7.50
   5  12   4  216.08   12.40
   6  12   4   22.50    5.20
   7  12   4  716.13   27.60
   8  12   4   18.90    4.90
   9  12   4  515.65   26.80
  -6  13   4   15.20    5.20
  -5  13   4  260.47   14.70
  -4  13   4    0.80    2.50
  -3  13   4  260.47   14.10
  -2  13   4  418.66   18.90
  -1  13   4   21.20    4.70
   0  13   4  553.04   22.60
   1  13   4   -0.20    2.50
   2  13   4  364.96   17.40
   3  13   4  383.46   18.00
   4  13   4   48.80    6.90
   5  13   4  209.38   12.70
   6  13   4   13.30    4.50
   7  13   4  390.06   19.10
   8  13   4  146.99   13.00
  -5  14   4   75.89    9.30
  -4  14   4  311.17   16.90
  -3  14   4   78.39    9.10
  -2  14   4  459.75   20.70
  -1  14   4    8.70    3.50
   0  14   4  352.66   17.10
   1  14   4  141.19   10.30
   2  14   4   35.20    6.50
   3  14   4  257.77   14.70
   4  14   4   16.80    5.20
   5  14   4  411.16   19.50
   6  14   4  120.79   11.80
   7  14   4  333.47   17.90
   8  14   4  294.17   16.90
  -5  15   4   78.89   10.50
  -4  15   4  629.14   27.10
  -3  15   4   12.40    4.70
  -2  15   4  285.47   15.90
  -1  15   4  106.29   10.80
   0  15   4   21.70    5.40
   1  15   4  244.68   14.40
   2  15   4    9.10    4.40
   3  15   4  555.64   24.30
   4  15   4   56.39    8.30
   5  15   4  333.97   17.80
   6  15   4  147.99   12.10
   7  15   4    2.00    3.70
   8  15   4  191.88   13.80
  -3  16   4  173.48   17.20
  -2  16   4   86.39   10.60
  -1  16   4  264.67   15.80
   0  16   4   59.29    8.60
   1  16   4  200.38   13.50
   2  16   4    2.90    3.40
   3  16   4  131.39   12.90
   4  16   4  210.38   14.20
   5  16   4   55.89    8.40
   6  16   4  369.06   20.00
   4  17  -5   49.90    9.70
   5  16  -5  399.46   22.70
   4  16  -5  251.27   28.80
   4  16  -5  202.38   13.70
   3  16  -5   60.09    8.60
   2  16  -5   57.39    8.80
   1  16  -5   61.89    9.30
   0  16  -5  264.57   16.70
  -1  16  -5   37.60    8.40
   6  15  -5   59.59   10.40
   5  15  -5   49.90    8.60
   4  15  -5  298.17   16.50
   4  15  -5  298.87   17.80
   3  15  -5   30.70    6.50
   2  15  -5  439.46   20.80
   1  15  -5   10.60    4.80
   0  15  -5  470.75   22.30
  -1  15  -5  434.26   21.40
  -2  15  -5   10.30    5.10
  -3  15  -5  213.68   15.30
   7  14  -5  362.36   22.10
   6  14  -5  506.75   25.70
   5  14  -5    2.70    3.50
   4  14  -5  427.46   21.40
   4  14  -5  433.46   19.50
   3  14  -5   -3.50    2.70
   3  14  -5    2.80    3.00
   2  14  -5  236.78   13.80
   1  14  -5   65.39    8.50
   0  14  -5   25.20    5.50
  -1  14  -5  562.34   24.50
  -2  14  -5  121.79   12.20
  -3  14  -5  445.26   21.70
  -4  14  -5  228.58   15.30
   8  13  -5  152.88   16.40
   7  13  -5   25.00    7.00
   6  13  -5  153.78   12.80
   5  13  -5  111.29   12.00
   5  13  -5  115.29   14.60
   4  13  -5  251.07   13.50
   4  13  -5  275.67   16.00
   3  13  -5  208.18   11.90
   3  13  -5  191.08   12.70
   2  13  -5  270.47   14.50
   2  13  -5  304.77   15.50
   1  13  -5  371.86   17.60
   0  13  -5   12.40    4.40
  -1  13  -5  366.66   18.10
  -2  13  -5  156.08   11.60
  -3  13  -5   85.09    9.80
  -4  13  -5  217.18   14.30
  -5  13  -5   58.19    8.50
  -6  13  -5  467.35   26.00
   9  12  -5   10.40    7.10
   8  12  -5  430.36   24.10
   7  12  -5  218.08   15.90
   6  12  -5  365.26   20.10
   5  12  -5   87.19    8.40
   5  12  -5   83.99   10.10
   4  12  -5  160.38    9.90
   4  12  -5  173.38   12.20
   3  12  -5  272.37   13.60
   3  12  -5  281.07   15.20
   2  12  -5   19.40    4.30
   2  12  -5   20.40    4.60
   1  12  -5  385.26   17.10
   1  12  -5  380.46   17.20
   0  12  -5  389.56   17.70
  -1  12  -5   22.70    4.90
  -2  12  -5  530.75   22.50
  -3  12  -5   -0.90    2.40
  -4  12  -5  436.06   20.60
  -5  12  -5    2.80    3.00
   5 -12   5    1.10    3.00
   5 -12   5    0.60    3.70
  -6  12  -5  397.56   21.10
   6 -12   5  481.65   20.20
   6 -12   5  465.35   22.10
  -7  12  -5   54.69    9.40
   7 -12   5   71.49    9.40
   7 -12   5   48.80    9.00
   9  11  -5    9.70    5.80
   8  11  -5  169.38   14.40
   7  11  -5  227.98   15.80
   6  11  -5   82.89   10.30
   5  11  -5  322.87   14.10
   5  11  -5  310.07   17.30
   4  11  -5   27.10    4.50
   4  11  -5   16.70    4.60
   3  11  -5 1026.80   36.10
   3  11  -5 1013.10   33.70
   2  11  -5   46.40    6.30
   2  11  -5   42.70    5.90
   1  11  -5  599.64   22.50
   1  11  -5  580.14   22.50
   0  11  -5  205.98   11.50
  -1  11  -5   99.69    9.60
  -2  11  -5  510.55   21.10
   2 -11   5  495.15   19.40
  -3  11  -5    7.10    3.20
   3 -11   5    5.30    2.60
   3 -11   5    1.90    2.90
  -4  11  -5  350.56   17.50
   4 -11   5  369.26   15.70
   4 -11   5  368.06   17.20
  -5  11  -5  179.48   11.90
   5 -11   5  152.58   11.00
   5 -11   5  160.48   10.00
  -6  11  -5  136.89   11.00
   6 -11   5  150.98   10.50
   6 -11   5  138.79   11.50
  -7  11  -5  382.96   19.90
   7 -11   5  380.26   20.50
   7 -11   5  371.36   18.00
  -8  11  -5    3.40    4.90
  10  10  -5  194.78   16.20
   9  10  -5  207.58   16.30
   8  10  -5   27.40    7.20
   7  10  -5  438.66   22.40
   6  10  -5  137.79   11.00
   5  10  -5 1457.55   49.50
   5  10  -5 1456.25   44.20
   4  10  -5   10.20    3.60
   4  10  -5   14.60    3.20
   3  10  -5  757.32   27.90
   3  10  -5  715.03   25.20
   2  10  -5   58.09    6.40
   2  10  -5   62.19    7.10
   1  10  -5   38.30    5.30
   1  10  -5   33.40    4.80
   0  10  -5  578.24   21.00
   0  10  -5  584.94   22.20
   0 -10   5  601.94   21.10
  -1  10  -5  213.68   11.90
   1 -10   5  243.58   11.10
  -2  10  -5  813.22   29.60
   2 -10   5  862.71   28.50
  -3  10  -5  413.26   18.00
   3 -10   5  391.76   15.60
   3 -10   5  404.76   17.10
  -4  10  -5  319.17   16.10
   4 -10   5  356.66   14.90
   4 -10   5  351.96   16.20
  -5  10  -5  284.37   15.20
   5 -10   5  294.77   13.80
   5 -10   5  280.97   15.20
  -6  10  -5    0.90    2.60
  -7  10  -5  160.38   12.10
  -8  10  -5   92.29   11.10
  -9  10  -5   12.20    7.30
  10   9  -5   40.10    9.00
   9   9  -5  222.08   16.50
   8   9  -5   46.30    8.60
   7   9  -5  517.15   24.30
   6   9  -5    3.10    3.00
   5   9  -5  887.11   32.80
   5   9  -5  848.42   27.70
   4   9  -5 1085.79   38.00
   4   9  -5 1106.59   34.20
   3   9  -5   47.60    5.20
   3   9  -5   35.70    5.40
   2   9  -5  248.98   11.50
   2   9  -5  267.67   12.70
  -2  -9   5  245.68   10.60
   1   9  -5  685.53   23.90
   1   9  -5  659.33   23.50
  -1  -9   5  676.13   23.10
   0   9  -5  539.95   19.80
   0   9  -5  574.34   20.90
   0  -9   5  576.64   20.10
  -1   9  -5  278.77   11.50
  -1   9  -5  302.67   13.60
   1  -9   5  304.97   12.50
  -2   9  -5  861.91   30.40
   2  -9   5  910.41   29.60
   2  -9   5  903.31   28.10
  -3   9  -5  569.04   22.30
   3  -9   5  589.54   20.60
   3  -9   5  598.54   22.10
  -4   9  -5   13.90    3.80
   4  -9   5    6.90    3.00
   4  -9   5    6.10    3.00
  -5   9  -5  171.08   10.80
  -6   9  -5  112.99    9.30
  -6   9  -5  126.79   10.20
  -7   9  -5   82.19    9.90
  -7   9  -5  100.59   10.50
  -8   9  -5  270.97   16.80
  -8   9  -5  266.87   16.30
  -9   9  -5   18.20    6.00
  -9   9  -5   23.00    6.90
  11   8  -5   61.19   11.30
  10   8  -5   41.30    8.60
   9   8  -5  163.98   13.70
   8   8  -5  199.08   14.30
   7   8  -5  987.50   37.50
   6   8  -5  205.38   13.10
   5   8  -5  593.64   19.90
   5   8  -5  605.54   24.60
   4   8  -5  554.64   19.30
   4   8  -5  589.84   23.10
  -4  -8   5  570.34   18.40
   3   8  -5    9.40    2.30
   3   8  -5    7.30    2.50
  -3  -8   5   10.50    2.10
   2   8  -5   20.20    3.80
   2   8  -5   23.70    3.60
  -2  -8   5   38.70    4.20
   1   8  -5  299.17   12.50
   1   8  -5  285.97   12.70
  -1  -8   5  304.67   12.70
   0   8  -5   96.59    6.50
   0   8  -5   97.59    6.20
   0  -8   5  102.09    6.50
  -1   8  -5 1113.39   33.00
  -1   8  -5 1077.59   35.00
   1  -8   5 1103.89   34.10
  -2   8  -5  103.09    7.30
   2  -8   5  104.19    7.00
   2  -8   5  112.69    6.30
  -3   8  -5 2074.69   61.89
   3  -8   5 2066.09   61.49
   3  -8   5 2072.99   59.89
  -4   8  -5    5.30    2.40
   4  -8   5   -1.00    2.00
   4  -8   5    0.10    1.60
  -5   8  -5  884.21   31.50
  -5   8  -5  872.31   31.20
  -6   8  -5   98.39    9.80
  -6   8  -5  110.89    9.20
  -7   8  -5    4.60    2.90
  -7   8  -5    6.50    4.10
  -8   8  -5  159.38   11.50
  -8   8  -5  136.49   13.30
  -9   8  -5    4.90    4.50
  -9   8  -5   11.60    5.30
  11   7  -5  322.77   20.50
  10   7  -5   34.70    7.90
   9   7  -5  390.66   21.10
   8   7  -5   66.59    9.20
   7   7  -5  645.04   26.80
  -7  -7   5  595.74   25.70
   6   7  -5  651.03   25.90
  -6  -7   5  589.64   20.70
   5   7  -5   16.40    2.80
   5   7  -5   11.40    3.50
  -5  -7   5   19.40    3.00
   4   7  -5  277.27   11.00
   4   7  -5  288.07   14.20
  -4  -7   5  300.57   11.10
   3   7  -5  740.93   23.50
   3   7  -5  727.93   26.20
  -3  -7   5  750.72   23.10
   2   7  -5   66.29    5.50
   2   7  -5   64.29    4.60
  -2  -7   5   70.99    4.90
   1   7  -5 1246.98   37.70
   1   7  -5 1223.38   38.30
  -1  -7   5 1278.87   38.40
   0   7  -5  532.75   18.10
   0   7  -5  489.25   18.30
   0  -7   5  535.15   18.40
  -1   7  -5 2328.87   67.59
  -1   7  -5 2380.56   65.79
   1  -7   5 2344.47   66.99
  -2   7  -5   30.30    4.30
  -2   7  -5   28.50    2.80
   2  -7   5   19.50    3.00
   2  -7   5   30.00    3.90
  -3   7  -5  929.61   31.00
   3  -7   5  912.41   29.20
   3  -7   5  952.40   30.90
  -4   7  -5  488.75   19.40
  -5   7  -5    8.70    3.00
  -5   7  -5   11.50    3.50
  -6   7  -5  112.79    8.80
  -6   7  -5  127.19    9.50
  -7   7  -5  114.29    9.10
  -7   7  -5  108.49    9.40
  -8   7  -5  290.67   16.30
  -8   7  -5  323.27   17.40
  -9   7  -5  163.18   13.00
  11   6  -5   72.39   11.00
  10   6  -5  138.99   15.10
   9   6  -5  326.97   18.60
   8   6  -5  943.11   35.70
  -8  -6   5  927.61   31.40
   7   6  -5    0.50    2.40
  -7  -6   5   -0.80    1.80
   6   6  -5 1130.59   39.50
  -6  -6   5 1151.38   35.30
   5   6  -5  112.09    8.70
   5   6  -5  133.69    5.90
  -5  -6   5  125.79    6.80
   4   6  -5  592.94   22.50
   4   6  -5  585.64   18.50
  -4  -6   5  574.74   19.10
   3   6  -5  193.98   10.50
   3   6  -5  207.38    8.50
  -3  -6   5  219.18    8.80
   2   6  -5   24.70    3.80
   2   6  -5   39.00    3.80
  -2  -6   5   35.70    4.10
   1   6  -5  499.85   18.20
   1   6  -5  514.65   17.50
  -1  -6   5  529.35   18.60
   0   6  -5  343.37   13.00
   0   6  -5  335.77   12.70
   0  -6   5  339.37   13.20
  -1   6  -5 1669.73   47.00
  -1   6  -5 1648.94   48.50
   1  -6   5 1638.74   48.30
  -2   6  -5  566.44   19.70
  -2   6  -5  543.95   17.10
   2  -6   5  530.15   19.30
   2  -6   5  556.14   18.30
  -3   6  -5  488.45   17.60
   3  -6   5  446.66   16.10
   3  -6   5  418.36   17.00
  -4   6  -5  755.42   26.30
  -5   6  -5  234.28   12.10
  -5   6  -5  229.78   12.10
  -6   6  -5  627.14   24.20
  -6   6  -5  644.64   24.70
  -7   6  -5   23.30    4.60
  -7   6  -5   31.40    6.00
  -8   6  -5  167.98   11.80
  -8   6  -5  142.39   11.40
  -9   6  -5  351.46   19.20
 -10   6  -5   21.10    5.70
  12   5  -5  147.49   16.30
  11   5  -5   81.09   11.50
  10   5  -5  290.57   17.90
 -10  -5   5  326.17   16.20
   9   5  -5   80.09   10.30
  -9  -5   5   75.79    8.30
   8   5  -5  561.84   24.30
  -8  -5   5  532.65   20.90
   7   5  -5    9.30    3.40
  -7  -5   5    3.90    2.30
   6   5  -5  721.63   27.20
  -6  -5   5  688.23   23.60
   5   5  -5  323.77   15.40
   5   5  -5  342.07   10.90
  -5  -5   5  326.67   12.90
   4   5  -5  125.59    8.20
   4   5  -5  113.69    5.20
  -4  -5   5  112.79    6.20
   3   5  -5  891.71   30.10
   3   5  -5  924.21   26.90
  -3  -5   5  914.11   27.80
   2   5  -5   83.09    4.50
   2   5  -5   80.49    5.70
  -2  -5   5   91.69    5.50
   1   5  -5 2381.56   67.09
   1   5  -5 2392.46   68.29
  -1  -5   5 2461.95   68.89
   0   5  -5  122.89    6.20
   0   5  -5  109.69    6.00
   0  -5   5  133.89    6.90
  -1   5  -5  603.44   19.10
  -1   5  -5  626.74   20.40
   1  -5   5  602.84   20.30
  -2   5  -5 1307.87   39.40
   2  -5   5 1290.17   38.20
   2  -5   5 1321.37   39.50
  -3   5  -5   27.00    3.90
   3  -5   5   28.30    3.50
   3  -5   5   24.70    3.70
  -4   5  -5    9.20    2.80
  -4   5  -5    8.10    2.40
  -5   5  -5  848.62   29.20
  -5   5  -5  834.72   28.90
  -6   5  -5  277.47   14.30
  -6   5  -5  303.67   14.50
  -7   5  -5  480.35   20.50
  -7   5  -5  456.95   20.30
  -8   5  -5   60.19    8.00
  -9   5  -5  769.22   31.10
 -10   5  -5   46.90    8.50
  11   4  -5    6.20    4.60
 -11  -4   5    4.90    3.40
  10   4  -5  578.64   25.80
 -10  -4   5  505.05   22.40
   9   4  -5   60.29    8.50
  -9  -4   5   91.79    9.00
   8   4  -5  366.86   18.60
  -8  -4   5  390.96   16.80
   7   4  -5  501.75   21.90
  -7  -4   5  531.35   19.80
   6   4  -5   58.19    6.90
  -6  -4   5   59.29    5.10
   5   4  -5  499.85   16.90
   5   4  -5  622.84   22.30
  -5  -4   5  599.14   19.70
   4   4  -5  231.98   11.30
   4   4  -5  230.88    7.80
  -4  -4   5  226.68    9.70
   3   4  -5 1207.08   34.20
   3   4  -5 1180.98   37.70
  -3  -4   5 1249.18   36.00
   2   4  -5 1610.14   48.00
   2   4  -5 1627.44   45.50
  -2  -4   5 1643.04   47.20
   1   4  -5 1189.38   35.00
   1   4  -5 1150.38   33.50
  -1  -4   5 1135.49   35.30
   0   4  -5  713.03   22.50
   0   4  -5  726.23   22.80
   0  -4   5  748.93   23.80
  -1   4  -5   49.70    3.50
  -1   4  -5   48.70    3.80
   1  -4   5   50.09    4.00
  -2   4  -5 1396.56   41.60
   2  -4   5 1387.96   40.60
   2  -4   5 1438.86   42.00
  -3   4  -5  167.18    8.30
   3  -4   5  147.09    8.10
   3  -4   5  153.68    7.40
  -4   4  -5   84.19    6.40
  -4   4  -5   80.59    5.90
  -5   4  -5  237.88   11.80
  -5   4  -5  247.18   12.10
  -6   4  -5  622.94   23.80
  -6   4  -5  622.74   23.60
  -7   4  -5  736.53   27.60
  -8   4  -5   46.10    6.80
  -9   4  -5  249.78   15.10
 -10   4  -5  145.49   14.00
 -12  -3   5  195.38   14.40
  11   3  -5  134.39   14.10
 -11  -3   5  119.09   11.90
  10   3  -5  546.15   25.30
 -10  -3   5  561.94   23.60
   9   3  -5  487.15   22.60
  -9  -3   5  510.25   21.20
   8   3  -5  197.28   12.50
  -8  -3   5  185.68   10.90
   7   3  -5  524.25   21.50
  -7  -3   5  489.55   19.40
   6   3  -5   86.19    7.20
  -6  -3   5   79.09    6.10
   5   3  -5  131.99    8.40
  -5  -3   5  115.99    6.80
   4   3  -5  456.35   17.80
  -4  -3   5  465.45   16.30
   3   3  -5  246.48    7.90
   3   3  -5  234.78   10.80
  -3  -3   5  244.68    9.90
   2   3  -5 2440.76   68.09
   2   3  -5 2499.75   71.09
  -2  -3   5 2579.44   70.29
   1   3  -5   43.70    3.10
   1   3  -5   48.30    3.90
  -1  -3   5   43.10    4.80
   0   3  -5 3301.27   91.09
   0   3  -5 3313.37   91.59
   0  -3   5 3399.96   92.79
  -1   3  -5    4.20    1.40
  -1   3  -5    4.20    1.40
   1  -3   5    4.50    1.70
  -2   3  -5 3357.86   93.59
   2  -3   5 3372.96   92.69
   2  -3   5 3440.46   93.99
  -3   3  -5  261.97   11.00
   3  -3   5  250.77   10.20
   3  -3   5  257.77   11.20
  -4   3  -5  161.78    8.70
  -4   3  -5  164.88    8.90
  -5   3  -5  146.69    8.70
  -5   3  -5  151.08    8.80
  -6   3  -5   -1.10    1.80
  -7   3  -5  999.10   34.40
  -8   3  -5  710.33   27.30
  -9   3  -5   92.99   10.40
 -10   3  -5  410.46   20.80
 -11   3  -5    1.50    4.40
 -12  -2   5  226.28   15.70
 -11  -2   5  137.39   11.60
  10   2  -5  295.97   17.10
 -10  -2   5  320.97   16.50
   9   2  -5  206.88   13.40
  -9  -2   5  246.88   13.50
   8   2  -5   73.59    8.90
  -8  -2   5   72.89    7.90
   7   2  -5  340.97   16.10
  -7  -2   5  324.57   14.70
   6   2  -5   17.80    3.90
  -6  -2   5    9.70    2.90
   5   2  -5  358.76   15.90
  -5  -2   5  407.56   15.10
   4   2  -5 1571.14   47.40
  -4  -2   5 1552.94   45.80
   3   2  -5   11.20    2.50
  -3  -2   5    7.70    1.90
   2   2  -5 2041.50   59.69
   2   2  -5 2039.90   56.79
  -2  -2   5 2188.68   59.39
   1   2  -5  860.61   26.00
   1   2  -5  862.51   24.20
  -1  -2   5  759.92   25.80
   0   2  -5 1442.86   40.50
   0   2  -5 1404.56   41.40
   0  -2   5 1431.96   42.50
  -1   2  -5  491.55   16.30
   1  -2   5  500.05   16.80
  -2   2  -5   60.29    4.30
   2  -2   5   56.09    4.30
   2  -2   5   53.29    3.60
  -3   2  -5  843.72   27.20
   3  -2   5  850.01   26.10
   3  -2   5  861.71   27.30
  -4   2  -5  161.88    8.70
  -4   2  -5  158.78    8.60
  -5   2  -5 1210.48   38.10
  -6   2  -5 1071.29   35.40
  -7   2  -5  154.28    9.70
  -8   2  -5  402.16   18.20
  -9   2  -5   18.00    4.80
 -10   2  -5  139.99   11.30
 -11   2  -5   47.70    8.20
 -12  -1   5   65.69   10.20
 -11  -1   5  563.94   25.50
  10   1  -5   15.90    5.00
 -10  -1   5   14.80    4.60
   9   1  -5  630.24   26.50
  -9  -1   5  688.93   26.40
   8   1  -5  235.38   13.30
  -8  -1   5  230.88   12.70
   7   1  -5  180.28   10.90
  -7  -1   5  180.68   10.50
   6   1  -5    9.20    3.00
  -6  -1   5    8.30    2.50
   5   1  -5  304.87   13.50
  -5  -1   5  292.97   12.50
   4   1  -5 1391.46   42.30
  -4  -1   5 1362.86   41.10
   3   1  -5 1739.63   51.49
  -3  -1   5 1772.72   50.49
   2   1  -5  819.42   26.60
  -2  -1   5  859.21   26.00
   1   1  -5 3141.79   88.09
  -1  -1   5 3210.98   88.29
   0  -1   5  252.57   10.80
   1  -1   5 1289.57   37.90
   3  -1   5  855.21   26.00
   3  -1   5  847.92   27.00
  -5   1  -5  455.85   17.40
  -6   1  -5 1123.29   36.50
  -7   1  -5   57.99    6.40
  -8   1  -5  888.61   31.70
  -9   1  -5   73.29    8.60
 -10   1  -5  242.38   14.80
 -11   1  -5   78.69   10.40
 -11   0   5  556.34   25.50
 -10   0   5  102.89   10.80
   9   0  -5  146.39   11.00
  -9   0   5  147.59   10.90
   8   0  -5   58.19    7.50
  -8   0   5   65.49    7.60
   7   0  -5    8.70    3.30
  -7   0   5    2.90    2.70
   6   0  -5  645.64   24.40
  -6   0   5  700.13   24.20
   5   0  -5   18.60    3.50
  -5   0   5   18.10    3.20
   4   0  -5 2634.54   75.79
  -4   0   5 2651.93   74.79
   3   0  -5 1587.44   47.60
  -3   0   5 1622.04   46.60
   2   0  -5 2120.59   61.49
  -2   0   5 2173.98   60.49
   1   0  -5  384.46   14.90
  -1   0   5  401.16   14.20
   0   0   5  114.79    6.50
   1   0   5   68.79    4.60
   2   0   5  728.03   22.90
   3   0   5   98.09    5.10
   3   0   5   91.89    5.60
   4   0   5 1603.34   47.70
   4   0   5 1619.54   46.40
  -5   0  -5  327.97   13.70
  -6   0  -5 2060.59   61.09
  -7   0  -5  127.39    8.60
  -8   0  -5  568.74   22.70
  -9   0  -5   15.90    4.10
 -10   0  -5   68.29    9.00
 -11   0  -5  165.78   12.50
 -12   0  -5   -1.80    5.60
 -11   1   5  221.78   15.00
 -10   1   5  687.53   28.80
   9  -1  -5   32.70    6.20
  -9   1   5   21.00    5.10
   8  -1  -5   83.89    8.90
  -8   1   5   97.59    8.30
   7  -1  -5    5.40    2.60
  -7   1   5    7.30    3.20
   6  -1  -5  807.32   29.30
  -6   1   5  896.31   29.40
   5  -1  -5 1109.89   35.70
  -5   1   5 1090.69   34.80
   4  -1  -5  186.38    9.80
  -4   1   5  200.08    9.30
   3  -1  -5 2277.57   64.79
  -3   1   5 2259.57   59.79
  -3   1   5 2146.69   62.99
   2  -1  -5  215.98   10.20
  -2   1   5  207.68    7.00
  -2   1   5  209.68    8.90
  -1   1   5 2012.00   56.79
   0   1   5  480.85   16.40
   1   1   5  485.05   16.80
   2   1   5  568.64   18.50
   3   1   5  180.18    7.50
   3   1   5  188.78    8.30
   4   1   5  673.83   21.70
   4   1   5  702.83   22.90
  -5  -1  -5  419.06   16.10
  -6  -1  -5  798.22   27.00
  -7  -1  -5  641.44   23.60
  -8  -1  -5  111.99    8.40
  -9  -1  -5  405.36   18.70
 -10  -1  -5    4.20    2.80
 -11  -1  -5  460.55   21.90
 -12  -1  -5   83.99   10.90
 -11   2   5   64.99    9.40
 -10   2   5   75.59    9.60
  -9   2   5   20.90    5.30
   8  -2  -5  186.68   12.20
  -8   2   5  169.28   11.30
   7  -2  -5  106.99    8.60
  -7   2   5   87.39    7.50
   6  -2  -5  316.57   14.90
  -6   2   5  304.47   14.10
   5  -2  -5 1875.11   55.99
  -5   2   5 1891.31   54.89
  -5   2   5 1755.32   49.99
   4  -2  -5  178.28   10.10
  -4   2   5  200.18    6.60
  -4   2   5  192.28    9.40
  -3   2   5 2040.10   55.09
  -3   2   5 2010.20   57.99
  -2   2   5   68.89    3.40
  -2   2   5   59.19    4.30
  -1   2   5 3140.59   87.29
  -1   2   5 3206.18   86.09
   0   2   5  303.97   11.70
   1   2   5    3.20    1.70
   2   2   5 1540.45   44.40
   3   2   5  520.55   17.40
   4   2   5  825.42   26.50
   4   2   5  852.21   25.60
   5   2   5 1362.36   40.90
   5   2   5 1317.97   39.40
  -6  -2  -5  511.95   19.10
  -7  -2  -5  697.43   24.80
  -8  -2  -5   66.49    7.10
  -9  -2  -5  314.67   15.40
 -10  -2  -5  105.09   10.50
 -11  -2  -5   30.60    6.40
 -12  -2  -5  314.87   18.20
 -11   3   5   -5.40    3.70
 -10   3   5  130.09   11.20
  -9   3   5   31.10    6.40
  -8   3   5  272.87   14.70
   7  -3  -5  381.96   18.00
  -7   3   5  359.16   17.00
  -6   3   5   18.00    4.00
  -5   3   5 1201.88   37.70
  -5   3   5 1168.08   33.60
  -4   3   5  205.48    7.50
  -4   3   5  202.48    9.80
  -3   3   5  157.58    8.00
  -3   3   5  167.68    6.40
  -2   3   5 2005.60   54.59
  -2   3   5 1944.91   55.99
  -1   3   5  117.59    5.50
  -1   3   5  129.39    6.20
   0   3   5 1511.55   43.10
   0   3   5 1485.55   42.70
   1   3   5   13.10    2.50
   1   3   5   18.40    2.70
   2   3   5 1811.52   51.79
   3   3   5  999.00   30.00
   4   3   5  582.44   18.20
   4   3   5  559.24   19.10
   5   3   5  793.92   26.30
   5   3   5  828.12   25.30
  -7  -3  -5  123.19    8.00
  -8  -3  -5   59.79    6.90
  -9  -3  -5  421.16   18.50
   9   3   5  413.86   18.80
 -10  -3  -5  551.04   23.10
 -11  -3  -5    5.10    3.60
 -12  -3  -5   71.19    9.80
 -10   4   5  123.99   12.90
  -9   4   5  249.68   15.50
  -8   4   5    1.10    3.20
  -7   4   5  480.45   20.60
  -6   4   5  735.23   26.90
  -5   4   5  443.46   14.60
  -5   4   5  440.56   17.80
  -4   4   5 1255.87   35.70
  -4   4   5 1225.58   38.50
  -3   4   5  752.12   24.50
  -3   4   5  746.73   22.60
  -2   4   5 1605.04   44.50
  -2   4   5 1531.95   45.50
  -1   4   5   22.50    2.80
  -1   4   5   18.40    2.40
   0   4   5 1368.06   39.30
   0   4   5 1357.86   39.50
   1   4   5   81.19    4.90
   1   4   5   80.19    5.00
   2   4   5  465.85   16.20
   2   4   5  451.55   16.10
   3   4   5 2000.50   56.49
   4   4   5  196.28    8.50
   5   4   5  669.83   22.20
   5   4   5  665.83   21.10
   6   4   5   19.20    3.00
   6   4   5   25.00    3.80
  -9  -4  -5  330.67   15.80
 -10  -4  -5  336.07   16.60
 -10   5   5   83.39   10.50
  -9   5   5  672.63   28.40
  -8   5   5  196.88   13.20
  -7   5   5  361.66   17.20
  -6   5   5  204.98   11.70
  -5   5   5  180.68    8.10
  -5   5   5  202.18   11.00
  -4   5   5  176.48    7.80
  -4   5   5  183.88    9.60
  -3   5   5  135.29    6.50
  -3   5   5  134.09    7.50
  -2   5   5  478.15   16.60
  -2   5   5  463.15   15.80
  -1   5   5  566.94   18.50
  -1   5   5  574.04   18.60
   0   5   5  608.54   19.90
   0   5   5  615.14   19.30
   1   5   5 2087.79   58.59
   1   5   5 2112.19   59.69
   2   5   5  105.89    5.80
   2   5   5  115.89    6.40
   3   5   5 2237.38   63.19
   3   5   5 2254.17   64.39
   4   5   5   43.70    4.90
   4   5   5   42.80    3.40
   5   5   5  112.19    6.20
   5   5   5  112.99    7.40
   6   5   5  185.58    8.40
   6   5   5  188.78    9.30
   6   5   5  203.08   10.70
   7   5   5  265.17   13.40
   7   5   5  282.37   11.70
   7   5   5  279.77   12.70
   8   5   5  799.22   28.00
   8   5   5  788.62   26.40
   8   5   5  785.72   28.70
   9   5   5   88.99    8.90
  10   5   5  328.27   17.50
 -10   6   5    4.00    4.40
  -9   6   5  169.28   13.40
  -8   6   5  212.58   13.80
  -7   6   5    5.20    3.40
  -6   6   5  850.91   30.60
  -5   6   5    2.20    1.70
  -5   6   5    0.60    2.10
  -4   6   5  869.81   27.30
  -4   6   5  880.91   29.30
  -3   6   5   12.10    2.40
  -3   6   5   11.80    2.90
  -2   6   5 1428.26   41.50
  -2   6   5 1390.26   41.70
  -1   6   5  156.78    7.30
  -1   6   5  149.88    7.40
   0   6   5   24.60    2.90
   0   6   5   20.70    3.00
   1   6   5  517.95   16.60
   1   6   5  529.65   18.20
   2   6   5 1944.21   53.59
   2   6   5 1854.11   55.09
   3   6   5  225.98   10.40
   3   6   5  222.28    9.40
   4   6   5 1122.09   35.30
   4   6   5 1110.99   33.30
   5   6   5  159.68    9.10
   5   6   5  160.08    7.50
   6   6   5 1315.67   38.10
   6   6   5 1294.57   41.20
   6   6   5 1288.97   39.20
   7   6   5  108.59    8.10
   7   6   5  104.79    6.90
   7   6   5  115.39    6.50
   8   6   5  723.43   26.40
   8   6   5  698.03   27.70
   8   6   5  670.13   31.30
   9   6   5  160.78   10.80
  10   6   5    2.90    3.70
  -9   7   5  198.58   14.40
  -8   7   5  398.46   19.80
  -7   7   5   61.29    8.30
  -6   7   5  685.33   26.30
  -5   7   5    6.00    2.90
  -5   7   5    2.50    1.70
  -4   7   5  559.74   20.00
  -4   7   5  612.34   22.10
  -3   7   5  838.52   28.00
  -3   7   5  863.41   27.30
  -2   7   5  345.97   13.20
  -2   7   5  320.07   13.00
  -1   7   5  956.70   30.00
  -1   7   5 1029.10   31.10
   0   7   5  216.18    9.80
   0   7   5  210.48    8.50
   1   7   5  579.64   19.90
   1   7   5  553.34   17.60
   2   7   5 1563.14   47.40
   2   7   5 1617.24   44.70
   3   7   5  286.87   10.70
   3   7   5  308.47   12.80
   4   7   5  280.37   12.50
   4   7   5  265.97   10.90
   5   7   5  326.17   14.40
   5   7   5  340.97   12.60
   6   7   5  961.80   32.30
   7   7   5  146.69    9.40
   8   7   5   79.99    8.30
   9   7   5  510.55   21.40
  10   7   5   -1.80    3.20
  11   7   5  278.57   17.70
  -9   8   5    4.80    4.00
  -8   8   5  120.99   12.50
  -7   8   5  409.36   19.90
  -6   8   5  362.66   17.30
  -5   8   5  384.86   15.60
  -5   8   5  394.56   17.20
  -4   8   5  237.48   12.10
  -4   8   5  241.18   11.10
  -3   8   5 1276.27   39.50
  -3   8   5 1305.67   40.30
  -2   8   5    3.10    1.90
  -2   8   5    3.50    1.80
  -1   8   5  435.66   16.40
  -1   8   5  430.56   15.40
   0   8   5  205.38    8.30
   0   8   5  197.58    9.70
   1   8   5  108.19    5.10
   1   8   5   89.29    6.20
   2   8   5 1339.17   41.40
   3   8   5   29.20    4.20
   4   8   5  668.83   23.90
   5   8   5   45.20    5.50
   6   8   5  941.31   32.20
   7   8   5  225.18   12.20
   8   8   5   19.00    4.40
   9   8   5  211.38   12.50
  10   8   5  175.88   14.10
  11   8   5   73.79   10.90
  -9   9   5  111.79   13.20
  -8   9   5   36.50    7.60
  -7   9   5  407.06   20.00
  -6   9   5  156.08   11.00
  -5   9   5  509.25   19.40
  -5   9   5  482.75   20.50
  -4   9   5   12.90    3.50
  -4   9   5    5.60    2.30
  -3   9   5  431.86   17.00
  -3   9   5  424.16   16.90
  -2   9   5  215.98   10.20
  -2   9   5  222.98   10.80
  -1   9   5   62.09    6.00
  -1   9   5   59.49    4.60
   0   9   5  569.74   21.20
   0   9   5  607.54   19.10
   1   9   5    1.70    1.90
   2   9   5 1422.86   44.00
   3   9   5   84.79    7.70
   4   9   5  757.02   26.70
   5   9   5  283.87   13.70
   6   9   5   13.90    3.70
   7   9   5  272.67   14.00
   8   9   5   33.20    5.70
   9   9   5  142.69   10.60
  10   9   5  369.96   21.40
  11   9   5   45.10    9.10
  -8  10   5    4.20    5.20
  -7  10   5  138.99   11.70
  -6  10   5   68.99    8.40
  -5  10   5  886.51   31.90
  -5  10   5  887.71   30.80
  -4  10   5  137.99    9.30
  -4  10   5  125.89    8.30
  -3  10   5   40.00    5.30
  -3  10   5   34.10    5.20
  -2  10   5  336.17   14.50
  -2  10   5  305.57   13.10
  -1  10   5   10.00    2.50
  -1  10   5   10.50    3.00
   0  10   5  684.63   24.50
   1  10   5    1.40    1.90
   2  10   5  700.93   25.30
   3  10   5  773.32   27.40
   4  10   5  103.59    7.90
   5  10   5  536.95   21.50
   6  10   5   98.99    8.00
   7  10   5  280.77   14.50
   8  10   5  152.78   10.70
   9  10   5  170.98   11.80
  10  10   5   88.39   11.90
  -8  11   5   11.50    6.20
  -7  11   5  389.86   20.40
  -6  11   5   12.70    4.30
  -5  11   5  378.86   17.60
  -5  11   5  371.46   17.10
  -4  11   5  215.68   12.00
  -4  11   5  227.08   12.20
  -3  11   5   -2.40    2.30
  -3  11   5    3.70    3.50
  -2  11   5  187.78   10.60
  -1  11   5  596.24   22.80
   0  11   5  400.66   17.20
   1  11   5  680.43   25.10
   2  11   5  233.58   12.40
   3  11   5 1143.69   38.10
   4  11   5   17.30    4.20
   5  11   5  438.46   19.00
   6  11   5  151.78   10.30
   7  11   5   31.40    5.80
   8  11   5  203.88   12.90
   9  11   5   28.20    6.60
  10  11   5  202.58   16.10
  -7  12   5  390.06   20.80
  -5  12   5   12.40    4.30
  -4  12   5  412.06   18.60
  -3  12   5   85.59    8.60
  -2  12   5  272.57   14.00
  -1  12   5  263.87   13.70
   0  12   5  223.98   12.40
   1  12   5  503.25   20.80
   2  12   5    1.60    2.50
   3  12   5  696.33   26.50
   4  12   5  147.59   10.10
   5  12   5   30.80    5.60
   6  12   5  223.78   13.10
   7  12   5    6.50    3.90
   8  12   5  595.44   25.00
   9  12   5    1.50    4.10
  -5  13   5    8.80    3.70
  -4  13   5   63.99    8.10
  -3  13   5   74.99    8.30
  -2  13   5    2.40    2.90
  -1  13   5  269.07   14.10
   0  13   5   43.90    6.70
   1  13   5  627.14   25.00
   2  13   5  150.88   10.90
   3  13   5  247.98   14.00
   4  13   5  217.98   12.90
   5  13   5   14.90    4.60
   6  13   5  119.19   11.20
   7  13   5   27.70    6.40
   8  13   5   75.39    9.80
   9  13   5  312.07   17.70
  -5  14   5  182.08   13.00
  -4  14   5   18.80    4.90
  -3  14   5  218.18   13.30
  -2  14   5   -1.20    2.90
  -1  14   5  504.75   22.10
   0  14   5    3.60    2.70
   1  14   5  478.95   21.30
   2  14   5  408.26   19.60
   3  14   5    9.60    4.70
   4  14   5  338.27   17.50
   5  14   5  136.09   12.50
   6  14   5  211.58   13.80
   7  14   5   50.59    8.00
   8  14   5  111.19   11.60
  -5  15   5  219.38   15.00
  -4  15   5    2.00    4.20
  -3  15   5  259.97   15.70
  -2  15   5   78.79    9.50
  -1  15   5  269.07   15.50
   0  15   5  309.97   16.50
   1  15   5   44.60    7.00
   2  15   5  733.43   29.60
   3  15   5   47.20    7.70
   4  15   5  205.18   13.70
   5  15   5   34.70    6.50
   6  15   5  165.78   12.40
   7  15   5  135.39   13.50
   8  15   5    5.00    6.50
  -2  16   5  235.58   15.10
  -1  16   5   68.09    9.30
   0  16   5  431.36   21.10
   1  16   5    9.40    3.90
   2  16   5  142.29   11.70
   3  16   5   41.50    7.70
   4  16   5   25.10    6.30
   5  16   5  119.39   12.50
   6  16   5    9.60    6.40
   5  16  -6   40.20    9.00
   4  16  -6  121.89   15.60
   3  16  -6  161.78   12.40
   2  16  -6   21.90    5.70
   1  16  -6  276.57   16.70
   0  16  -6   84.99   11.00
   6  15  -6  130.89   15.10
   5  15  -6  438.06   23.40
   4  15  -6    3.00    4.00
   4  15  -6   11.80    4.50
   3  15  -6  577.44   24.80
   2  15  -6    1.10    3.40
   1  15  -6  186.48   13.50
   0  15  -6   70.69    9.90
  -1  15  -6  446.86   22.00
  -2  15  -6  185.68   13.90
   7  14  -6   80.69   12.00
   6  14  -6  111.19   13.50
   5  14  -6  557.04   26.60
   4  14  -6   12.30    4.20
   4  14  -6   16.00    5.10
   3  14  -6  182.58   11.80
   3  14  -6  177.88   12.70
   2  14  -6   37.70    6.60
   1  14  -6  110.39   11.40
   0  14  -6  317.57   17.00
  -1  14  -6  109.89   11.90
  -2  14  -6  671.03   28.30
  -3  14  -6   94.09   10.90
  -4  14  -6  288.87   17.60
   8  13  -6  204.68   25.80
   7  13  -6  110.39   13.40
   6  13  -6   40.40    8.10
   5  13  -6  280.57   17.30
   4  13  -6  516.15   21.10
   4  13  -6  516.15   24.00
   3  13  -6   78.49    8.50
   3  13  -6   99.09   10.60
   2  13  -6  522.65   22.30
   2  13  -6  493.85   21.30
   1  13  -6  165.38   11.00
   0  13  -6  425.76   19.60
  -1  13  -6    3.60    3.30
  -2  13  -6   69.29    9.00
  -3  13  -6  274.57   16.00
  -4  13  -6    0.50    3.40
  -5  13  -6  381.76   20.50
   8  12  -6  115.69   14.20
   7  12  -6  453.25   24.10
   6  12  -6  181.58   14.00
   5  12  -6   67.19    9.40
   4  12  -6  228.68   12.10
   4  12  -6  228.28   14.20
   3  12  -6   42.90    7.00
   3  12  -6   65.29    7.30
   2  12  -6  397.66   17.60
   2  12  -6  412.16   18.60
   1  12  -6    5.40    2.80
   0  12  -6  488.95   20.80
  -1  12  -6  240.18   13.60
  -2  12  -6   62.09    8.10
  -3  12  -6  546.95   23.70
  -4  12  -6    4.60    3.30
  -5  12  -6  324.67   18.10
   5 -12   6  351.66   18.10
   5 -12   6  336.67   16.10
  -6  12  -6   19.70    5.80
   6 -12   6   25.90    6.50
   6 -12   6   18.80    5.40
   7 -12   6  326.07   20.00
   7 -12   6  366.96   18.50
   9  11  -6  255.37   18.40
   8  11  -6   66.79   10.60
   7  11  -6  138.49   12.50
   6  11  -6  427.96   22.00
   5  11  -6   13.00    4.50
   4  11  -6  667.53   27.20
   4  11  -6  657.13   23.90
   3  11  -6    9.50    3.10
   3  11  -6    7.50    3.40
   2  11  -6 1014.20   35.00
   2  11  -6 1002.10   33.70
   1  11  -6  135.19    9.00
   1  11  -6  129.39    8.90
   0  11  -6  382.26   17.10
  -1  11  -6  337.17   16.10
  -2  11  -6   12.40    3.90
   2 -11   6   22.20    4.50
  -3  11  -6  166.88   11.50
   3 -11   6  179.88   10.90
  -4  11  -6  263.27   14.90
   4 -11   6  264.97   12.80
   4 -11   6  267.47   14.50
  -5  11  -6   53.29    7.60
   5 -11   6   51.59    7.50
   5 -11   6   56.89    6.90
  -6  11  -6  535.45   25.00
   6 -11   6  575.54   23.40
   6 -11   6  610.54   26.10
  -7  11  -6  187.78   13.80
   7 -11   6  200.38   13.00
   7 -11   6  180.18   14.20
   9  10  -6  167.58   14.50
   8  10  -6  332.87   19.90
   7  10  -6   69.09    9.90
   6  10  -6  732.83   30.60
   5  10  -6   58.19    8.20
   4  10  -6  435.76   20.10
   4  10  -6  432.16   16.90
   3  10  -6   91.69    9.30
   3  10  -6   91.09    6.70
   2  10  -6  308.57   14.70
   2  10  -6  290.37   13.40
   1  10  -6  402.56   16.40
   1  10  -6  363.36   15.90
   0  10  -6   30.00    4.70
   0  10  -6   20.90    3.60
   0 -10   6   24.50    4.20
  -1  10  -6  780.22   28.00
   1 -10   6  781.12   26.90
  -2  10  -6  321.37   15.30
   2 -10   6  316.17   14.40
  -3  10  -6   68.09    8.20
   3 -10   6   83.59    8.10
   3 -10   6   82.79    6.30
  -4  10  -6  290.67   15.30
   4 -10   6  306.77   13.70
   4 -10   6  297.57   15.20
  -5  10  -6   88.79    9.70
   5 -10   6   87.59    9.30
   5 -10   6  114.59    8.20
  -6  10  -6  434.76   20.80
   6 -10   6  436.66   18.80
   6 -10   6  409.36   20.20
  -7  10  -6    7.10    3.80
   7 -10   6   -4.00    3.60
   7 -10   6   -2.00    3.80
  -8  10  -6  169.78   14.00
   8 -10   6  205.88   15.40
   8 -10   6  161.68   13.90
  10   9  -6   85.59   12.40
   9   9  -6   42.70    8.80
   8   9  -6  233.58   16.20
   7   9  -6   13.40    4.70
   6   9  -6  311.77   17.30
   5   9  -6  184.78   12.40
   4   9  -6  607.84   21.10
   4   9  -6  606.24   24.70
   3   9  -6 1147.69   39.10
   3   9  -6 1188.48   36.50
   2   9  -6   58.39    6.70
   2   9  -6   63.49    6.40
  -2  -9   6   54.19    5.70
   1   9  -6  181.78    9.70
   1   9  -6  163.18    9.30
  -1  -9   6  175.18    9.60
   0   9  -6  102.09    6.80
   0   9  -6  109.29    7.50
   0  -9   6  110.59    7.60
  -1   9  -6  686.93   24.00
   1  -9   6  612.84   22.70
  -2   9  -6  312.27   14.80
   2  -9   6  332.37   14.30
  -3   9  -6   19.00    4.20
   3  -9   6   14.30    3.70
   3  -9   6   18.80    3.70
  -4   9  -6  370.16   17.40
   4  -9   6  394.36   15.80
   4  -9   6  373.96   17.10
  -5   9  -6   -0.40    2.30
   5  -9   6    1.10    2.70
   5  -9   6    1.00    2.20
  -6   9  -6  510.55   22.70
   6  -9   6  509.45   21.20
   6  -9   6  562.14   23.70
  -7   9  -6  264.87   15.60
   7  -9   6  284.07   14.60
   7  -9   6  252.37   15.90
  -8   9  -6   21.10    5.30
   8  -9   6    4.60    4.90
   8  -9   6    2.20    3.80
  -9   9  -6  198.18   15.70
  10   8  -6  240.88   17.60
   9   8  -6   92.49   12.10
   8   8  -6   90.99   11.40
   7   8  -6  286.47   16.90
   6   8  -6  366.86   18.70
   5   8  -6  777.02   29.80
   4   8  -6    2.90    2.40
   4   8  -6    1.40    1.40
  -4  -8   6    1.90    1.60
   3   8  -6 1495.35   45.20
   3   8  -6 1536.65   48.50
  -3  -8   6 1558.94   44.90
   2   8  -6   11.00    2.70
   2   8  -6    8.60    2.70
  -2  -8   6   19.00    3.50
   1   8  -6  246.58   11.20
   1   8  -6  237.18   11.40
  -1  -8   6  244.48   11.70
   0   8  -6  953.50   30.10
   0   8  -6  936.31   30.70
   0  -8   6  935.71   30.90
  -1   8  -6   13.70    2.50
  -1   8  -6   14.30    3.40
   1  -8   6   15.50    3.40
  -2   8  -6  818.02   28.50
   2  -8   6  840.42   28.00
  -3   8  -6    1.70    2.20
   3  -8   6   -1.30    1.80
   3  -8   6    1.60    2.30
  -4   8  -6  957.00   33.00
   4  -8   6  945.01   32.90
   4  -8   6  942.51   31.10
  -5   8  -6  111.49    8.60
   5  -8   6  104.29    8.80
   5  -8   6   93.09    8.30
  -6   8  -6  368.36   17.90
   6  -8   6  381.96   18.40
   6  -8   6  380.36   16.50
  -7   8  -6  335.47   17.40
  -8   8  -6   -3.80    3.40
  11   7  -6   -5.20    3.80
  10   7  -6  354.66   21.10
   9   7  -6   99.89   12.20
   8   7  -6    8.40    4.20
   7   7  -6  250.67   15.30
  -7  -7   6  273.17   15.50
   6   7  -6   86.49    9.60
  -6  -7   6   96.29    6.30
   5   7  -6  913.51   33.00
  -5  -7   6  896.01   28.60
   4   7  -6   50.69    4.00
   4   7  -6   70.29    7.80
  -4  -7   6   55.19    4.40
   3   7  -6 1179.98   35.70
   3   7  -6 1208.98   39.00
  -3  -7   6 1191.28   36.00
   2   7  -6  844.42   28.70
   2   7  -6  885.21   27.00
  -2  -7   6  810.32   27.60
   1   7  -6  221.68   10.30
   1   7  -6  243.08   11.10
  -1  -7   6  262.97   11.80
   0   7  -6  466.75   17.10
   0   7  -6  465.45   17.30
   0  -7   6  477.55   17.90
  -1   7  -6    3.70    2.10
  -1   7  -6    3.70    1.40
   1  -7   6    6.90    2.10
  -2   7  -6  643.14   22.70
  -2   7  -6  631.34   20.00
   2  -7   6  598.14   22.00
  -3   7  -6   48.30    6.10
   3  -7   6   57.29    6.10
   3  -7   6   53.39    5.20
  -4   7  -6  736.03   27.10
   4  -7   6  787.82   27.60
   4  -7   6  760.42   25.80
  -5   7  -6 1059.39   36.10
   5  -7   6 1062.09   36.30
   5  -7   6 1040.20   34.30
  -6   7  -6   20.40    4.50
  -7   7  -6  365.96   18.20
  -8   7  -6   55.79    8.10
  -8   7  -6   56.79    8.90
  -9   7  -6  240.18   16.10
  11   6  -6   37.40    8.30
  10   6  -6   65.59   10.40
   9   6  -6  123.79   13.00
   8   6  -6   19.40    5.10
  -8  -6   6   19.00    4.10
   7   6  -6  606.84   25.50
  -7  -6   6  565.04   21.30
   6   6  -6   10.10    3.60
  -6  -6   6   14.30    3.00
   5   6  -6 1727.53   54.49
  -5  -6   6 1722.53   50.69
   4   6  -6  104.59    7.80
   4   6  -6  104.79    5.40
  -4  -6   6  106.19    6.20
   3   6  -6  386.06   13.60
   3   6  -6  377.06   16.20
  -3  -6   6  392.66   14.50
   2   6  -6  410.46   16.30
   2   6  -6  410.56   14.50
  -2  -6   6  399.86   15.70
   1   6  -6    3.20    1.70
   1   6  -6    1.60    1.40
  -1  -6   6    4.50    2.00
   0   6  -6   67.89    5.00
   0   6  -6   67.69    5.10
   0  -6   6   84.99    6.10
  -1   6  -6  638.74   20.30
  -1   6  -6  589.44   21.20
   1  -6   6  624.64   21.40
   2  -6   6  230.78   10.90
  -3   6  -6 1096.69   35.30
   3  -6   6 1095.69   33.80
   3  -6   6 1095.79   35.30
  -4   6  -6   27.00    4.40
   4  -6   6   28.90    4.20
   4  -6   6   24.00    4.40
  -5   6  -6 1727.63   53.19
   5  -6   6 1718.33   51.39
   5  -6   6 1677.33   53.29
  -6   6  -6   25.90    5.10
  -7   6  -6  198.68   12.50
  -7   6  -6  213.88   13.30
  -8   6  -6   88.79   10.40
  -9   6  -6    4.30    4.40
 -10   6  -6  115.59   13.30
  11   5  -6  244.78   17.40
  10   5  -6   16.10    5.50
 -10  -5   6   16.30    4.80
   9   5  -6  126.39   11.50
  -9  -5   6  142.29    9.80
   8   5  -6   31.00    6.40
  -8  -5   6   23.20    4.60
   7   5  -6  667.03   27.30
  -7  -5   6  674.93   24.00
   6   5  -6  462.65   20.60
  -6  -5   6  479.15   17.90
   5   5  -6  622.14   24.30
  -5  -5   6  624.74   21.50
   4   5  -6 1426.16   41.20
   4   5  -6 1510.45   46.50
  -4  -5   6 1471.35   43.50
   3   5  -6    5.80    2.10
   3   5  -6    7.30    1.60
  -3  -5   6   10.20    2.30
   2   5  -6  821.82   27.00
   2   5  -6  793.72   24.50
  -2  -5   6  800.02   26.40
   1   5  -6  278.17   11.10
   1   5  -6  312.97   12.50
  -1  -5   6  291.47   12.60
   0   5  -6  104.89    6.00
   0   5  -6   96.89    5.80
   0  -5   6  104.39    6.80
  -1   5  -6  425.86   15.60
  -1   5  -6  420.86   14.80
   1  -5   6  416.86   15.80
  -2   5  -6  182.58    9.30
   2  -5   6  218.08   10.00
  -3   5  -6 1138.69   36.10
   3  -5   6 1151.58   36.40
   3  -5   6 1143.29   34.90
  -4   5  -6  196.18   10.50
   4  -5   6  209.28   10.90
   4  -5   6  204.38    9.80
  -5   5  -6  625.94   23.60
  -6   5  -6  530.45   21.90
  -6   5  -6  521.75   21.50
  -7   5  -6  145.59   10.50
  -7   5  -6  149.19   10.70
  -8   5  -6  283.17   15.90
  -9   5  -6   -5.10    3.30
 -10   5  -6  271.47   17.20
  12   4  -6   58.79   10.60
  11   4  -6  170.38   14.60
 -11  -4   6  183.28   12.80
  10   4  -6   49.80    8.70
 -10  -4   6   47.20    7.20
   9   4  -6  147.99   12.00
  -9  -4   6  164.08   10.70
   8   4  -6  497.95   22.80
  -8  -4   6  481.05   20.00
   7   4  -6  622.74   25.20
  -7  -4   6  595.04   22.40
   6   4  -6 1102.99   37.60
  -6  -4   6 1084.19   34.80
   5   4  -6   38.90    5.40
  -5  -4   6   29.00    3.90
   4   4  -6 1931.81   58.19
   4   4  -6 1918.21   52.79
  -4  -4   6 1945.11   55.99
   3   4  -6  146.89    8.50
   3   4  -6  157.08    6.30
  -3  -4   6  149.19    7.70
   2   4  -6   25.20    3.70
   2   4  -6   27.40    2.80
  -2  -4   6   31.40    4.10
   1   4  -6  276.67   10.50
   1   4  -6  286.97   11.80
  -1  -4   6  295.97   12.50
   0   4  -6  106.99    5.80
   0   4  -6   98.99    5.80
   0  -4   6  120.39    7.20
  -1   4  -6 3126.79   86.59
  -1   4  -6 3089.29   86.69
   1  -4   6 3143.99   87.49
  -2   4  -6  178.38    8.70
  -3   4  -6 1392.96   42.90
   3  -4   6 1416.06   41.80
   3  -4   6 1433.96   43.40
  -4   4  -6  170.68    9.30
   4  -4   6  161.18    8.40
   4  -4   6  175.68    9.60
  -5   4  -6  453.75   18.50
  -6   4  -6  442.76   19.10
  -6   4  -6  424.86   18.80
  -7   4  -6   23.30    5.20
  -8   4  -6  290.97   15.90
  -9   4  -6  117.59   11.90
 -10   4  -6   36.30    7.50
 -12  -3   6   35.60    7.90
  11   3  -6  162.58   14.00
 -11  -3   6  185.68   13.30
  10   3  -6   86.59   11.20
 -10  -3   6  104.49   10.20
   9   3  -6   24.20    5.70
  -9  -3   6   24.80    5.00
   8   3  -6  924.51   34.40
  -8  -3   6  886.21   31.80
   7   3  -6  111.99    9.10
  -7  -3   6  117.99    8.00
   6   3  -6  895.31   32.30
  -6  -3   6  925.91   30.30
   5   3  -6  426.06   17.80
  -5  -3   6  388.86   15.60
   4   3  -6  211.88   11.20
  -4  -3   6  240.98   10.30
   3   3  -6  155.78    5.80
   3   3  -6  160.18    8.80
  -3  -3   6  151.78    7.80
   2   3  -6    5.70    1.30
   2   3  -6    3.30    1.80
  -2  -3   6    6.80    2.20
   1   3  -6 1076.09   32.80
   1   3  -6 1100.59   31.10
  -1  -3   6 1006.70   33.00
   0   3  -6   -0.20    1.00
   0   3  -6   -0.30    0.90
   0  -3   6    1.50    1.80
  -1   3  -6 4294.27  117.69
   1  -3   6 4315.97  118.49
  -2   3  -6  938.41   28.90
   2  -3   6  898.71   29.00
  -3   3  -6  422.36   16.20
   3  -3   6  417.36   16.30
   3  -3   6  438.36   15.30
   4  -3   6  395.06   14.50
   4  -3   6  357.46   15.30
  -5   3  -6   12.00    3.30
  -6   3  -6   64.59    7.30
  -7   3  -6  203.78   12.00
  -8   3  -6  247.18   14.00
  -9   3  -6  583.74   25.00
 -10   3  -6   16.80    5.40
 -11   3  -6  388.36   22.30
 -12  -2   6    7.50    5.70
  11   2  -6  100.89   12.70
 -11  -2   6  102.59   11.60
  10   2  -6   87.09   10.60
 -10  -2   6   90.09    9.80
   9   2  -6   61.69    8.80
  -9  -2   6   65.49    7.90
   8   2  -6 1042.70   37.70
  -8  -2   6 1060.59   36.30
   7   2  -6   72.29    8.70
  -7  -2   6   81.49    8.00
   6   2  -6 1269.77   41.20
  -6  -2   6 1210.98   39.00
   5   2  -6  172.18    9.90
  -5  -2   6  150.58    8.50
   4   2  -6  775.32   26.70
  -4  -2   6  768.42   25.20
   3   2  -6  195.68   10.00
  -3  -2   6  212.98    9.50
   2   2  -6    2.60    1.10
   2   2  -6    1.80    1.40
  -2  -2   6    1.10    1.40
   1   2  -6  669.73   19.90
   1   2  -6  656.73   21.70
  -1  -2   6  605.04   21.70
   0   2  -6 1753.12   51.69
   0   2  -6 1773.12   50.19
   0  -2   6 1785.42   52.69
  -1   2  -6 1778.72   50.89
   1  -2   6 1767.52   51.59
  -2   2  -6 1746.43   50.59
   2  -2   6 1722.33   50.59
  -3   2  -6    2.10    1.60
   3  -2   6    0.10    1.30
   3  -2   6   -0.20    1.40
   4  -2   6 1043.50   32.00
   4  -2   6 1025.30   33.30
   5  -2   6   11.80    3.20
   5  -2   6   10.40    2.60
  -6   2  -6  408.86   17.60
  -7   2  -6  137.49    9.50
  -8   2  -6   21.20    4.80
  -9   2  -6  482.65   21.70
 -10   2  -6   52.09    8.10
 -11   2  -6  290.27   17.90
 -11  -1   6   50.99    8.40
  10   1  -6  368.96   19.70
 -10  -1   6  363.46   18.60
   9   1  -6   50.79    7.90
  -9  -1   6   43.40    6.60
   8   1  -6  940.41   35.00
  -8  -1   6  993.90   34.30
   7   1  -6  206.08   12.20
  -7  -1   6  212.78   11.60
   6   1  -6  413.76   18.10
  -6  -1   6  428.16   17.20
   5   1  -6   42.50    5.50
  -5  -1   6   33.20    4.40
   4   1  -6   96.89    6.80
  -4  -1   6   88.99    6.00
   3   1  -6  505.35   18.90
  -3  -1   6  514.35   18.00
   2   1  -6 1233.48   38.90
  -2  -1   6 1317.77   38.70
   1   1  -6 1077.19   32.90
  -1  -1   6 1004.40   32.50
   0  -1   6 5050.49  138.79
   1  -1   6    1.00    1.50
   2  -1   6 1977.90   56.79
   3  -1   6   15.70    2.90
   3  -1   6    9.90    2.20
   4  -1   6  168.48    9.00
   4  -1   6  172.48    8.30
   5  -1   6   88.29    6.60
   5  -1   6   92.69    6.10
  -7   1  -6 1099.79   37.10
  -8   1  -6   62.39    7.80
  -9   1  -6  386.96   18.70
 -10   1  -6  208.58   13.70
 -11   1  -6  205.58   14.50
 -11   0   6   46.10    7.80
 -10   0   6  410.76   20.40
   9   0  -6  603.64   25.70
  -9   0   6  577.04   24.70
   8   0  -6   28.40    5.60
  -8   0   6   34.40    5.70
   7   0  -6  908.11   32.60
  -7   0   6  901.41   31.60
   6   0  -6   26.50    4.60
  -6   0   6   28.90    4.70
   5   0  -6  866.41   30.80
  -5   0   6  954.90   30.20
   4   0  -6    0.90    1.40
  -4   0   6    1.00    1.30
   3   0  -6  464.55   18.00
  -3   0   6  478.05   17.00
   2   0  -6 2000.00   59.29
  -2   0   6 2043.30   58.09
  -1   0   6   -0.10    1.50
   0   0   6 1563.04   46.50
   1   0   6 2521.95   71.59
   2   0   6  612.64   20.50
   3   0   6  524.15   18.40
   4   0   6  663.33   22.90
   4   0   6  665.83   21.60
   5   0   6 1255.27   39.70
   5   0   6 1267.27   38.20
  -7   0  -6 1053.19   35.80
  -8   0  -6  126.69    9.30
  -9   0  -6   47.20    7.10
 -10   0  -6  387.06   19.30
 -11   0  -6    1.50    3.40
 -11   1   6  355.56   19.80
 -10   1   6  444.16   21.70
   9  -1  -6  698.03   28.90
  -9   1   6  691.73   27.80
   8  -1  -6  120.59    9.80
  -8   1   6  100.69    8.80
   7  -1  -6  314.27   15.90
  -7   1   6  298.37   14.60
   6  -1  -6  133.19    9.30
  -6   1   6  140.49    9.00
   5  -1  -6   39.00    5.70
  -5   1   6   37.90    4.80
   4  -1  -6  324.77   14.70
  -4   1   6  348.17   13.90
   3  -1  -6   10.70    2.90
  -3   1   6   19.00    3.00
  -3   1   6   11.90    1.30
  -2   1   6 3146.09   86.49
  -2   1   6 3057.19   83.69
  -1   1   6  222.38    9.80
   0   1   6 3244.28   90.39
   1   1   6 1270.87   38.90
   2   1   6   85.09    5.40
   3   1   6  244.48   10.40
   4   1   6   20.00    2.90
   4   1   6   24.60    3.50
   5   1   6  594.74   20.40
   5   1   6  612.94   21.80
   6   1   6  543.65   20.60
   6   1   6  523.65   19.00
  -8  -1  -6  810.72   29.70
  -9  -1  -6   47.50    6.70
 -10  -1  -6  421.86   20.30
 -11   2   6  390.36   21.30
 -10   2   6   31.00    7.00
  -9   2   6  320.27   17.00
   8  -2  -6   78.69    9.70
  -8   2   6   83.79    9.10
   7  -2  -6  450.75   20.10
  -7   2   6  396.76   18.50
   6  -2  -6  177.68   11.10
  -6   2   6  157.88    9.70
   5  -2  -6  242.48   12.90
  -5   2   6  231.48   11.50
   4  -2  -6  451.85   18.50
  -4   2   6  454.45   12.90
  -4   2   6  375.16   16.00
  -3   2   6  299.87    9.90
  -3   2   6  311.97   12.60
  -2   2   6 1517.45   44.50
  -2   2   6 1511.85   42.20
  -1   2   6   30.30    3.80
  -1   2   6   27.10    2.70
   0   2   6  432.96   15.90
   1   2   6 1475.15   44.10
   2   2   6    8.90    2.20
   3   2   6 1166.48   35.30
   4   2   6  195.68    8.40
   4   2   6  197.98    9.20
   5   2   6  734.33   24.70
   5   2   6  703.63   23.20
   6   2   6  939.81   31.40
   6   2   6  944.11   30.00
   7   2   6    1.60    2.40
   7   2   6    2.30    2.10
 -11   3   6  324.57   25.80
 -10   3   6  133.59   13.10
  -9   3   6  297.07   16.80
  -8   3   6   83.19    9.20
  -7   3   6  306.07   15.60
  -6   3   6  327.67   15.30
  -5   3   6   37.20    5.10
  -5   3   6   44.80    3.00
  -4   3   6  432.06   17.00
  -4   3   6  451.75   13.90
  -3   3   6 1623.94   48.20
  -3   3   6 1631.94   45.40
  -2   3   6 2578.14   69.99
  -2   3   6 2516.75   71.79
  -1   3   6 3699.43  100.49
  -1   3   6 3590.74   99.09
   0   3   6    5.70    2.10
   0   3   6    3.60    1.60
   1   3   6 1519.05   44.90
   2   3   6   26.80    3.70
   3   3   6 1051.29   32.20
   4   3   6  889.21   28.10
   5   3   6   11.10    2.40
   5   3   6   16.70    3.10
   6   3   6  650.13   23.10
   6   3   6  626.04   21.50
   7   3   6  191.08   10.80
   7   3   6  191.08    9.80
   8   3   6  789.62   28.90
   8   3   6  789.22   27.10
  11   3   6  136.79   13.80
  11   3   6  154.18   13.00
  12   3   6  106.69   12.90
  12   3   6  135.09   12.90
 -10   4   6  189.58   14.10
  -9   4   6   28.80    6.90
  -8   4   6  179.28   12.20
  -7   4   6   -1.40    2.30
  -6   4   6  719.53   26.60
  -5   4   6  204.98   11.20
  -5   4   6  223.08    8.50
  -4   4   6  437.96   17.10
  -4   4   6  432.56   14.30
  -3   4   6 2070.79   57.59
  -3   4   6 2059.09   59.99
  -2   4   6  105.79    6.20
  -2   4   6  106.69    5.40
  -1   4   6  456.45   15.10
  -1   4   6  434.86   15.70
   0   4   6  113.49    6.30
   0   4   6  123.19    6.30
   1   4   6 1376.16   39.40
   1   4   6 1260.67   39.00
   2   4   6  777.32   25.50
   2   4   6  798.22   25.70
   3   4   6  265.57   11.00
   4   4   6 1030.70   31.80
   5   4   6   65.99    5.00
   6   4   6  103.99    6.30
   6   4   6  106.99    7.00
   7   4   6   66.29    7.10
   7   4   6   69.09    6.40
   8   4   6  292.67   13.00
   8   4   6  277.67   14.00
   9   4   6  399.56   18.50
   9   4   6  408.36   17.20
  10   4   6   14.20    4.60
  10   4   6   13.40    4.50
  11   4   6  375.96   20.00
  11   4   6  343.77   17.80
 -10   5   6  368.86   20.40
  -9   5   6   29.30    7.40
  -8   5   6  394.26   19.50
  -7   5   6   43.80    6.80
  -6   5   6  185.48   11.40
  -5   5   6  231.58    9.40
  -5   5   6  231.88   12.10
  -4   5   6   -1.80    1.50
  -4   5   6   -0.10    1.20
  -3   5   6  517.95   17.20
  -3   5   6  504.45   18.60
  -2   5   6  750.32   23.30
  -2   5   6  721.63   24.00
  -1   5   6  554.34   18.50
  -1   5   6  544.05   18.30
   0   5   6  495.75   17.30
   0   5   6  517.45   17.20
   1   5   6 1347.07   39.80
   1   5   6 1364.36   40.40
   2   5   6 1477.75   43.60
   2   5   6 1425.86   42.70
   3   5   6    1.70    1.70
   3   5   6    2.40    1.60
   4   5   6  367.36   13.80
   4   5   6  348.87   14.80
   5   5   6  249.08   10.90
   5   5   6  262.77   12.60
   6   5   6  180.48    8.30
   6   5   6  173.28    9.00
   7   5   6  552.64   19.60
   7   5   6  570.54   21.10
   8   5   6    2.90    3.00
   8   5   6   -0.10    2.10
   8   5   6   -0.50    2.00
   9   5   6  710.73   27.00
   9   5   6  672.83   25.00
   9   5   6  722.53   27.80
  10   5   6   53.59    8.30
  10   5   6   65.99    8.90
 -10   6   6  182.18   14.70
  -9   6   6   12.30    5.80
  -8   6   6  400.86   19.90
  -7   6   6  343.67   17.30
  -6   6   6    3.00    2.90
  -5   6   6 1026.90   32.00
  -5   6   6 1067.19   35.30
  -4   6   6  226.88    9.80
  -4   6   6  229.68   11.60
  -3   6   6  745.63   25.40
  -3   6   6  757.82   24.10
  -2   6   6   60.39    4.50
  -2   6   6   65.49    5.00
  -1   6   6  565.84   19.20
  -1   6   6  580.54   19.50
   0   6   6   74.69    5.10
   0   6   6   66.39    4.40
   1   6   6    1.30    1.20
   1   6   6    2.00    1.40
   2   6   6 2513.35   71.39
   2   6   6 2480.25   70.09
   3   6   6 1376.66   41.70
   3   6   6 1335.07   40.40
   4   6   6  116.79    6.70
   5   6   6  619.84   21.40
   5   6   6  661.93   23.70
   6   6   6   47.50    6.30
   6   6   6   44.20    5.10
   7   6   6  947.01   31.00
   7   6   6  930.01   32.80
   8   6   6    4.30    3.10
   9   6   6  364.86   17.90
  10   6   6  204.38   13.60
  -9   7   6   94.39   11.10
  -8   7   6   82.09   10.10
  -7   7   6  246.68   14.70
  -6   7   6  110.29    9.10
  -5   7   6  286.97   14.40
  -5   7   6  287.57   12.20
  -4   7   6  952.80   30.50
  -4   7   6  821.32   28.00
  -3   7   6   16.60    3.00
  -3   7   6   15.40    3.40
  -2   7   6  525.15   18.50
  -2   7   6  520.45   18.60
  -1   7   6  339.77   13.00
  -1   7   6  334.77   13.40
   0   7   6 1748.53   47.70
   0   7   6 1555.64   48.80
   1   7   6  559.44   18.00
   1   7   6  549.45   19.70
   2   7   6  352.46   14.50
   2   7   6  363.66   12.80
   3   7   6  579.14   19.90
   3   7   6  664.93   22.50
   4   7   6   16.10    3.70
   4   7   6   15.90    3.00
   5   7   6  208.48    9.70
   5   7   6  203.08   11.00
   6   7   6  388.46   17.10
   7   7   6  602.54   23.70
   8   7   6  750.32   28.40
   9   7   6  146.69   10.60
  10   7   6  294.27   19.90
  11   7   6   38.00    8.30
  -9   8   6   99.09   11.70
  -8   8   6   52.39    8.50
  -7   8   6  297.77   16.50
  -6   8   6  600.74   24.30
  -5   8   6   84.89    6.40
  -5   8   6   73.39    8.00
  -4   8   6  927.91   29.80
  -4   8   6  888.81   31.10
  -3   8   6  217.68   11.10
  -3   8   6  219.88   10.40
  -2   8   6  662.03   22.80
  -2   8   6  660.13   22.60
  -1   8   6    9.20    2.30
  -1   8   6    5.60    2.00
   0   8   6 1439.36   41.90
   0   8   6 1430.46   43.70
   1   8   6  792.52   27.10
   1   8   6  817.82   24.60
   2   8   6   88.09    4.90
   2   8   6   95.29    6.60
   3   8   6  509.55   18.50
   3   8   6  585.44   20.80
   4   8   6  349.57   15.20
   5   8   6  252.47   12.80
   6   8   6  168.38   10.50
   7   8   6  723.23   27.00
   8   8   6  433.96   19.30
   9   8   6    2.90    2.60
  11   8   6   76.39   11.10
  -9   9   6  159.88   15.70
  -8   9   6  259.57   16.80
  -7   9   6  298.17   17.10
  -6   9   6  200.78   12.80
  -5   9   6    3.70    3.00
  -5   9   6   -1.40    2.10
  -4   9   6  433.76   18.30
  -4   9   6  433.66   17.20
  -3   9   6  144.89    8.70
  -3   9   6  166.08    9.70
  -2   9   6  308.77   13.60
  -2   9   6  306.37   13.20
  -1   9   6  284.37   12.90
  -1   9   6  280.57   11.70
   0   9   6  465.85   18.20
   0   9   6  457.85   15.90
   1   9   6  749.23   26.00
   1   9   6  740.73   24.50
   2   9   6   37.10    4.90
   3   9   6  153.38    9.30
   4   9   6   93.59    7.50
   5   9   6   56.19    6.60
   6   9   6  277.67   14.00
   7   9   6   12.30    3.70
   8   9   6  550.54   23.00
   9   9   6   74.09    8.70
  11   9   6  189.78   15.70
  -8  10   6  154.48   12.70
  -7  10   6   12.80    5.50
  -6  10   6  269.77   15.40
  -5  10   6   93.69    7.50
  -5  10   6   97.29    9.60
  -4  10   6  263.77   13.00
  -4  10   6  281.77   13.70
  -3  10   6  350.26   15.50
  -3  10   6  357.26   15.40
  -2  10   6  216.38   10.50
  -2  10   6  206.78   11.00
  -1  10   6  666.73   22.40
  -1  10   6  636.94   23.70
   0  10   6   -0.70    1.70
   1  10   6  476.95   19.10
   2  10   6  252.87   12.60
   3  10   6   69.89    7.40
   4  10   6  641.94   24.50
   5  10   6   35.10    5.60
   6  10   6 1169.78   39.50
   7  10   6  216.48   12.80
   8  10   6  557.84   23.50
   9  10   6  145.19   11.10
  -8  11   6  116.49   12.70
  -7  11   6    3.60    4.80
  -6  11   6  408.46   19.80
  -5  11   6   99.49    9.80
  -5  11   6  103.79    8.40
  -4  11   6  146.39    9.50
  -4  11   6  140.39    9.90
  -3  11   6  455.35   19.20
  -3  11   6  473.95   25.90
  -2  11   6  149.49    9.60
  -1  11   6  405.06   17.60
   0  11   6  621.14   23.60
   1  11   6  388.36   17.00
   2  11   6  542.45   21.70
   3  11   6  195.98   11.50
   4  11   6  484.85   20.40
   5  11   6  144.29   10.10
   6  11   6  295.67   15.60
   7  11   6  420.76   19.60
   8  11   6   49.00    7.50
   9  11   6  145.99   12.00
  -7  12   6  172.58   14.60
  -5  12   6  482.35   20.90
  -4  12   6    5.00    2.60
  -3  12   6  546.15   22.50
  -2  12   6   95.29    7.70
  -1  12   6  513.25   21.10
   0  12   6   64.69    7.40
   1  12   6   68.99    7.50
   2  12   6   64.09    7.20
   3  12   6   18.10    4.30
   4  12   6  304.57   15.50
   5  12   6  901.31   32.90
   6  12   6  183.08   12.10
   7  12   6  442.26   20.70
   8  12   6   17.50    5.50
   9  12   6   50.09    8.00
  -5  13   6  529.05   23.20
  -4  13   6   36.10    6.50
  -3  13   6   95.19    9.40
  -2  13   6  331.37   16.50
  -1  13   6  100.09    9.70
   0  13   6   86.19    9.10
   1  13   6   57.39    7.20
   2  13   6  750.92   28.60
   3  13   6  286.37   15.30
   4  13   6  136.09   10.70
   5  13   6  388.96   19.00
   6  13   6    2.30    3.50
   7  13   6  135.29   12.60
   8  13   6   77.69    9.90
   9  13   6  101.49   11.10
  -5  14   6  417.96   20.90
  -4  14   6  333.27   17.70
  -3  14   6   53.39    8.00
  -2  14   6  402.16   19.20
  -1  14   6    3.70    2.80
   0  14   6    6.40    3.30
   1  14   6   46.70    7.10
   2  14   6   25.00    5.40
   3  14   6  916.41   34.10
   4  14   6   47.40    7.50
   5  14   6  551.04   24.20
   6  14   6   45.30    7.90
   7  14   6  307.57   17.30
   8  14   6  103.69   11.90
  -4  15   6  373.66   19.70
  -3  15   6   75.39    9.30
  -2  15   6   18.60    5.50
  -1  15   6  135.29   11.10
   0  15   6  182.98   12.50
   1  15   6  380.46   19.10
   2  15   6   12.10    4.80
   3  15   6  613.54   26.30
   4  15   6  143.69   11.60
   5  15   6  140.79   11.60
   6  15   6   43.80    7.70
   7  15   6   39.60    7.70
  -2  16   6   56.19    8.90
  -1  16   6  175.48   13.20
   0  16   6   38.10    7.00
   1  16   6  334.37   18.20
   2  16   6   57.79    8.50
   3  16   6  189.58   13.80
   4  16   6  231.68   15.20
   5  16   6   29.80    8.10
   5  16  -7  127.19   17.00
   3  16  -7   45.20    7.60
   2  16  -7  108.99   11.70
   1  16  -7    5.20    4.50
   6  15  -7  120.49   17.50
   5  15  -7  205.98   15.50
   4  15  -7  162.98   13.40
   3  15  -7   80.09   10.00
   2  15  -7  231.78   14.60
   1  15  -7   86.89   10.70
   0  15  -7  153.98   12.00
  -1  15  -7  278.27   17.10
  -2  15  -7   39.20   11.60
   6  14  -7  238.98   16.60
   5  14  -7   81.59   10.90
   4  14  -7  168.68   12.90
   3  14  -7   21.30    5.60
   3  14  -7   14.60    5.20
   2  14  -7  252.57   14.60
   1  14  -7  376.86   18.80
   0  14  -7   31.50    6.80
  -1  14  -7  480.15   22.70
  -2  14  -7   41.00    7.60
  -3  14  -7  331.77   18.80
   7  13  -7  144.79   16.10
   6  13  -7  291.37   18.30
   5  13  -7    1.40    3.00
   4  13  -7  266.37   15.20
   4  13  -7  308.47   17.00
   3  13  -7  638.04   25.10
   3  13  -7  659.13   27.00
   2  13  -7   59.69    7.80
   1  13  -7  617.04   25.00
   0  13  -7   -3.80    3.00
  -1  13  -7   65.39    8.80
  -2  13  -7   12.30    5.20
  -3  13  -7  342.97   18.70
  -4  13  -7  382.56   20.30
  -5  13  -7    1.40    4.40
   8  12  -7  414.96   24.10
   7  12  -7   20.20    6.60
   6  12  -7  241.48   16.10
   5  12  -7   92.69   10.70
   4  12  -7   20.30    4.60
   4  12  -7   26.60    5.60
   3  12  -7  348.47   17.60
   3  12  -7  361.56   16.10
   2  12  -7  243.38   13.20
   2  12  -7  243.78   13.70
   1  12  -7  443.16   19.30
   0  12  -7  220.08   12.90
  -1  12  -7  194.58   12.30
  -2  12  -7  280.07   15.50
  -3  12  -7  133.19   12.50
  -4  12  -7  432.36   21.10
  -5  12  -7   26.20    6.20
   5 -12   7   34.70    6.90
   5 -12   7   29.20    5.60
  -6  12  -7  221.08   15.70
   6 -12   7  227.58   14.00
   6 -12   7  238.08   16.10
   7 -12   7  165.48   16.30
   7 -12   7  153.98   13.60
   8  11  -7  524.05   27.00
   7  11  -7   77.19   11.10
   6  11  -7   57.19    8.80
   5  11  -7  321.97   17.70
   4  11  -7   35.30    5.20
   4  11  -7   47.20    7.30
   3  11  -7  648.04   25.80
   3  11  -7  629.84   23.40
   2  11  -7  177.58   11.10
   2  11  -7  174.08   10.40
   1  11  -7  330.67   15.60
   1  11  -7  341.77   15.70
   0  11  -7  137.39    9.60
  -1  11  -7  288.37   14.70
  -2  11  -7  360.96   17.40
   2 -11   7  349.67   16.50
  -3  11  -7   44.20    7.10
   3 -11   7   29.00    5.30
  -4  11  -7  260.27   15.10
   4 -11   7  272.57   15.00
  -5  11  -7  474.65   22.40
   5 -11   7  481.25   21.90
   5 -11   7  473.25   19.90
  -6  11  -7   69.89    9.60
   6 -11   7   68.49    8.40
   6 -11   7   80.29   10.30
  -7  11  -7  189.58   14.60
   7 -11   7  238.38   16.10
   7 -11   7  224.48   13.70
   9  10  -7   99.89   13.10
   8  10  -7  231.28   16.60
   7  10  -7  450.55   23.20
   6  10  -7  121.29   10.70
   5  10  -7  306.17   16.70
   4  10  -7  106.09    9.20
   4  10  -7  100.19    7.20
   3  10  -7  118.59    7.90
   3  10  -7  118.59    9.20
   2  10  -7  166.58   10.50
   2  10  -7  174.18    9.70
   1  10  -7   92.69    7.10
   1  10  -7   62.39    6.80
   0  10  -7  847.62   30.30
   0  10  -7  942.81   31.60
   0 -10   7  963.70   32.10
  -1  10  -7   29.20    5.20
   1 -10   7   41.80    5.90
  -2  10  -7  648.44   25.60
   2 -10   7  684.13   24.90
  -3  10  -7  306.77   15.70
   3 -10   7  311.27   15.10
  -4  10  -7   88.89    9.50
   4 -10   7  105.29    8.60
   4 -10   7  102.59    7.60
  -5  10  -7  144.39   10.80
   5 -10   7  141.99    9.60
   5 -10   7  150.58   11.20
  -6  10  -7   -1.40    2.90
   6 -10   7   -1.20    3.00
   6 -10   7   -2.00    3.30
  -7  10  -7   78.29   10.20
   7 -10   7   72.89    8.90
   7 -10   7   73.89   10.40
  -8  10  -7  186.78   14.80
   8 -10   7  191.18   16.00
   8 -10   7  176.08   14.90
  10   9  -7  125.49   17.40
   9   9  -7  114.39   14.00
   8   9  -7   95.09   12.40
   7   9  -7  303.57   17.80
   6   9  -7   54.89    8.20
   5   9  -7  203.38   13.00
   4   9  -7 1409.16   42.50
   4   9  -7 1405.86   46.90
   3   9  -7  101.69    8.20
   3   9  -7   94.59    6.70
   2   9  -7  334.37   14.90
   2   9  -7  316.97   13.40
  -2  -9   7  254.57   12.80
   1   9  -7   29.70    4.50
   1   9  -7   22.50    4.10
  -1  -9   7   32.00    4.90
   0   9  -7 1248.68   40.20
   0   9  -7 1273.97   39.70
   0  -9   7 1263.07   40.90
  -1   9  -7  276.17   13.50
   1  -9   7  286.07   13.30
  -2   9  -7  124.99    8.90
   2  -9   7  121.29    8.50
  -3   9  -7  593.74   23.80
   3  -9   7  606.34   23.30
  -4   9  -7   45.60    6.50
   4  -9   7   49.00    5.90
   4  -9   7   50.59    6.70
  -5   9  -7  243.98   14.30
   5  -9   7  248.98   14.10
   5  -9   7  250.57   12.60
  -6   9  -7   47.70    7.00
   6  -9   7   46.80    7.40
   6  -9   7   71.29    7.90
  -7   9  -7  174.48   12.90
   7  -9   7  166.58   13.10
   7  -9   7  172.58   11.80
  -8   9  -7  462.75   23.50
   8  -9   7  494.15   21.90
   8  -9   7  474.25   24.00
  10   8  -7   21.30    7.20
   9   8  -7  353.76   21.10
   8   8  -7   37.90    8.00
   7   8  -7  296.57   17.40
   6   8  -7  331.27   17.70
   5   8  -7  107.09    9.20
   4   8  -7 1307.77   44.20
   4   8  -7 1321.47   39.70
  -4  -8   7 1342.97   40.10
   3   8  -7   18.20    3.20
   3   8  -7   26.10    4.80
  -3  -8   7   28.30    4.10
   2   8  -7  480.75   17.30
   2   8  -7  471.85   18.90
  -2  -8   7  418.36   17.60
   1   8  -7  508.75   18.60
   1   8  -7  447.56   18.80
  -1  -8   7  549.35   19.90
   0   8  -7  203.58   10.00
   0   8  -7  198.28   10.40
   0  -8   7  204.88   11.10
  -1   8  -7 1258.27   40.10
  -1   8  -7 1255.07   38.20
   1  -8   7 1263.27   40.00
  -2   8  -7    3.10    2.20
   2  -8   7    2.40    2.00
  -3   8  -7  509.35   20.30
   3  -8   7  464.65   19.50
  -4   8  -7    0.90    1.80
   4  -8   7   -4.30    2.40
   4  -8   7   -2.50    1.90
  -5   8  -7  351.06   17.10
   5  -8   7  395.46   18.00
   5  -8   7  332.57   15.30
  -6   8  -7   76.99    9.20
   6  -8   7  110.59    9.50
   6  -8   7   98.69   10.20
  -7   8  -7   36.30    6.90
   7  -8   7   39.50    6.40
   7  -8   7   27.90    6.30
  -8   8  -7  464.05   23.10
   8  -8   7  472.65   23.60
   8  -8   7  457.35   21.10
   9  -8   7   16.30    7.70
   9  -8   7    9.10    6.10
  10   7  -7    4.50    4.20
   9   7  -7  331.27   19.90
   8   7  -7   78.09   10.40
   7   7  -7   22.50    5.60
  -7  -7   7   33.80    6.50
   6   7  -7  215.78   13.60
  -6  -7   7  229.08   10.90
   5   7  -7  389.26   18.20
  -5  -7   7  354.26   14.60
   4   7  -7  363.36   13.30
   4   7  -7  353.86   16.80
  -4  -7   7  366.46   14.30
   3   7  -7  245.08   10.20
   3   7  -7  221.98   12.30
  -3  -7   7  248.88   11.10
   2   7  -7  944.11   28.50
   2   7  -7  939.21   30.70
  -2  -7   7  798.82   29.40
   1   7  -7 1127.99   36.10
   1   7  -7 1093.29   34.90
  -1  -7   7 1163.18   36.50
   0   7  -7  281.87   12.20
   0   7  -7  296.97   12.50
   0  -7   7  268.47   13.10
  -1   7  -7  737.23   23.50
  -1   7  -7  734.33   24.90
   1  -7   7  654.33   24.50
  -2   7  -7   38.10    5.40
   2  -7   7   45.20    5.50
  -3   7  -7   14.30    3.60
   3  -7   7   14.50    3.60
  -4   7  -7   56.69    7.00
   4  -7   7   54.99    6.60
   4  -7   7   55.39    5.90
  -5   7  -7  176.28   11.10
   5  -7   7  197.38   10.70
   5  -7   7  181.48   11.70
  -6   7  -7  916.61   33.50
   6  -7   7  920.21   33.70
   6  -7   7  889.61   31.30
  -7   7  -7   14.90    5.00
   7  -7   7   24.30    6.00
   7  -7   7   13.00    4.50
   8  -7   7  428.36   21.60
   8  -7   7  413.66   19.40
   9  -7   7   66.19   10.70
   9  -7   7   65.09    9.40
  11   6  -7  402.86   23.60
  10   6  -7  103.89   13.20
   9   6  -7   99.09   12.20
   8   6  -7  585.34   26.70
  -8  -6   7  603.94   22.90
   7   6  -7    0.70    2.40
  -7  -6   7    3.70    2.60
   6   6  -7  308.77   16.50
  -6  -6   7  314.27   13.50
   5   6  -7   11.40    3.80
  -5  -6   7   16.10    3.20
   4   6  -7  510.75   16.50
   4   6  -7  494.75   20.60
  -4  -6   7  486.95   18.00
   3   6  -7  421.66   18.20
   3   6  -7  472.05   15.70
  -3  -6   7  462.95   17.20
   2   6  -7  311.27   14.40
   2   6  -7  383.36   13.10
  -2  -6   7  312.67   14.30
   1   6  -7 1670.13   49.00
   1   6  -7 1656.03   50.29
  -1  -6   7 1707.93   51.09
   0   6  -7  374.26   14.40
   0   6  -7  350.46   14.10
   0  -6   7  368.36   15.80
  -1   6  -7  127.59    7.60
  -1   6  -7  122.69    6.90
   1  -6   7  123.59    7.80
  -2   6  -7  398.16   16.50
   2  -6   7  437.36   16.90
  -3   6  -7  489.75   19.40
   3  -6   7  483.75   19.30
   3  -6   7  517.65   18.20
  -4   6  -7 1227.78   39.20
   4  -6   7 1139.09   37.00
   4  -6   7 1194.88   39.20
  -5   6  -7   49.40    6.40
   5  -6   7   50.89    6.20
   5  -6   7   47.30    6.80
  -6   6  -7  684.33   26.90
   6  -6   7  689.53   25.30
   6  -6   7  694.13   27.20
  -7   6  -7  234.18   14.00
   7  -6   7  216.88   13.80
   7  -6   7  225.58   12.50
   8  -6   7   31.90    7.00
   8  -6   7   38.20    6.30
   9  -6   7  252.27   14.70
   9  -6   7  245.58   16.80
  11   5  -7  330.87   20.60
  10   5  -7  248.88   17.20
 -10  -5   7  230.88   13.90
   9   5  -7  115.29   12.90
  -9  -5   7  116.39    9.20
   8   5  -7  158.18   12.20
  -8  -5   7  160.28    9.90
   7   5  -7   77.29    9.60
  -7  -5   7   90.49    7.10
   6   5  -7   30.60    6.10
  -6  -5   7   22.80    3.80
   5   5  -7  792.62   29.20
  -5  -5   7  777.42   26.40
   4   5  -7   28.20    2.90
   4   5  -7   24.40    4.80
  -4  -5   7   25.10    3.70
   3   5  -7 1963.30   59.49
   3   5  -7 1955.60   55.29
  -3  -5   7 2005.30   57.89
   2   5  -7    6.10    1.80
   2   5  -7    0.90    1.40
  -2  -5   7    2.30    2.30
   1   5  -7 2247.38   65.09
   1   5  -7 2179.38   63.29
  -1  -5   7 2300.37   65.99
   0   5  -7  838.82   26.80
   0   5  -7  879.31   27.40
   0  -5   7  798.52   28.50
  -1   5  -7  100.79    6.40
  -1   5  -7  110.39    6.40
   1  -5   7  107.29    7.00
  -2   5  -7   36.70    4.80
   2  -5   7   38.20    4.80
  -3   5  -7   26.90    4.40
   3  -5   7   20.60    3.80
   3  -5   7   36.70    4.30
  -4   5  -7  221.58   11.60
   4  -5   7  215.98   10.50
   4  -5   7  231.58   12.00
  -5   5  -7  736.23   27.60
   5  -5   7  755.12   28.00
   5  -5   7  778.92   26.40
  -6   5  -7  626.44   25.10
   6  -5   7  624.34   23.30
   6  -5   7  637.44   25.30
   7  -5   7 1178.88   38.20
   7  -5   7 1110.99   40.10
   8  -5   7   11.90    4.20
   8  -5   7   11.80    4.80
  10  -5   7    4.50    4.10
  10  -5   7   10.20    6.00
  11   4  -7    3.80    4.60
 -11  -4   7    6.10    4.50
  10   4  -7  226.48   16.20
 -10  -4   7  243.88   14.20
   9   4  -7  243.58   15.70
  -9  -4   7  229.18   13.10
   8   4  -7   19.50    5.10
  -8  -4   7   29.10    5.00
   7   4  -7  301.97   16.70
  -7  -4   7  336.17   15.00
   6   4  -7  206.68   12.60
  -6  -4   7  208.88   10.70
   5   4  -7 1094.09   36.80
  -5  -4   7 1037.80   34.00
   4   4  -7   -0.90    1.30
   4   4  -7    0.70    0.90
  -4  -4   7    0.00    1.30
   3   4  -7 1353.46   38.10
   3   4  -7 1301.77   42.20
  -3  -4   7 1353.46   41.00
   2   4  -7  323.67   13.60
   2   4  -7  296.17   10.90
  -2  -4   7  291.77   13.20
   1   4  -7    8.60    1.90
   1   4  -7    8.70    2.30
  -1  -4   7    6.50    2.50
   0   4  -7 2088.39   60.69
   0   4  -7 2063.39   59.69
   0  -4   7 2144.69   62.49
  -1   4  -7  140.89    7.50
   1  -4   7  140.49    8.10
  -2   4  -7  894.91   29.30
   2  -4   7  921.41   29.80
  -3   4  -7    6.40    2.30
   3  -4   7    6.60    2.00
   3  -4   7    8.30    2.50
  -4   4  -7  329.67   14.70
   4  -4   7  333.67   13.60
   4  -4   7  326.57   14.80
  -5   4  -7 1071.29   35.80
   5  -4   7 1019.60   35.50
   5  -4   7 1056.39   33.90
   6  -4   7   74.29    7.30
   6  -4   7   73.69    8.20
   7  -4   7  527.25   23.10
   7  -4   7  561.64   21.40
  11   3  -7   22.00    7.10
 -11  -3   7   19.50    6.20
  10   3  -7   70.69   10.20
 -10  -3   7   75.69    8.90
   9   3  -7  107.49   12.00
  -9  -3   7  112.19    9.10
   8   3  -7   27.60    6.00
  -8  -3   7   24.00    4.80
   7   3  -7  896.71   33.30
  -7  -3   7  878.91   30.80
   6   3  -7    1.00    2.10
  -6  -3   7    3.10    2.10
   5   3  -7 1301.77   42.90
  -5  -3   7 1314.77   40.80
   4   3  -7  418.56   17.80
  -4  -3   7  438.66   16.60
   3   3  -7  905.11   26.10
   3   3  -7  871.21   30.10
  -3  -3   7  916.11   29.30
   2   3  -7 1808.52   49.50
   2   3  -7 1760.32   52.59
  -2  -3   7 1706.43   52.29
   1   3  -7  390.96   15.30
   1   3  -7  396.16   13.60
  -1  -3   7  383.46   15.60
   0   3  -7  611.94   20.30
   0   3  -7  614.34   21.60
   0  -3   7  642.94   23.00
  -1   3  -7   28.30    3.70
   1  -3   7   31.10    4.30
  -2   3  -7  478.55   17.60
   2  -3   7  471.35   17.70
  -3   3  -7  193.68    9.90
   3  -3   7  183.98    9.70
  -4   3  -7    4.90    2.30
   4  -3   7    3.20    1.80
   4  -3   7    5.90    2.40
   5  -3   7  690.73   23.90
   5  -3   7  680.53   25.40
   6  -3   7    2.40    2.40
   6  -3   7    1.70    2.00
   7  -3   7  799.02   27.60
   7  -3   7  749.13   29.20
  11   2  -7   82.29   11.70
 -11  -2   7  107.39   12.10
  10   2  -7    7.30    4.60
 -10  -2   7    0.70    2.90
   9   2  -7  279.47   16.60
  -9  -2   7  264.47   14.80
   8   2  -7    0.50    2.50
  -8  -2   7    4.20    3.00
   7   2  -7  593.44   24.70
  -7  -2   7  605.14   23.20
   6   2  -7  403.86   18.40
  -6  -2   7  411.36   17.00
   5   2  -7  567.44   22.20
  -5  -2   7  551.04   20.60
   4   2  -7  932.81   31.60
  -4  -2   7  919.61   30.10
   3   2  -7    6.30    2.30
  -3  -2   7    2.80    1.70
   2   2  -7  438.26   16.90
  -2  -2   7  420.56   16.50
   1   2  -7    4.80    2.10
  -1  -2   7   10.30    2.90
   0   2  -7  162.68    7.60
   0  -2   7  159.48    9.20
  -1   2  -7  676.03   22.30
   1  -2   7  659.93   23.20
   2  -2   7  420.06   16.10
   3  -2   7 1796.42   53.49
   4  -2   7    2.60    1.80
   4  -2   7    6.50    2.20
   5  -2   7 1250.07   37.90
   5  -2   7 1166.38   39.20
   6  -2   7  279.87   12.90
   6  -2   7  277.77   14.10
   7  -2   7   70.99    7.50
   7  -2   7  102.19    8.50
  11  -2   7  141.09   14.80
  11  -2   7  123.09   12.20
 -11  -1   7  106.19   12.00
  10   1  -7    5.40    3.80
 -10  -1   7   10.40    4.20
   9   1  -7  208.98   14.10
  -9  -1   7  208.08   13.00
   8   1  -7   20.80    5.30
  -8  -1   7   21.90    4.70
   7   1  -7  237.08   13.70
  -7  -1   7  222.38   12.20
   6   1  -7  627.54   25.10
  -6  -1   7  650.23   23.70
   5   1  -7   11.80    3.20
  -5  -1   7   16.70    3.40
   4   1  -7 1152.08   36.90
  -4  -1   7 1076.49   35.00
   3   1  -7  296.87   13.60
  -3  -1   7  315.37   13.00
   2   1  -7  868.01   29.30
  -2  -1   7  882.91   28.70
   1   1  -7  878.71   28.70
  -1  -1   7  794.12   27.80
   0  -1   7  665.33   23.60
   1  -1   7 2068.59   60.59
   2  -1   7   28.20    3.80
   3  -1   7 1694.43   50.49
   4  -1   7  787.82   26.80
   4  -1   7  765.62   25.20
   5  -1   7  184.78   10.40
   5  -1   7  186.68    9.40
   6  -1   7 1463.65   46.30
   6  -1   7 1418.26   44.10
   7  -1   7   43.90    6.40
   7  -1   7   36.00    5.30
   8  -1   7  425.96   18.00
   8  -1   7  418.86   19.70
  11  -1   7  142.89   15.00
  11  -1   7  124.39   12.30
 -11   0   7  139.99   13.90
  10   0  -7    9.40    4.90
 -10   0   7   10.10    4.50
   9   0  -7  236.18   15.30
  -9   0   7  238.58   14.20
   8   0  -7  580.34   25.20
  -8   0   7  583.04   24.10
   7   0  -7    3.30    2.60
  -7   0   7    5.40    2.70
   6   0  -7 1263.97   41.40
  -6   0   7 1171.48   39.30
   5   0  -7  127.49    8.90
  -5   0   7  125.69    8.10
   4   0  -7  653.83   25.30
  -4   0   7  753.42   24.60
   3   0  -7  222.38   11.50
  -3   0   7  228.88    7.40
  -3   0   7  209.48   10.20
   2   0  -7  281.67   13.60
  -2   0   7  324.57   13.00
  -1   0   7  908.11   29.80
   0   0   7   37.00    4.80
   1   0   7  682.93   23.90
   2   0   7 1605.64   47.80
   3   0   7   29.40    3.90
   4   0   7 1217.88   37.00
   4   0   7 1243.98   38.60
   5   0   7  152.08    9.10
   5   0   7  149.88    8.10
   6   0   7  886.51   30.00
   6   0   7  949.01   32.00
   7   0   7  177.98   10.00
   7   0   7  172.78   10.90
   8   0   7  144.79   10.60
   8   0   7  163.88    9.90
   9   0   7   52.79    8.10
   9   0   7   48.70    6.80
  10   0   7    3.20    4.20
  10   0   7   -1.20    3.40
  11   0   7  295.87   16.70
  11   0   7  335.37   19.20
 -11   1   7  260.07   17.20
 -10   1   7  186.58   13.80
   9  -1  -7   22.30    6.00
  -9   1   7   29.90    6.10
   8  -1  -7  558.04   24.30
  -8   1   7  491.15   22.10
   7  -1  -7   42.50    6.90
  -7   1   7   38.30    5.90
   6  -1  -7  461.25   20.50
  -6   1   7  462.65   19.00
   5  -1  -7  809.12   30.20
  -5   1   7  857.01   28.70
   4  -1  -7    8.60    3.00
  -4   1   7    6.00    2.20
   3  -1  -7  467.95   19.30
  -3   1   7  475.05   14.10
  -3   1   7  449.36   17.30
  -2   1   7 1253.77   38.20
  -2   1   7 1230.28   35.30
  -1   1   7 2106.89   61.19
   0   1   7   78.59    5.80
   1   1   7  889.21   29.60
   2   1   7  673.03   23.00
   3   1   7  268.77   11.60
   4   1   7  790.12   26.50
   5   1   7   24.00    4.10
   5   1   7   28.90    4.00
   6   1   7  796.02   26.70
   6   1   7  798.52   28.30
   7   1   7  305.87   15.00
   7   1   7  304.07   13.70
   8   1   7  315.07   14.60
   8   1   7  310.17   15.90
   9   1   7  510.95   22.60
   9   1   7  479.65   20.40
  10   1   7    3.20    4.20
  10   1   7    3.40    4.20
  11   1   7  317.07   17.50
  11   1   7  349.07   19.60
 -11   2   7    8.10    6.70
 -10   2   7  150.68   12.60
  -9   2   7    4.30    3.20
   8  -2  -7  686.53   29.70
  -8   2   7  725.93   28.20
   7  -2  -7  615.74   26.60
  -7   2   7  634.74   25.00
   6  -2  -7  467.85   21.50
  -6   2   7  489.05   19.90
   5  -2  -7  829.42   30.50
  -5   2   7  787.82   27.90
  -4   2   7   16.80    3.40
  -4   2   7   23.00    1.80
  -3   2   7  767.52   22.30
  -3   2   7  753.82   25.50
  -2   2   7  808.62   24.30
  -2   2   7  835.02   26.80
  -1   2   7  589.94   20.50
  -1   2   7  586.24   18.80
   0   2   7 2828.82   80.49
   1   2   7    3.50    2.00
   2   2   7 1557.54   46.90
   3   2   7 1092.69   34.10
   4   2   7  934.91   30.20
   5   2   7  140.49    8.30
   5   2   7  129.49    7.20
   6   2   7  854.11   30.00
   6   2   7  899.91   28.70
   7   2   7  582.74   23.20
   7   2   7  604.34   21.80
   8   2   7    1.40    2.30
   8   2   7    0.20    2.30
   9   2   7  318.87   16.70
   9   2   7  322.77   15.30
  10   2   7  191.58   12.50
  10   2   7  241.68   14.90
  11   2   7   51.99    8.10
  11   2   7   46.90    8.60
  12   2   7  371.46   21.90
  12   2   7  401.16   20.60
 -10   3   7  101.89   11.50
  -9   3   7  199.38   13.60
  -8   3   7  181.58   12.20
  -7   3   7  874.31   31.80
  -6   3   7   37.40    5.60
  -5   3   7  274.17   13.30
  -4   3   7  173.18    9.70
  -4   3   7  193.78    7.10
  -3   3   7  763.92   22.40
  -3   3   7  718.73   25.00
  -2   3   7  111.19    6.80
  -2   3   7  123.09    5.70
  -1   3   7   45.20    3.50
  -1   3   7   46.80    4.90
   0   3   7 2080.19   57.89
   0   3   7 1979.70   58.79
   1   3   7  209.18   10.00
   2   3   7 1090.09   34.80
   3   3   7  252.27   11.20
   4   3   7  163.48    8.50
   5   3   7  445.56   17.20
   6   3   7   45.50    5.00
   6   3   7   45.70    5.70
   7   3   7  551.44   21.80
   7   3   7  566.64   20.40
   8   3   7  320.67   16.00
   8   3   7  334.87   14.80
   9   3   7  176.68   11.90
   9   3   7  183.78   10.90
  10   3   7  466.55   21.70
  10   3   7  450.85   19.80
  11   3   7    9.40    4.80
  11   3   7    5.90    4.70
  12   3   7  280.37   18.20
  12   3   7  254.67   16.30
 -10   4   7   46.20    8.40
  -9   4   7  437.56   21.80
  -8   4   7    5.00    4.10
  -7   4   7 1054.89   37.30
  -6   4   7   12.10    3.70
  -5   4   7  403.66   17.20
  -4   4   7   99.59    5.10
  -4   4   7  108.79    7.40
  -3   4   7  229.08   11.00
  -3   4   7  230.68    9.00
  -2   4   7 1794.92   50.89
  -2   4   7 1785.52   52.59
  -1   4   7   14.60    2.40
  -1   4   7   15.10    2.90
   0   4   7 1050.39   31.90
   0   4   7 1035.50   32.40
   1   4   7 1425.86   41.60
   1   4   7 1343.47   41.70
   2   4   7  584.74   20.80
   3   4   7 1136.99   35.60
   4   4   7  354.46   14.10
   5   4   7 1094.09   34.60
   6   4   7    6.60    2.40
   7   4   7  161.88    9.90
   7   4   7  161.08    8.90
   8   4   7  382.76   17.50
   8   4   7  391.96   16.10
   9   4   7    8.10    3.40
   9   4   7    9.20    3.70
  10   4   7  311.07   17.20
  10   4   7  349.96   16.40
  11   4   7   64.99   10.60
  11   4   7   56.59   11.00
 -10   5   7   28.60    7.20
  -9   5   7  722.13   30.50
  -8   5   7   51.49    8.30
  -7   5   7  245.98   14.20
  -6   5   7  160.18   10.50
  -5   5   7  421.56   18.00
  -4   5   7  400.46   14.10
  -4   5   7  403.46   16.70
  -3   5   7  113.69    6.00
  -3   5   7  112.49    7.40
  -2   5   7  706.63   23.90
  -2   5   7  711.23   22.70
  -1   5   7  823.02   25.80
  -1   5   7  801.62   26.10
   0   5   7  294.27   12.00
   0   5   7  306.67   12.20
   1   5   7 1218.88   37.70
   1   5   7 1279.97   38.20
   2   5   7  352.46   13.90
   3   5   7 1344.87   41.40
   3   5   7 1336.27   41.70
   4   5   7    4.90    2.00
   4   5   7    4.60    2.40
   5   5   7  246.78   11.30
   6   5   7  121.59    7.90
   7   5   7   13.10    3.20
   8   5   7  289.37   14.50
   8   5   7  294.17   13.20
   9   5   7  186.18   10.80
   9   5   7  189.08   12.00
   9   5   7  186.18   12.70
  10   5   7  566.74   25.10
  -9   6   7  137.39   13.60
  -8   6   7  139.89   11.60
  -7   6   7   33.90    6.60
  -6   6   7  544.35   22.70
  -5   6   7    9.50    3.50
  -4   6   7  575.04   19.30
  -4   6   7  572.84   21.70
  -3   6   7  146.69    8.60
  -3   6   7  144.49    7.40
  -2   6   7  155.18    8.50
  -2   6   7  172.38    8.20
  -1   6   7  141.79    7.70
  -1   6   7  166.88    8.10
   0   6   7    2.40    1.50
   0   6   7    2.30    1.50
   1   6   7  707.93   24.60
   1   6   7  761.32   24.00
   2   6   7  368.26   14.50
   2   6   7  394.26   15.40
   3   6   7 1182.68   37.30
   3   6   7 1146.09   35.90
   4   6   7  391.26   15.70
   5   6   7  145.59    8.20
   5   6   7  152.68    9.60
   6   6   7 1992.60   60.99
   6   6   7 1994.90   58.79
   7   6   7    0.20    2.20
   7   6   7    2.90    2.50
   8   6   7   96.89    9.60
   9   6   7  183.78   12.50
  10   6   7   93.09   10.90
  -9   7   7  107.69   12.20
  -8   7   7   55.19    8.60
  -7   7   7  163.48   12.10
  -6   7   7  532.65   22.40
  -5   7   7   79.29    8.20
  -5   7   7   80.59    7.40
  -4   7   7  192.18    9.40
  -4   7   7  199.48   11.10
  -3   7   7  741.43   25.40
  -3   7   7  810.22   26.90
  -2   7   7    2.80    1.80
  -2   7   7    2.20    1.80
  -1   7   7 1241.68   38.30
  -1   7   7 1256.87   38.00
   0   7   7    4.40    2.10
   0   7   7    3.90    1.80
   1   7   7  807.02   25.40
   1   7   7  809.72   27.00
   2   7   7  803.42   27.10
   2   7   7  793.12   25.30
   3   7   7  551.04   19.40
   3   7   7  580.04   21.20
   4   7   7  391.36   15.60
   4   7   7  406.16   16.90
   5   7   7   64.69    7.10
   5   7   7   78.49    6.00
   6   7   7  669.13   25.70
   7   7   7  389.66   18.20
   8   7   7   29.10    5.60
   9   7   7  314.57   16.90
  10   7   7  106.19   11.40
  -9   8   7    5.90    4.90
  -8   8   7  384.76   20.70
  -7   8   7    8.90    4.90
  -6   8   7  801.22   30.30
  -5   8   7  668.13   24.20
  -5   8   7  669.73   25.90
  -4   8   7   35.90    5.40
  -4   8   7   37.90    4.70
  -3   8   7  440.26   17.20
  -3   8   7  460.95   18.10
  -2   8   7    3.50    2.30
  -2   8   7    5.60    2.30
  -1   8   7  152.18    8.10
  -1   8   7  161.68    8.90
   0   8   7  117.39    7.40
   0   8   7  115.59    6.50
   1   8   7  126.49    6.60
   1   8   7  118.79    7.70
   2   8   7 1383.86   40.30
   2   8   7 1373.46   43.10
   3   8   7   10.40    2.80
   3   8   7    9.80    2.50
   4   8   7  536.45   21.10
   5   8   7   14.80    3.90
   6   8   7  396.86   18.00
   7   8   7  185.18   11.70
   8   8   7    2.60    3.10
   9   8   7  173.78   12.20
  10   8   7    8.90    4.90
  11   8   7  211.88   16.00
  -8   9   7  328.47   19.10
  -7   9   7  140.79   12.10
  -6   9   7  166.58   11.70
  -5   9   7  355.36   16.30
  -5   9   7  357.46   16.90
  -4   9   7  395.36   16.30
  -4   9   7  381.86   17.30
  -3   9   7  172.08   10.00
  -3   9   7  171.38    9.60
  -2   9   7  252.97   11.90
  -2   9   7  255.87   12.10
  -1   9   7  444.66   16.50
  -1   9   7  440.16   17.60
   0   9   7  812.02   28.10
   0   9   7  826.92   26.10
   1   9   7  265.37   10.90
   1   9   7  263.97   12.60
   2   9   7 1062.59   35.20
   3   9   7   26.30    4.70
   4   9   7  250.57   13.00
   5   9   7  296.47   14.70
   6   9   7   64.19    7.40
   7   9   7  296.87   15.60
   8   9   7   85.59    9.40
   9   9   7  751.92   30.10
  10   9   7  347.17   19.00
  11   9   7  138.59   15.00
  -8  10   7   81.89   11.10
  -7  10   7  400.66   20.90
  -6  10   7    3.30    4.10
  -5  10   7  320.47   16.40
  -5  10   7  324.17   16.00
  -4  10   7  315.87   15.20
  -4  10   7  293.47   14.10
  -3  10   7    9.40    2.90
  -3  10   7    1.30    3.00
  -2  10   7  164.68    9.70
  -2  10   7  147.69    8.70
  -1  10   7    9.20    2.90
  -1  10   7   13.90    3.20
   0  10   7 1061.09   35.30
   1  10   7   92.59    7.20
   2  10   7  786.82   28.20
   3  10   7  442.56   19.00
   4  10   7   26.90    4.80
   5  10   7  264.67   14.10
   6  10   7   34.50    5.90
   7  10   7  173.88   11.70
   8  10   7  154.08   11.70
   9  10   7  100.39   11.00
  10  10   7  325.17   18.60
  -8  11   7    3.00    6.90
  -7  11   7  153.38   13.20
  -6  11   7   63.69    9.00
  -5  11   7   35.00    6.50
  -4  11   7  178.68   11.30
  -4  11   7  192.18   11.10
  -3  11   7    7.40    3.30
  -2  11   7  600.34   23.20
  -1  11   7  103.29    8.00
   0  11   7  742.63   27.20
   1  11   7  396.56   17.70
   2  11   7  287.17   14.30
   3  11   7  267.87   14.00
   4  11   7    7.10    3.10
   5  11   7  166.48   11.60
   6  11   7  270.77   15.00
   7  11   7   88.09    9.80
   8  11   7  539.95   24.10
   9  11   7   26.50    6.40
  10  11   7  333.07   24.90
  -7  12   7  122.59   17.90
  -4  12   7  249.18   13.70
  -3  12   7   19.20    4.40
  -2  12   7  823.02   29.90
  -1  12   7  451.95   19.60
   0  12   7   83.39    8.70
   1  12   7  583.64   23.50
   2  12   7   26.90    5.40
   3  12   7  233.48   13.40
   4  12   7  149.88   10.90
   5  12   7  212.88   13.20
   6  12   7  333.67   17.40
   7  12   7   34.80    6.50
   8  12   7  461.45   22.40
   9  12   7   20.80    6.10
  -4  13   7  181.68   11.90
  -3  13   7  264.17   14.80
  -2  13   7  194.38   11.90
  -1  13   7  410.96   18.90
   0  13   7   51.89    7.10
   1  13   7  243.48   13.80
   2  13   7   43.40    6.50
   3  13   7   68.59    8.90
   4  13   7   77.89    9.40
   5  13   7    1.40    3.20
   6  13   7  410.06   20.20
   7  13   7   73.19    9.70
   8  13   7  294.57   17.10
   9  13   7  158.08   14.70
  -4  14   7  101.79   10.70
  -3  14   7  410.26   19.70
  -2  14   7    5.90    3.70
  -1  14   7  179.18   11.90
   0  14   7   27.10    5.70
   1  14   7   67.29    8.60
   2  14   7  223.58   13.70
   3  14   7   15.30    5.40
   4  14   7  426.16   20.70
   5  14   7   21.70    6.20
   6  14   7  459.25   22.20
   7  14   7  267.77   16.50
   8  14   7   75.39   11.00
  -4  15   7    4.80    4.40
  -3  15   7  420.36   20.90
  -2  15   7  268.37   15.90
  -1  15   7  246.78   14.70
   0  15   7  132.69   12.50
   1  15   7  235.48   14.70
   2  15   7  141.89   11.30
   3  15   7   -1.50    3.40
   4  15   7  153.98   12.10
   5  15   7  160.78   12.60
   6  15   7   62.49    8.90
  -1  16   7   61.79    8.80
   0  16   7  166.88   12.70
   1  16   7    6.90    4.30
   2  16   7  178.18   13.40
   3  16   7   84.49   10.70
   4  16   7   22.30    8.20
   3  16  -8  105.89   17.20
   2  16  -8   21.50    6.00
   5  15  -8  338.57   20.70
   3  15  -8  140.09   12.90
   2  15  -8    8.20    4.90
   1  15  -8  405.46   20.40
   0  15  -8   89.99   10.90
  -1  15  -8   81.89   11.00
   6  14  -8    4.80    5.30
   5  14  -8  262.27   17.30
   4  14  -8   13.20    5.50
   3  14  -8  427.96   19.90
   2  14  -8   54.69    8.30
   1  14  -8   90.49   10.50
   0  14  -8  215.48   14.30
  -1  14  -8   56.59    8.70
  -2  14  -8  236.78   15.60
  -3  14  -8   56.29   10.10
   7  13  -8  152.28   16.40
   6  13  -8   25.10    6.60
   5  13  -8  229.78   15.60
   4  13  -8   82.69   10.50
   3  13  -8  351.66   16.90
   3  13  -8  350.46   18.40
   2  13  -8  237.98   13.70
   1  13  -8    8.90    4.30
   0  13  -8  357.06   18.20
  -1  13  -8   46.70    7.70
  -2  13  -8  118.49   12.30
  -3  13  -8  244.18   15.70
  -4  13  -8   74.89   10.30
   7  12  -8  259.77   17.80
   6  12  -8   17.80    5.50
   5  12  -8  145.29   12.10
   4  12  -8  134.79   11.00
   3  12  -8  107.09    8.40
   3  12  -8  112.29    9.70
   2  12  -8  832.02   30.50
   2  12  -8  871.91   31.90
   1  12  -8  387.26   18.00
   0  12  -8  260.27   14.50
  -1  12  -8  274.87   15.30
  -2  12  -8   48.30    7.60
  -3  12  -8  272.07   16.20
  -4  12  -8   27.90    6.50
  -5  12  -8  516.85   24.70
   5 -12   8  513.35   27.90
   6 -12   8   32.40    8.90
   8  11  -8  235.68   17.60
   7  11  -8   52.29    9.50
   6  11  -8  190.28   14.00
   5  11  -8   93.39   10.90
   4  11  -8  681.83   28.10
   3  11  -8    0.90    2.40
   3  11  -8    0.40    2.50
   2  11  -8  656.63   24.90
   2  11  -8  692.33   26.50
   1  11  -8  176.08   10.80
   1  11  -8  158.98   10.40
   0  11  -8    6.20    3.20
  -1  11  -8   93.69    9.50
  -2  11  -8    3.80    2.90
   2 -11   8    4.40    3.10
  -3  11  -8  294.77   16.30
   3 -11   8  296.87   15.50
  -4  11  -8  132.29   12.70
   4 -11   8  100.49   10.60
  -5  11  -8  578.84   25.90
   5 -11   8  561.34   25.00
  -6  11  -8  170.68   13.30
   6 -11   8  195.78   12.50
   6 -11   8  187.68   13.90
   7 -11   8   38.00    8.60
   7 -11   8   44.00    7.60
   9  10  -8  144.09   17.10
   8  10  -8  374.56   21.80
   7  10  -8  174.38   14.00
   6  10  -8  351.26   19.50
   5  10  -8   45.30    7.40
   4  10  -8  436.96   20.60
   3  10  -8   83.59    9.00
   3  10  -8   87.89    8.00
   2  10  -8   93.49    7.30
   2  10  -8   92.29    8.10
   1  10  -8  618.94   23.30
   1  10  -8  613.04   23.70
   0  10  -8   63.59    7.50
   0 -10   8   71.79    8.30
  -1  10  -8  720.43   27.10
   1 -10   8  724.23   27.10
  -2  10  -8   61.89    7.80
   2 -10   8   71.99    8.20
  -3  10  -8  633.94   26.10
   3 -10   8  673.93   25.80
  -4  10  -8  244.48   14.60
   4 -10   8  250.07   14.10
  -5  10  -8   87.79   10.30
   5 -10   8  119.59   11.70
  -6  10  -8  396.86   20.30
   6 -10   8  393.46   18.20
   6 -10   8  374.66   20.00
  -7  10  -8   79.09   10.90
   7 -10   8   86.69   11.00
   7 -10   8  102.09   10.50
   9   9  -8   -2.10    3.70
   8   9  -8  304.17   19.10
   7   9  -8    1.00    2.90
   6   9  -8 1009.80   38.50
   5   9  -8  196.48   13.20
   4   9  -8  988.30   35.90
   3   9  -8  458.25   20.00
   3   9  -8  459.05   17.60
   2   9  -8   74.59    8.10
   2   9  -8   65.89    6.70
  -2  -9   8   60.39    6.90
   1   9  -8   60.29    6.90
   1   9  -8   55.89    6.40
  -1  -9   8   80.19    6.70
   0   9  -8   13.80    3.70
   0   9  -8   13.30    3.40
   0  -9   8   17.70    4.20
  -1   9  -8  160.08   10.10
   1  -9   8  164.38   10.40
  -2   9  -8  759.32   28.30
   2  -9   8  776.02   28.10
  -3   9  -8   58.99    7.60
   3  -9   8   72.99    7.80
  -4   9  -8  581.44   24.90
   4  -9   8  649.83   25.20
  -5   9  -8   33.50    6.10
   5  -9   8   26.20    5.30
   5  -9   8   25.60    4.70
  -6   9  -8  416.36   20.40
   6  -9   8  383.46   18.00
   6  -9   8  398.96   20.30
  -7   9  -8  121.79   12.50
   7  -9   8  121.09   11.20
   7  -9   8  136.99   11.90
  -8   9  -8   25.80    6.90
   8  -9   8    9.20    6.40
   8  -9   8   13.70    5.40
  10   8  -8  327.67   22.20
   9   8  -8   25.70    7.10
   8   8  -8  438.86   23.60
   7   8  -8   19.60    5.50
   6   8  -8  267.17   15.80
   5   8  -8  614.84   25.80
   4   8  -8   11.30    3.80
  -4  -8   8    9.90    2.80
   3   8  -8  128.69    9.40
   3   8  -8  133.89    7.70
  -3  -8   8  133.89    8.30
   2   8  -8  412.86   16.00
   2   8  -8  420.76   18.00
  -2  -8   8  397.06   17.30
   1   8  -8  463.45   18.80
   1   8  -8  486.35   18.30
  -1  -8   8  462.15   19.10
   0   8  -8  549.25   20.60
   0   8  -8  563.14   21.10
   0  -8   8  572.04   22.60
  -1   8  -8  189.48   10.50
  -1   8  -8  171.68    9.20
   1  -8   8  165.98   10.30
  -2   8  -8  851.61   30.40
   2  -8   8  884.51   30.70
  -3   8  -8    7.20    3.30
   3  -8   8   23.10    4.60
  -4   8  -8  654.93   26.00
   4  -8   8  673.73   26.10
  -5   8  -8   48.10    6.80
   5  -8   8   53.19    6.50
   5  -8   8   41.30    6.60
  -6   8  -8   61.59    8.50
   6  -8   8   66.19    7.40
   6  -8   8   69.59    8.70
  -7   8  -8  192.88   13.90
   7  -8   8  188.18   13.90
   7  -8   8  227.38   13.00
   8  -8   8   27.70    5.90
   8  -8   8   24.80    7.10
  10   7  -8  294.97   20.00
   9   7  -8  127.69   14.30
   8   7  -8  408.36   22.10
   7   7  -8  167.68   13.30
  -7  -7   8  197.78   13.50
   6   7  -8   11.40    4.50
  -6  -7   8   14.10    3.60
   5   7  -8  969.80   36.10
  -5  -7   8 1019.30   32.60
   4   7  -8  236.48   13.50
  -4  -7   8  224.58   11.10
   3   7  -8  577.04   22.20
   3   7  -8  515.35   18.30
  -3  -7   8  501.25   19.90
   2   7  -8  208.18   10.00
   2   7  -8  228.98   12.00
  -2  -7   8  217.58   11.60
   1   7  -8  473.85   18.90
   1   7  -8  467.25   17.80
  -1  -7   8  495.25   19.50
   0   7  -8 1352.86   42.30
   0   7  -8 1397.46   42.40
   0  -7   8 1349.96   44.20
  -1   7  -8    3.90    2.30
  -1   7  -8    5.60    2.30
   1  -7   8    6.60    2.50
  -2   7  -8  742.63   27.00
   2  -7   8  789.72   27.60
  -3   7  -8  167.78   10.50
   3  -7   8  173.48   10.60
  -4   7  -8  477.15   20.10
   4  -7   8  470.55   20.00
   4  -7   8  459.95   18.20
  -5   7  -8  366.96   17.80
   5  -7   8  366.46   18.00
   5  -7   8  404.56   16.70
  -6   7  -8   14.40    4.00
   6  -7   8    7.10    3.30
   6  -7   8   13.00    4.30
  -7   7  -8  134.69   13.00
   7  -7   8  151.88   12.00
   7  -7   8  135.29   10.10
   8  -7   8   17.30    6.20
   8  -7   8    8.10    4.70
   9  -7   8  278.37   16.80
   9  -7   8  274.77   18.90
  10   6  -8  250.97   17.90
   9   6  -8  417.36   23.00
   8   6  -8  155.98   12.90
  -8  -6   8  158.28   10.50
   7   6  -8  808.52   32.70
  -7  -6   8  815.92   28.70
   6   6  -8   30.00    5.90
  -6  -6   8   30.40    4.70
   5   6  -8   10.10    3.50
  -5  -6   8    9.50    2.70
   4   6  -8  110.49    8.60
  -4  -6   8   95.69    6.90
   3   6  -8   69.59    4.80
   3   6  -8   80.79    7.10
  -3  -6   8   70.79    6.10
   2   6  -8  779.42   24.70
   2   6  -8  799.82   27.40
  -2  -6   8  703.33   26.70
   1   6  -8    0.80    1.40
   1   6  -8    2.20    1.70
  -1  -6   8    4.00    2.30
   0   6  -8 1435.46   43.70
   0   6  -8 1458.05   44.20
   0  -6   8 1431.06   46.10
  -1   6  -8  451.65   17.70
  -1   6  -8  462.95   17.60
   1  -6   8  468.75   18.70
  -2   6  -8  298.97   13.50
   2  -6   8  275.37   13.40
  -3   6  -8  334.17   15.30
   3  -6   8  341.57   15.60
  -4   6  -8  103.19    8.50
   4  -6   8  136.79    9.50
   4  -6   8  146.09    8.50
  -5   6  -8  243.48   14.00
   5  -6   8  278.97   13.30
   5  -6   8  302.87   15.30
  -6   6  -8   63.89    8.40
   6  -6   8   54.99    7.60
   6  -6   8   60.99    6.90
   7  -6   8  133.19   11.10
   7  -6   8  132.89    9.80
   8  -6   8  277.77   17.20
   8  -6   8  313.17   16.10
   9  -6   8  118.29   13.30
   9  -6   8  118.29   11.60
  11   5  -8  133.89   15.70
  10   5  -8   95.89   12.80
 -10  -5   8  133.69   10.70
   9   5  -8  178.08   14.30
  -9  -5   8  195.98   12.40
   8   5  -8    3.80    3.60
  -8  -5   8    5.80    3.10
   7   5  -8  478.35   22.70
  -7  -5   8  470.35   19.40
   6   5  -8  357.76   18.60
  -6  -5   8  396.36   16.50
   5   5  -8    2.40    2.30
  -5  -5   8    7.00    2.40
   4   5  -8  225.58   12.60
  -4  -5   8  223.18   11.10
   3   5  -8  125.59    6.20
   3   5  -8  126.39    8.60
  -3  -5   8  114.59    7.80
   2   5  -8 1682.73   50.09
   2   5  -8 1687.23   46.90
  -2  -5   8 1463.75   49.30
   1   5  -8  250.47   12.00
   1   5  -8  249.68   10.70
  -1  -5   8  271.17   12.90
   0   5  -8  684.83   23.30
   0   5  -8  714.43   24.40
   0  -5   8  687.13   25.80
  -1   5  -8  837.72   27.60
  -1   5  -8  874.91   28.30
   1  -5   8  791.42   28.60
  -2   5  -8    4.20    2.10
   2  -5   8    6.20    2.60
  -3   5  -8  407.16   17.30
   3  -5   8  426.46   17.70
  -4   5  -8  419.06   18.50
   4  -5   8  456.35   17.40
   4  -5   8  452.55   18.90
  -5   5  -8  816.42   30.10
   5  -5   8  799.72   30.10
   5  -5   8  847.22   28.50
   6  -5   8  198.88   11.40
   6  -5   8  236.98   13.70
   7  -5   8   71.89    9.00
   7  -5   8   92.19    9.00
   8  -5   8  750.42   28.60
   8  -5   8  760.02   31.10
   9  -5   8    5.30    4.10
   9  -5   8   -4.60    3.20
  11   4  -8  235.18   17.90
 -11  -4   8  276.27   16.60
  10   4  -8    2.60    4.60
 -10  -4   8   13.00    4.70
   9   4  -8  699.83   30.90
  -9  -4   8  723.03   28.30
   8   4  -8  238.48   15.60
  -8  -4   8  286.87   14.40
   7   4  -8  581.04   25.50
  -7  -4   8  596.84   23.00
   6   4  -8  524.15   22.80
  -6  -4   8  509.35   20.30
   5   4  -8   44.90    6.60
  -5  -4   8   51.79    6.20
  -4  -4   8  229.78   11.30
   3   4  -8    7.30    2.50
   3   4  -8    6.40    1.70
  -3  -4   8    8.00    2.40
   2   4  -8  771.02   27.90
   2   4  -8  887.01   25.30
  -2  -4   8  761.22   27.90
   1   4  -8 2012.20   57.99
   1   4  -8 2017.00   60.19
  -1  -4   8 2078.49   60.89
   0   4  -8  109.49    6.40
   0   4  -8  107.89    7.20
   0  -4   8  108.29    8.10
  -1   4  -8 2833.52   80.49
   1  -4   8 2842.42   82.09
  -2   4  -8    1.30    1.70
   2  -4   8    2.00    2.10
  -3   4  -8  209.78   11.00
   3  -4   8  209.38   11.20
  -4   4  -8   68.09    7.20
   4  -4   8   64.89    7.10
   4  -4   8   72.29    6.40
   5  -4   8  532.75   20.10
   5  -4   8  536.55   22.00
   6  -4   8  103.69    7.70
   6  -4   8  110.89    9.10
   7  -4   8    2.80    3.10
   7  -4   8    4.60    3.70
   8  -4   8  519.15   22.10
   8  -4   8  541.75   24.30
   9  -4   8  296.87   17.50
   9  -4   8  243.28   14.90
  10  -4   8  100.59   12.20
  10  -4   8   98.49   11.00
  11   3  -8  335.97   21.10
 -11  -3   8  358.66   19.50
  10   3  -8  115.39   14.10
 -10  -3   8  114.59   11.50
   9   3  -8  237.38   16.00
  -9  -3   8  251.47   14.70
   8   3  -8  763.32   31.40
  -8  -3   8  789.72   29.20
   7   3  -8   34.30    6.30
  -7  -3   8   39.20    5.70
   6   3  -8  380.36   18.30
  -6  -3   8  371.36   16.30
   5   3  -8  171.68   11.00
  -5  -3   8  178.68   10.00
   4   3  -8  501.95   21.10
  -4  -3   8  566.34   20.40
   3   3  -8  306.97   14.50
  -3  -3   8  325.47   14.00
   2   3  -8  436.36   14.50
   2   3  -8  411.76   17.00
  -2  -3   8  384.76   16.70
   1   3  -8  812.02   27.50
   1   3  -8  805.32   25.20
  -1  -3   8  781.02   27.50
   0   3  -8  135.49    8.50
   0   3  -8  145.69    7.60
   0  -3   8  151.28    9.40
  -1   3  -8 1525.75   44.80
   1  -3   8 1447.36   46.00
  -2   3  -8  207.08   10.50
   2  -3   8  227.58   11.20
  -3   3  -8   69.09    6.80
   3  -3   8   71.59    6.00
   4  -3   8  229.68   10.70
   4  -3   8  237.68   12.20
   5  -3   8   64.69    7.60
   5  -3   8   66.99    6.80
   6  -3   8  618.94   25.60
   6  -3   8  707.93   24.50
   7  -3   8  244.48   13.00
   7  -3   8  242.68   14.30
   8  -3   8  401.36   19.70
   8  -3   8  372.76   17.60
   9  -3   8  531.75   22.60
   9  -3   8  508.65   24.30
  10  -3   8   34.70    6.90
  10  -3   8   19.90    5.90
  11   2  -8  158.58   16.60
 -11  -2   8  155.68   13.20
  10   2  -8  321.67   19.80
 -10  -2   8  324.97   17.90
   9   2  -8    4.90    3.50
  -9  -2   8   -1.20    3.00
   8   2  -8  648.84   27.70
  -8  -2   8  628.34   25.40
   7   2  -8    1.70    3.00
  -7  -2   8    3.50    2.50
   6   2  -8  165.28   11.30
  -6  -2   8  164.58   10.00
   5   2  -8  275.77   14.30
  -5  -2   8  253.97   12.60
   4   2  -8  285.77   14.10
  -4  -2   8  285.37   13.10
   3   2  -8  610.54   23.50
  -3  -2   8  652.73   23.00
   2   2  -8   34.60    5.00
  -2  -2   8   38.70    5.20
   1   2  -8 1419.66   44.30
  -1  -2   8 1389.86   44.00
   0  -2   8 1420.86   44.80
   1  -2   8  683.53   24.60
   2  -2   8  982.90   32.30
   3  -2   8  529.95   20.00
   4  -2   8  711.13   25.70
   5  -2   8  109.69    7.50
   5  -2   8  119.29    8.70
   6  -2   8   47.90    5.60
   6  -2   8   36.90    5.90
   7  -2   8  594.54   23.30
   7  -2   8  639.14   25.60
   8  -2   8    9.90    4.10
   8  -2   8    2.20    3.10
   9  -2   8  558.94   23.40
   9  -2   8  569.84   25.60
  10  -2   8   20.70    5.60
  10  -2   8    8.00    4.50
 -11  -1   8  156.28   14.80
  10   1  -8  247.18   17.70
 -10  -1   8  294.17   16.90
   9   1  -8    1.00    3.40
  -9  -1   8    2.40    3.70
   8   1  -8  212.48   14.10
  -8  -1   8  218.18   13.00
   7   1  -8   34.30    6.20
  -7  -1   8   48.00    6.60
   6   1  -8   15.80    4.30
  -6  -1   8   12.50    3.30
   5   1  -8  443.16   19.50
  -5  -1   8  438.76   18.00
   4   1  -8    1.80    1.90
  -4  -1   8    2.10    1.60
   3   1  -8 1646.54   51.99
  -3  -1   8 1700.73   50.89
   2   1  -8 1152.28   37.50
  -2  -1   8 1112.99   36.30
  -1  -1   8  647.74   23.80
   0  -1   8  902.81   30.50
   1  -1   8  160.28    9.60
   2  -1   8  333.87   14.20
   3  -1   8   10.40    3.00
   4  -1   8  434.26   17.70
   5  -1   8  715.43   24.10
   5  -1   8  667.83   25.50
   6  -1   8   15.20    3.60
   6  -1   8   26.30    5.00
   7  -1   8  841.52   31.60
   7  -1   8  868.71   29.90
   8  -1   8   41.50    6.20
   8  -1   8   41.60    6.70
   9  -1   8  319.87   17.70
   9  -1   8  320.67   16.10
  10  -1   8    4.70    4.50
  10  -1   8    4.90    4.40
  11  -1   8  225.98   15.10
  11  -1   8  249.78   17.00
 -11   0   8    3.60    4.70
  10   0  -8   93.59   12.60
 -10   0   8   92.79   11.00
   9   0  -8  166.58   13.60
  -9   0   8  199.28   13.10
   8   0  -8   60.99    9.10
  -8   0   8   43.10    6.90
   7   0  -8  325.17   17.40
  -7   0   8  328.57   16.00
   6   0  -8   41.00    6.50
  -6   0   8   48.40    6.40
   5   0  -8 1061.69   36.90
  -5   0   8 1045.70   35.00
   4   0  -8  471.45   20.10
  -4   0   8  469.25   18.40
   3   0  -8  819.62   29.10
  -3   0   8  817.72   23.00
  -3   0   8  730.83   26.70
  -2   0   8 1247.88   39.50
  -1   0   8    3.10    2.20
   0   0   8 1818.82   54.89
   1   0   8    4.70    2.30
   2   0   8 1131.69   36.30
   3   0   8  636.44   22.80
   4   0   8  238.38   11.80
   5   0   8 1378.46   44.60
   5   0   8 1448.16   43.10
   6   0   8   25.80    4.60
   6   0   8   24.70    4.70
   7   0   8  632.64   25.40
   7   0   8  649.24   23.70
   8   0   8   80.09    8.20
   8   0   8   92.49    9.70
   9   0   8  148.89   10.50
   9   0   8  136.09   11.10
  10   0   8  265.07   15.30
  10   0   8  272.07   16.90
  11   0   8  119.79   13.40
  11   0   8  103.19   11.50
 -10   1   8  334.87   19.10
   9  -1  -8  176.88   14.00
  -9   1   8  172.68   12.40
   8  -1  -8   47.40    8.00
  -8   1   8   50.89    7.30
   7  -1  -8  676.53   28.20
  -7   1   8  661.63   26.00
   6  -1  -8  101.79    9.10
  -6   1   8   90.89    7.50
   5  -1  -8   50.29    7.10
  -5   1   8   68.19    6.90
   4  -1  -8 1539.65   50.29
  -4   1   8 1538.45   47.40
  -3   1   8   16.20    3.30
  -3   1   8   20.80    2.30
  -2   1   8 2589.74   72.29
  -2   1   8 2654.13   75.59
  -1   1   8    1.90    1.70
   0   1   8 1494.15   45.80
   1   1   8   90.89    6.90
   2   1   8   35.60    4.80
   3   1   8  153.78    8.60
   4   1   8  218.68   10.90
   5   1   8  712.93   25.70
   6   1   8  928.81   32.20
   6   1   8  912.11   30.30
   7   1   8  543.15   20.70
   7   1   8  544.05   22.50
   8   1   8  307.17   14.70
   8   1   8  317.47   16.40
   9   1   8  226.78   13.40
   9   1   8  271.37   15.60
  10   1   8  201.88   13.20
  10   1   8  199.38   14.50
  11   1   8    9.80    5.20
  11   1   8   12.60    5.60
 -10   2   8    1.20    3.80
  -9   2   8  158.08   12.20
  -8   2   8   32.20    6.60
  -7   2   8  750.72   28.60
  -6   2   8  770.12   28.30
  -5   2   8   87.09    7.20
  -4   2   8  394.56   16.60
  -4   2   8  393.86   12.30
  -3   2   8  146.19    8.80
  -3   2   8  158.58    6.40
  -2   2   8  245.08    9.50
  -2   2   8  252.47   11.70
  -1   2   8    4.60    2.20
   0   2   8  652.43   23.40
   1   2   8 2470.05   71.79
   2   2   8    2.70    2.00
   3   2   8  716.73   24.90
   4   2   8  347.47   14.70
   5   2   8  446.36   18.00
   6   2   8  538.25   19.90
   6   2   8  569.04   21.80
   7   2   8   40.00    5.40
   7   2   8   38.80    6.10
   8   2   8  353.46   17.20
   8   2   8  335.07   15.30
   9   2   8   13.10    4.10
   9   2   8   18.10    5.10
  10   2   8  382.36   18.80
  10   2   8  433.36   21.30
  11   2   8  290.87   16.30
  11   2   8  277.37   17.60
 -10   3   8    2.40    4.30
  -9   3   8  206.18   14.20
  -8   3   8   44.60    7.10
  -7   3   8  122.09    9.90
  -6   3   8  707.63   26.90
  -5   3   8  289.87   14.20
  -4   3   8  394.06   16.90
  -4   3   8  406.06   13.20
  -3   3   8  389.66   13.20
  -3   3   8  388.16   15.90
  -2   3   8 1444.46   42.20
  -2   3   8 1494.15   45.00
  -1   3   8 1213.38   38.00
  -1   3   8 1222.78   36.30
   0   3   8  478.15   18.70
   0   3   8  520.05   17.90
   1   3   8 1666.53   50.09
   2   3   8    1.90    2.00
   3   3   8  221.38   11.00
   4   3   8 1212.58   38.30
   5   3   8   82.79    6.40
   6   3   8 1692.13   52.19
   7   3   8   41.50    5.30
   7   3   8   59.99    7.10
   8   3   8  721.23   26.10
   8   3   8  737.43   28.20
   9   3   8   57.89    7.80
   9   3   8   65.89    7.50
  10   3   8  167.88   11.50
  10   3   8  188.28   13.20
  11   3   8  134.09   13.70
  11   3   8  138.39   12.40
  12   3   8   -1.10    5.40
  12   3   8   10.30    7.00
 -10   4   8   76.19   10.80
  -9   4   8   41.20    8.40
  -8   4   8  534.35   24.00
  -7   4   8    0.90    2.90
  -6   4   8  912.91   32.70
  -5   4   8  379.86   17.00
  -4   4   8   95.79    5.10
  -4   4   8   88.99    7.30
  -3   4   8  619.04   22.10
  -3   4   8  585.94   19.30
  -2   4   8  115.49    6.00
  -2   4   8   92.59    6.70
  -1   4   8 1570.94   46.40
  -1   4   8 1615.74   47.90
   0   4   8   49.90    5.30
   0   4   8   45.80    4.70
   1   4   8  776.12   25.60
   1   4   8  747.73   25.90
   2   4   8 1565.04   47.70
   3   4   8   87.39    6.70
   4   4   8  718.93   25.00
   5   4   8    4.50    2.20
   6   4   8  139.89    8.90
   7   4   8    7.20    3.00
   8   4   8  242.98   12.30
   8   4   8  270.47   14.00
   9   4   8  416.26   20.00
   9   4   8  448.36   18.60
  10   4   8    3.40    4.60
  10   4   8   10.90    4.80
  -9   5   8    9.60    5.00
  -8   5   8  261.17   16.00
  -7   5   8  196.38   13.20
  -6   5   8    4.40    3.20
  -5   5   8  602.14   23.50
  -4   5   8    7.10    1.90
  -4   5   8    3.50    2.60
  -3   5   8 1571.14   48.00
  -3   5   8 1551.54   45.40
  -2   5   8   27.50    4.30
  -2   5   8   28.90    3.60
  -1   5   8 1623.94   47.30
  -1   5   8 1593.94   48.10
   0   5   8  178.58    8.80
   0   5   8  177.78    9.10
   1   5   8   28.70    4.30
   1   5   8   24.20    3.70
   2   5   8  273.97   12.00
   2   5   8  257.97   12.20
   3   5   8  167.38    9.70
   3   5   8  184.88    9.90
   4   5   8  494.35   19.00
   5   5   8  485.85   18.80
   6   5   8  465.55   18.50
   7   5   8  740.63   26.90
   8   5   8   58.79    7.20
   9   5   8  421.66   19.50
  10   5   8    7.20    4.50
  -9   6   8    5.50    5.00
  -8   6   8  135.39   13.10
  -7   6   8  600.94   25.50
  -6   6   8    0.40    2.50
  -5   6   8  603.54   23.70
  -4   6   8    1.60    2.50
  -4   6   8   -0.90    1.40
  -3   6   8  848.02   28.50
  -3   6   8  796.42   26.20
  -2   6   8   95.89    6.80
  -2   6   8   87.29    5.80
  -1   6   8  203.68    9.90
  -1   6   8  201.88    9.70
   0   6   8  393.56   15.70
   0   6   8  422.56   15.70
   1   6   8  177.68    9.30
   1   6   8  163.48    8.70
   2   6   8  336.97   14.20
   2   6   8  340.57   14.50
   3   6   8  707.43   24.50
   4   6   8  404.86   17.00
   4   6   8  417.26   17.80
   5   6   8 1030.00   34.00
   5   6   8 1052.59   35.70
   6   6   8  674.13   26.50
   6   6   8  698.53   24.80
   7   6   8  456.55   18.70
   7   6   8  446.76   20.30
   8   6   8   13.30    4.40
   9   6   8   60.29    8.70
  10   6   8  126.39   12.70
  -9   7   8   77.79   10.80
  -8   7   8   16.50    6.10
  -7   7   8  215.18   14.20
  -6   7   8   10.70    4.30
  -5   7   8  217.08   12.60
  -4   7   8  548.75   22.10
  -4   7   8  589.94   20.20
  -3   7   8  300.67   12.60
  -3   7   8  299.77   13.90
  -2   7   8  715.43   24.80
  -2   7   8  697.93   24.00
  -1   7   8   11.10    2.80
  -1   7   8    9.60    2.60
   0   7   8  462.45   17.30
   0   7   8  504.45   18.40
   1   7   8  202.58    9.50
   1   7   8  196.18   10.30
   2   7   8   62.09    5.20
   2   7   8   63.19    6.60
   3   7   8  172.18    9.10
   3   7   8  173.68   10.00
   4   7   8   58.19    7.00
   4   7   8   70.69    6.00
   5   7   8 2782.22   81.29
   5   7   8 2692.43   79.39
   6   7   8   12.50    3.90
   7   7   8  496.45   21.70
   8   7   8  264.27   15.20
   9   7   8   15.00    5.00
  10   7   8   93.59   11.10
  -8   8   8   92.69   11.30
  -7   8   8  382.76   19.90
  -6   8   8  128.09   10.40
  -5   8   8  242.18   13.60
  -4   8   8  821.42   26.70
  -4   8   8  737.23   27.90
  -3   8   8  240.08   11.50
  -3   8   8  235.38   12.10
  -2   8   8  664.13   23.40
  -2   8   8  659.33   23.40
  -1   8   8   24.10    4.10
  -1   8   8   24.50    4.00
   0   8   8   11.40    2.60
   0   8   8   11.10    2.80
   1   8   8 1725.33   50.69
   1   8   8 1751.72   52.89
   2   8   8    2.20    1.70
   2   8   8    1.50    1.90
   3   8   8 1116.29   36.50
   3   8   8 1068.79   33.80
   4   8   8   -1.20    2.20
   5   8   8 1655.33   52.59
   6   8   8  202.28   12.30
   7   8   8   27.90    5.30
   8   8   8  172.38   12.10
   9   8   8   80.99    9.90
  10   8   8   84.29   10.80
  -8   9   8   62.19    9.60
  -7   9   8  196.78   14.40
  -6   9   8  325.77   17.20
  -5   9   8   16.40    4.60
  -4   9   8  730.63   25.30
  -4   9   8  668.53   25.90
  -3   9   8   71.29    7.10
  -3   9   8   68.89    7.30
  -2   9   8  259.57   12.80
  -2   9   8  288.97   13.00
  -1   9   8  352.76   15.20
  -1   9   8  327.37   13.90
   0   9   8    4.00    2.00
   0   9   8    5.00    2.50
   1   9   8  374.96   16.30
   1   9   8  372.46   14.30
   2   9   8    8.40    2.40
   3   9   8  474.75   19.60
   4   9   8  203.18   11.90
   5   9   8   20.20    4.90
   6   9   8  235.18   13.50
   7   9   8   42.50    6.90
   8   9   8  210.48   13.90
   9   9   8   81.29   10.00
  10   9   8  318.27   18.50
  -8  10   8  251.37   17.10
  -7  10   8   28.10    7.10
  -6  10   8  500.25   22.80
  -5  10   8    4.00    3.60
  -4  10   8  482.35   20.70
  -4  10   8  503.35   20.00
  -3  10   8  177.38   10.60
  -3  10   8  179.78   10.40
  -2  10   8   -2.30    2.30
  -2  10   8    1.90    2.60
  -1  10   8  211.28   11.50
  -1  10   8  218.38   11.30
   0  10   8   86.49    8.20
   1  10   8  339.87   15.70
   2  10   8  246.58   13.00
   3  10   8  740.33   27.60
   4  10   8  602.24   24.20
   5  10   8   32.00    5.50
   6  10   8  467.25   21.10
   7  10   8   49.90    7.60
   8  10   8   11.10    4.80
   9  10   8  255.37   16.20
  10  10   8   31.10    7.30
  -7  11   8    2.50    4.70
  -6  11   8  508.35   23.50
  -5  11   8  259.87   14.90
  -4  11   8   60.59    7.80
  -4  11   8   58.49    7.30
  -3  11   8  399.36   17.70
  -2  11   8   82.59    8.20
  -1  11   8  366.86   16.80
   0  11   8   83.49    8.40
   1  11   8  238.38   13.00
   2  11   8  858.61   31.00
   3  11   8  209.98   12.20
   4  11   8  709.53   27.80
   5  11   8   50.19    7.30
   6  11   8  102.69   10.50
   7  11   8  242.68   15.20
   8  11   8   49.00    8.20
   9  11   8  278.97   16.90
  10  11   8   -5.10    4.60
  -4  12   8   28.90    5.50
  -3  12   8  263.67   14.20
  -2  12   8   92.39    9.20
  -1  12   8   54.79    7.40
   0  12   8  398.86   18.30
   1  12   8   11.10    3.70
   2  12   8  602.14   24.50
   3  12   8   26.40    5.10
   4  12   8  529.85   23.00
   5  12   8  194.28   13.10
   6  12   8   40.10    7.10
   7  12   8  227.88   15.30
   8  12   8   -1.20    4.10
   9  12   8   41.00    8.50
  -4  13   8   38.40    6.60
  -3  13   8   15.00    4.70
  -2  13   8   68.79    8.30
  -1  13   8   30.10    5.80
   0  13   8  892.11   32.90
   1  13   8  113.89    9.20
   2  13   8  527.55   22.80
   3  13   8  107.49   10.80
   4  13   8   33.40    6.50
   5  13   8  140.79   11.60
   6  13   8   10.30    5.00
   7  13   8  238.08   15.40
   8  13   8  108.79   11.80
  -4  14   8   73.69    9.10
  -3  14   8   60.99    8.50
  -2  14   8  333.07   17.30
  -1  14   8   -2.00    2.70
   0  14   8  119.89   11.40
   1  14   8  221.08   13.80
   2  14   8   55.79    7.90
   3  14   8  349.87   18.30
   4  14   8    7.10    5.00
   5  14   8  278.97   16.80
   6  14   8    7.90    4.70
   7  14   8  183.98   14.00
  -4  15   8   95.99   12.10
  -3  15   8   75.99    9.60
  -2  15   8  354.96   18.80
  -1  15   8  175.18   12.60
   0  15   8  220.98   14.20
   1  15   8  652.73   27.80
   2  15   8   12.90    4.50
   3  15   8  114.29   12.00
   4  15   8   -1.60    3.60
   5  15   8   52.89    8.50
   0  16   8    2.00    4.60
   1  16   8  268.67   18.60
   2  16   8   71.59   11.60
   5  15  -9  214.28   18.50
   2  15  -9  101.99   11.00
   1  15  -9   64.59    9.40
   0  15  -9   45.80    8.30
   6  14  -9  136.59   21.50
   5  14  -9   -1.60    3.80
   4  14  -9  222.18   15.80
   2  14  -9  151.68   11.70
   1  14  -9  249.58   15.30
   0  14  -9  399.76   20.30
  -1  14  -9  273.37   16.60
  -2  14  -9   10.10    5.30
   6  13  -9  411.26   22.90
   5  13  -9   28.50    7.40
   4  13  -9  295.37   17.90
   3  13  -9  206.78   13.40
   3  13  -9  173.08   12.70
   2  13  -9   70.59    8.50
   1  13  -9  388.26   19.00
   0  13  -9    9.00    4.40
  -1  13  -9  307.07   17.30
  -2  13  -9   36.20    7.60
  -3  13  -9  124.69   13.00
   7  12  -9   34.30    8.30
   6  12  -9  146.99   13.00
   5  12  -9   90.59   11.50
   4  12  -9    4.00    3.70
   3  12  -9  551.44   24.20
   3  12  -9  515.65   21.50
   2  12  -9    6.20    3.40
   2  12  -9   17.40    5.10
   1  12  -9  775.72   29.30
   0  12  -9  143.89   10.70
  -1  12  -9  270.67   15.50
  -2  12  -9  190.68   13.20
  -3  12  -9   27.60    6.50
  -4  12  -9   59.19    9.10
  -5  12  -9   20.60    7.20
   6 -12   9  263.47   18.30
   8  11  -9  321.77   21.80
   7  11  -9  414.26   23.30
   6  11  -9    9.40    4.60
   5  11  -9  315.67   18.30
   4  11  -9   15.30    4.80
   3  11  -9  601.34   25.60
   3  11  -9  609.04   23.20
   2  11  -9   74.09    8.00
   2  11  -9   82.59    9.20
   1  11  -9  683.53   26.20
   0  11  -9  292.77   15.20
  -1  11  -9    6.10    3.50
  -2  11  -9  320.47   17.10
   2 -11   9  327.47   17.80
  -3  11  -9  107.19   11.60
   3 -11   9  114.89    9.90
  -4  11  -9  281.87   17.10
   4 -11   9  278.47   15.90
  -5  11  -9  190.58   13.80
   5 -11   9  196.28   13.80
  -6  11  -9  205.28   15.60
   6 -11   9  227.08   15.60
   8  10  -9  213.98   16.50
   7  10  -9  233.38   16.80
   6  10  -9   21.90    6.10
   5  10  -9  207.18   14.20
   4  10  -9    3.50    2.60
   3  10  -9  311.97   13.90
   3  10  -9  272.57   15.50
   2  10  -9  360.16   16.30
   2  10  -9  390.16   18.00
   1  10  -9   18.20    4.20
   1  10  -9   28.60    4.90
   0  10  -9  615.74   24.20
   0 -10   9  635.34   25.20
  -1  10  -9   38.80    6.30
   1 -10   9   35.20    6.10
  -2  10  -9  147.59   10.70
   2 -10   9  174.88   11.40
  -3  10  -9   40.00    6.60
   3 -10   9   48.30    7.40
  -4  10  -9   61.99    8.70
   4 -10   9   79.19    9.10
  -5  10  -9  251.87   15.70
   5 -10   9  283.27   16.30
  -6  10  -9    4.60    4.40
   6 -10   9   14.20    6.20
  -7  10  -9  242.78   19.00
   7 -10   9  309.87   18.70
   7 -10   9  278.07   16.00
   9   9  -9  344.77   22.20
   8   9  -9   14.30    5.80
   7   9  -9  154.58   13.00
   6   9  -9   35.40    7.20
   5   9  -9  383.36   19.80
   4   9  -9  188.28   12.50
   3   9  -9  325.67   14.10
   3   9  -9  315.57   16.50
   2   9  -9  406.66   18.40
   2   9  -9  413.76   16.80
  -2  -9   9  386.96   17.40
   1   9  -9   19.80    4.40
   1   9  -9   16.80    3.80
  -1  -9   9    9.40    3.60
   0   9  -9  536.15   20.60
   0   9  -9  491.95   20.60
   0  -9   9  536.35   22.20
  -1   9  -9  222.48   12.40
   1  -9   9  217.68   12.80
  -2   9  -9    4.50    2.90
   2  -9   9    4.20    2.60
  -3   9  -9  551.34   23.00
   3  -9   9  510.45   22.30
  -4   9  -9    0.80    2.60
   4  -9   9   -0.80    2.30
  -5   9  -9  987.50   37.10
   5  -9   9 1012.70   37.00
  -6   9  -9   85.89   11.00
   6  -9   9   82.09   10.60
  -7   9  -9  392.76   21.00
   7  -9   9  320.67   17.30
   7  -9   9  372.26   20.40
   9   8  -9  205.98   16.60
   8   8  -9   38.40    8.60
   7   8  -9  152.68   12.60
   6   8  -9   69.29    9.90
   5   8  -9  199.08   13.20
  -5  -8   9  161.98   16.70
   4   8  -9 1339.57   45.00
  -4  -8   9 1255.97   41.00
   3   8  -9    7.40    3.20
   3   8  -9    4.50    2.30
  -3  -8   9    9.60    2.90
   2   8  -9 1260.97   41.60
   2   8  -9 1261.37   39.10
  -2  -8   9 1212.28   40.90
   1   8  -9  796.12   29.20
   1   8  -9  828.62   28.40
  -1  -8   9  873.51   30.00
   0   8  -9  407.76   17.00
   0   8  -9  405.76   17.10
   0  -8   9  404.16   18.50
  -1   8  -9  197.18   11.10
   1  -8   9  172.18   11.10
  -2   8  -9    2.50    2.40
   2  -8   9    4.00    3.00
  -3   8  -9  462.35   19.80
   3  -8   9  426.36   19.30
  -4   8  -9  116.69   11.40
   4  -8   9   96.79    9.80
  -5   8  -9  375.46   19.00
   5  -8   9  418.66   19.80
  -6   8  -9  261.87   15.70
   6  -8   9  247.98   13.60
   6  -8   9  252.87   15.30
  -7   8  -9   10.30    4.50
   7  -8   9    4.50    4.40
   7  -8   9   13.80    5.00
   8  -8   9  229.88   16.80
   8  -8   9  218.58   14.50
  10   7  -9   31.90    8.30
   9   7  -9  171.88   14.80
   8   7  -9  119.69   13.60
   7   7  -9   15.40    5.50
  -7  -7   9   22.40    5.90
   6   7  -9  336.77   18.50
  -6  -7   9  327.37   15.20
   5   7  -9  171.38   12.10
  -5  -7   9  161.98    9.80
   4   7  -9 1303.97   44.40
  -4  -7   9 1287.07   41.30
   3   7  -9  160.48    8.20
   3   7  -9  154.28   10.50
  -3  -7   9  154.28    9.60
   2   7  -9  805.62   26.50
   2   7  -9  773.02   28.80
  -2  -7   9  808.82   29.00
   1   7  -9  500.75   20.30
   1   7  -9  501.35   19.00
  -1  -7   9  522.45   20.80
   0   7  -9   -0.40    1.70
   0   7  -9   -1.00    1.40
   0  -7   9    3.40    2.70
  -1   7  -9  121.09    8.20
  -1   7  -9  103.89    7.50
   1  -7   9  116.69    8.80
  -2   7  -9   37.70    5.50
   2  -7   9   36.70    5.70
  -3   7  -9  151.68   10.00
   3  -7   9  142.49    9.80
  -4   7  -9  397.16   18.50
   4  -7   9  396.06   18.60
  -5   7  -9  213.88   13.30
   5  -7   9  226.78   13.70
  -6   7  -9  673.03   28.20
   6  -7   9  685.23   25.90
   6  -7   9  678.83   28.10
   7  -7   9    1.60    3.30
   7  -7   9   -4.80    3.50
   8  -7   9  205.58   13.30
   8  -7   9  207.38   15.00
  10   6  -9  101.59   13.60
   9   6  -9   53.39    9.50
   8   6  -9  216.88   15.60
  -8  -6   9  214.28   12.50
   7   6  -9    4.80    3.30
  -7  -6   9    4.90    2.90
   6   6  -9  591.54   26.20
  -6  -6   9  621.74   23.40
   5   6  -9  213.28   13.20
  -5  -6   9  194.78   10.90
   4   6  -9  452.95   20.30
  -4  -6   9  452.15   18.40
   3   6  -9  619.54   24.30
   3   6  -9  638.04   20.60
  -3  -6   9  559.94   22.80
   2   6  -9  148.09    9.60
   2   6  -9  151.08    8.00
  -2  -6   9  155.68   10.00
   1   6  -9  314.17   14.70
   1   6  -9  308.87   13.30
  -1  -6   9  352.96   15.50
   0   6  -9   85.19    6.80
   0   6  -9   94.79    6.80
   0  -6   9  102.99    8.20
  -1   6  -9  341.77   14.90
   1  -6   9  349.57   16.20
  -2   6  -9  177.18   10.30
   2  -6   9  177.38   10.80
  -3   6  -9  409.96   18.20
   3  -6   9  445.16   18.90
  -4   6  -9 1573.54   50.69
   4  -6   9 1569.34   50.59
  -5   6  -9   42.10    6.70
   5  -6   9   45.70    6.80
  -6   6  -9  332.87   17.70
   6  -6   9  319.07   15.50
   6  -6   9  333.57   17.60
   7  -6   9   52.79    8.10
   7  -6   9   59.69    7.60
   8  -6   9   58.39    7.80
   8  -6   9   68.99    9.80
   9  -6   9   74.99    9.60
   9  -6   9   98.59   12.80
  10   5  -9   15.10    6.10
 -10  -5   9   17.70    5.50
   9   5  -9   66.29   10.60
  -9  -5   9   73.29    8.70
   8   5  -9  514.15   25.00
  -8  -5   9  484.25   21.20
   7   5  -9  269.37   16.70
  -7  -5   9  298.97   14.70
   6   5  -9  284.57   16.20
  -6  -5   9  290.07   14.20
   5   5  -9  408.96   19.70
  -5  -5   9  437.26   18.00
   4   5  -9   41.20    6.20
  -4  -5   9   54.89    6.40
   3   5  -9  864.71   30.50
   3   5  -9  849.22   26.10
  -3  -5   9  790.82   29.20
   2   5  -9   12.80    3.50
   2   5  -9   16.50    2.80
  -2  -5   9   19.20    4.30
   1   5  -9  516.35   18.40
   1   5  -9  502.65   20.20
  -1  -5   9  524.75   20.70
   0   5  -9  229.28   11.70
   0   5  -9  218.98   10.70
   0  -5   9  237.18   12.80
  -1   5  -9   13.90    3.30
   1  -5   9   14.10    3.70
  -2   5  -9  630.54   22.90
   2  -5   9  592.34   23.30
  -3   5  -9   30.30    5.10
   3  -5   9   24.20    4.30
  -4   5  -9 1817.92   55.99
   4  -5   9 1738.83   55.69
  -5   5  -9  355.96   17.60
   5  -5   9  377.06   16.00
   5  -5   9  350.26   17.40
   6  -5   9  331.67   15.50
   6  -5   9  332.07   17.30
   7  -5   9  102.49    9.60
   7  -5   9  107.79   11.30
   8  -5   9   91.89   10.90
   8  -5   9   88.69    9.40
   9  -5   9  168.38   12.20
   9  -5   9  183.48   14.50
  11   4  -9    4.80    6.10
 -11  -4   9   12.90    5.30
  10   4  -9  117.39   14.30
 -10  -4   9  108.09   11.50
   9   4  -9   76.89   11.40
  -9  -4   9   91.29    9.60
   8   4  -9  436.76   22.10
  -8  -4   9  402.36   18.90
   7   4  -9  546.15   25.00
  -7  -4   9  565.74   22.70
   6   4  -9  183.78   12.60
  -6  -4   9  198.18   11.30
   5   4  -9  726.23   28.70
  -5  -4   9  752.62   26.90
   4   4  -9    1.80    2.10
  -4  -4   9    2.00    2.10
   3   4  -9  149.59    9.80
   3   4  -9  136.39    6.70
  -3  -4   9  146.19    9.20
   2   4  -9  156.78    9.60
   2   4  -9  145.59    7.40
  -2  -4   9  124.69    9.00
   1   4  -9   28.20    3.80
   1   4  -9   19.50    4.10
  -1  -4   9   21.00    4.00
   0   4  -9 1138.79   38.10
   0   4  -9 1158.28   36.20
   0  -4   9 1198.28   39.10
  -1   4  -9   25.80    4.10
   1  -4   9   29.60    5.10
  -2   4  -9 2850.91   82.49
   2  -4   9 2869.91   83.39
  -3   4  -9  770.82   27.50
   3  -4   9  749.03   27.40
   4  -4   9 1242.78   41.30
   5  -4   9  113.59    8.00
   5  -4   9  121.89    9.40
   6  -4   9   27.60    4.80
   6  -4   9   31.10    6.30
   7  -4   9   51.79    6.90
   7  -4   9   61.59    8.40
   8  -4   9   56.39    8.70
   8  -4   9   57.19    7.90
   9  -4   9  349.96   19.80
   9  -4   9  325.37   17.50
  11   3  -9    3.90    4.60
 -11  -3   9    4.20    4.70
  10   3  -9  114.19   14.10
 -10  -3   9  113.09   11.90
   9   3  -9  209.38   15.50
  -9  -3   9  203.78   13.10
   8   3  -9   85.79   10.80
  -8  -3   9  102.99    8.70
   7   3  -9  893.91   35.10
  -7  -3   9  908.71   32.40
   6   3  -9  379.46   18.90
  -6  -3   9  352.26   16.60
   5   3  -9 1342.07   45.70
  -5  -3   9 1369.66   43.50
   4   3  -9   44.90    6.30
  -4  -3   9   43.20    5.70
   3   3  -9  864.41   30.60
  -3  -3   9  835.12   29.50
   2   3  -9   96.29    7.50
  -2  -3   9   85.19    7.10
   1   3  -9    8.90    2.80
  -1  -3   9    3.40    2.50
   0  -3   9 1327.77   43.20
   1  -3   9  440.06   18.80
   2  -3   9  395.46   16.90
   3  -3   9 1191.68   39.10
   4  -3   9    1.00    2.40
   5  -3   9  174.28   11.10
   6  -3   9   -0.90    2.50
   6  -3   9    5.90    3.10
   7  -3   9  384.66   17.50
   7  -3   9  395.86   19.40
   8  -3   9  124.79   11.30
   8  -3   9  113.39   12.10
   9  -3   9   57.99    9.20
   9  -3   9   55.39    8.10
  10  -3   9  232.88   16.50
  10  -3   9  272.97   15.90
  11   2  -9   27.20    8.00
 -11  -2   9   39.40    7.70
  10   2  -9   22.80    7.10
 -10  -2   9   25.40    6.20
   9   2  -9  596.34   28.20
  -9  -2   9  637.14   26.40
   8   2  -9   -0.60    2.80
  -8  -2   9    3.50    3.30
   7   2  -9  722.83   30.00
  -7  -2   9  743.43   28.00
   6   2  -9  357.76   18.40
  -6  -2   9  381.46   17.10
   5   2  -9  252.37   14.20
  -5  -2   9  247.48   12.90
   4   2  -9  113.89    8.90
  -4  -2   9  115.59    8.20
   3   2  -9   43.60    6.00
  -3  -2   9   47.90    6.20
  -2  -2   9  112.19    8.10
   1   2  -9  256.17   13.20
  -1  -2   9  258.27   13.10
   0  -2   9  666.03   24.90
   1  -2   9  904.61   31.70
   2  -2   9  483.85   19.40
   3  -2   9 1159.18   38.10
   4  -2   9    1.50    2.10
   5  -2   9    6.40    3.10
   6  -2   9    3.20    2.90
   6  -2   9    5.90    2.80
   7  -2   9  145.49   10.90
   7  -2   9  141.39    9.70
   8  -2   9  478.35   22.40
   8  -2   9  477.45   20.50
   9  -2   9    5.70    4.50
   9  -2   9    5.10    4.40
  10  -2   9  617.74   25.80
  10  -2   9  592.84   27.90
 -11  -1   9   53.99   10.80
  10   1  -9   -2.50    4.50
 -10  -1   9   -0.40    4.10
   9   1  -9  470.45   23.90
  -9  -1   9  428.66   21.30
   8   1  -9  266.17   16.80
  -8  -1   9  263.17   15.00
   7   1  -9  105.29   11.50
  -7  -1   9  108.59    8.90
   6   1  -9  639.34   26.60
  -6  -1   9  614.14   24.30
   5   1  -9   63.79    8.00
  -5  -1   9   61.59    6.90
   4   1  -9  776.32   30.00
  -4  -1   9  836.42   28.80
   3   1  -9   17.60    4.20
  -3  -1   9   19.90    3.90
   2   1  -9  930.11   32.90
  -2  -1   9  900.11   31.30
  -1  -1   9  537.05   21.40
   0  -1   9  287.27   13.90
   1  -1   9  861.31   30.60
   2  -1   9  113.29    8.10
   3  -1   9 1140.69   37.30
   4  -1   9  281.47   13.70
   5  -1   9  936.81   32.90
   6  -1   9  842.22   30.40
   6  -1   9  781.52   28.00
   7  -1   9   -1.50    2.90
   7  -1   9    4.70    3.10
   8  -1   9  612.54   26.70
   8  -1   9  669.93   25.20
   9  -1   9   57.29    8.90
   9  -1   9   42.60    6.90
  10  -1   9  234.18   14.40
  10  -1   9  228.68   15.80
  10   0  -9  134.39   15.20
 -10   0   9  105.69   12.10
   9   0  -9  506.25   25.90
  -9   0   9  540.85   24.50
   8   0  -9  600.64   27.50
  -8   0   9  600.94   25.30
   7   0  -9   11.50    4.40
  -7   0   9   12.00    3.70
   6   0  -9  166.08   12.20
  -6   0   9  182.88   11.10
   5   0  -9    0.50    2.20
  -5   0   9    3.20    2.40
   4   0  -9  584.54   24.20
  -4   0   9  554.94   21.80
   3   0  -9  531.65   22.50
  -3   0   9  537.65   20.70
  -3   0   9  521.45   16.60
  -2   0   9  214.18   11.50
  -1   0   9 1524.55   48.00
   0   0   9  362.86   15.80
   1   0   9 1878.11   57.59
   2   0   9  142.19    9.20
   3   0   9  729.43   26.10
   4   0   9  311.47   14.50
   5   0   9  152.48    9.90
   6   0   9  517.35   21.60
   7   0   9  103.29    7.90
   7   0   9  101.99    8.90
   8   0   9   96.89   10.50
   8   0   9   91.09    9.00
   9   0   9  358.66   17.70
   9   0   9  388.16   20.00
  10   0   9   54.39    8.20
  10   0   9   55.29    9.40
  11   0   9   83.79   10.40
  11   0   9   88.09   11.80
 -10   1   9  226.48   15.60
   9  -1  -9   12.00    5.60
  -9   1   9   11.30    4.70
   8  -1  -9  483.95   24.30
  -8   1   9  443.16   21.10
   7  -1  -9   27.30    6.60
  -7   1   9   29.20    5.60
   6  -1  -9  383.06   20.00
  -6   1   9  383.86   17.70
   5  -1  -9   60.99    8.60
  -5   1   9   59.69    7.00
  -4   1   9  144.39    9.20
  -3   1   9  714.73   21.70
  -3   1   9  723.93   25.90
  -2   1   9   15.70    3.70
  -1   1   9  954.30   32.30
   0   1   9  820.62   28.60
   1   1   9  628.84   23.70
   2   1   9  255.57   13.00
   3   1   9   73.79    6.40
   4   1   9  472.95   19.20
   5   1   9   90.59    7.40
   6   1   9  785.12   29.00
   7   1   9  431.16   17.70
   7   1   9  413.76   19.20
   8   1   9    4.10    3.20
   8   1   9    2.60    2.90
   9   1   9  244.78   15.40
   9   1   9  250.57   14.10
  10   1   9   22.50    6.00
  10   1   9   29.60    7.20
  11   1   9  137.39   14.10
  11   1   9  138.99   13.00
 -10   2   9  453.95   23.70
  -9   2   9   90.99   10.70
  -8   2   9  542.25   24.10
  -7   2   9   33.00    6.00
  -6   2   9  791.22   29.40
  -5   2   9  192.28   11.50
  -4   2   9   -0.70    2.20
  -3   2   9  115.89    5.60
  -3   2   9  106.29    7.80
  -2   2   9  355.76   15.80
  -2   2   9  382.86   13.40
  -1   2   9  400.66   16.80
   0   2   9 2773.22   80.89
   1   2   9  199.58   10.90
   2   2   9  672.13   25.10
   3   2   9   87.99    7.10
   4   2   9 1015.80   33.90
   5   2   9  360.46   16.10
   6   2   9   96.89    8.10
   7   2   9  306.67   15.70
   8   2   9  153.48    9.70
   8   2   9  147.39   10.70
   9   2   9  370.46   19.10
   9   2   9  369.26   17.30
  10   2   9   47.30    8.60
  10   2   9   49.50    7.90
  11   2   9  409.36   22.20
  11   2   9  404.76   20.10
 -10   3   9   32.00    7.50
  -9   3   9   52.29    8.40
  -8   3   9  158.48   12.00
  -7   3   9  212.98   13.50
  -6   3   9   63.09    7.90
  -5   3   9  842.02   30.30
  -4   3   9  414.56   17.90
  -3   3   9  561.34   21.50
  -3   3   9  566.24   18.20
  -2   3   9  475.55   16.60
  -2   3   9  501.85   19.20
  -1   3   9    5.20    2.60
  -1   3   9    3.00    1.70
   0   3   9  807.52   28.70
   0   3   9  861.41   27.60
   1   3   9   40.60    5.20
   2   3   9  674.43   24.80
   3   3   9  174.88   10.30
   4   3   9  336.17   15.00
   5   3   9  947.21   32.50
   6   3   9  157.68   10.00
   7   3   9  555.34   22.70
   8   3   9  184.98   12.00
   9   3   9  475.35   21.40
   9   3   9  410.56   18.80
  10   3   9  214.88   13.20
  10   3   9  197.88   14.20
  11   3   9  132.49   14.00
  11   3   9  145.09   13.20
  -9   4   9  194.98   14.50
  -8   4   9   93.59   11.00
  -7   4   9  600.64   25.50
  -6   4   9    1.70    2.80
  -5   4   9  333.47   16.10
  -4   4   9  671.93   25.20
  -3   4   9  105.89    5.90
  -3   4   9  101.39    7.60
  -2   4   9  836.52   28.30
  -2   4   9  805.82   25.90
  -1   4   9  624.04   20.80
  -1   4   9  587.64   22.10
   0   4   9 1241.38   40.60
   0   4   9 1356.96   40.00
   1   4   9  101.39    6.90
   1   4   9  116.19    7.90
   2   4   9 1141.89   37.10
   3   4   9  454.15   18.90
   4   4   9  142.79    9.10
   5   4   9  591.04   22.50
   6   4   9  664.83   24.90
   7   4   9   31.90    5.30
   8   4   9  315.27   16.10
   9   4   9   79.39    9.50
  10   4   9  664.13   28.40
  -9   5   9  185.38   14.50
  -8   5   9    0.20    3.70
  -7   5   9  507.65   22.90
  -6   5   9  184.58   12.10
  -5   5   9   15.50    4.50
  -4   5   9  935.51   30.90
  -4   5   9 1009.10   33.70
  -3   5   9   22.20    3.40
  -3   5   9   22.90    4.50
  -2   5   9  901.01   29.80
  -2   5   9  847.02   27.70
  -1   5   9   88.19    6.00
  -1   5   9  101.09    7.20
   0   5   9  353.36   14.90
   0   5   9  407.66   16.10
   1   5   9  117.59    7.60
   1   5   9  125.49    8.10
   2   5   9  226.38   11.40
   2   5   9  221.68   11.10
   3   5   9  777.82   28.30
   3   5   9  805.92   28.00
   4   5   9  453.35   18.90
   5   5   9  117.69    8.30
   6   5   9  335.07   15.50
   7   5   9   71.79    8.00
   8   5   9  247.98   13.70
   9   5   9   21.70    5.20
  10   5   9  280.77   18.10
  11   5   9  121.59   13.50
  -9   6   9  344.67   19.90
  -8   6   9  165.98   13.40
  -7   6   9  120.69   12.20
  -6   6   9  289.87   15.80
  -5   6   9   34.70    5.90
  -4   6   9  125.69    9.30
  -4   6   9  137.89    7.50
  -3   6   9  598.94   23.10
  -3   6   9  623.94   21.10
  -2   6   9  377.76   14.90
  -2   6   9  397.96   16.30
  -1   6   9  639.44   22.20
  -1   6   9  631.84   22.70
   0   6   9  102.79    7.10
   0   6   9  110.69    7.00
   1   6   9  616.04   21.70
   1   6   9  554.24   21.00
   2   6   9    5.00    2.70
   2   6   9    6.00    2.50
   3   6   9  583.54   22.50
   3   6   9  574.54   21.50
   4   6   9  793.22   28.80
   4   6   9  779.02   28.00
   5   6   9  110.89    9.10
   5   6   9  116.99    8.40
   6   6   9  370.26   16.40
   6   6   9  344.57   17.50
   7   6   9   23.90    5.00
   7   6   9   15.90    4.60
   8   6   9  346.27   18.50
   9   6   9  124.19   12.60
  10   6   9  231.18   16.10
  11   6   9  168.58   18.20
  -9   7   9  150.08   18.20
  -8   7   9   87.69   10.90
  -7   7   9    1.70    3.40
  -6   7   9  209.88   13.20
  -5   7   9  366.46   17.60
  -4   7   9   35.80    4.50
  -4   7   9   44.70    6.50
  -3   7   9  612.14   21.30
  -3   7   9  584.24   22.70
  -2   7   9  194.28   10.70
  -2   7   9  186.28    9.70
  -1   7   9 1297.27   40.20
  -1   7   9 1275.57   40.20
   0   7   9   31.40    4.60
   0   7   9   28.10    4.40
   1   7   9 1017.80   33.30
   1   7   9  997.60   32.30
   2   7   9  165.88    9.10
   2   7   9  157.08    9.50
   3   7   9   26.00    4.50
   3   7   9   33.00    4.80
   4   7   9  621.44   24.70
   4   7   9  642.84   23.40
   5   7   9   62.79    7.20
   5   7   9   60.19    7.60
   6   7   9  931.21   34.20
   7   7   9  138.69   11.20
   8   7   9  273.57   16.20
   9   7   9  358.46   19.60
  10   7   9   56.99    9.10
  -8   8   9  334.77   19.10
  -7   8   9   41.50    7.70
  -6   8   9  141.89   11.40
  -5   8   9  115.89    9.50
  -4   8   9  112.99    9.10
  -4   8   9  106.09    7.40
  -3   8   9  388.26   17.20
  -3   8   9  412.56   16.40
  -2   8   9    1.70    2.50
  -2   8   9    2.00    2.00
  -1   8   9  820.82   28.20
  -1   8   9  830.52   28.00
   0   8   9  542.55   19.90
   0   8   9  538.85   20.70
   1   8   9   42.90    5.70
   1   8   9   57.89    5.70
   2   8   9  570.34   21.60
   2   8   9  526.25   19.70
   3   8   9   -1.00    1.90
   3   8   9    0.40    2.10
   4   8   9  119.79    9.10
   5   8   9  111.29   10.40
   6   8   9  478.25   21.30
   7   8   9  476.65   22.00
   8   8   9   19.60    5.70
   9   8   9  240.38   15.80
  10   8   9   21.70    6.40
  -8   9   9  263.57   17.40
  -7   9   9   95.39   11.20
  -6   9   9    2.80    3.80
  -5   9   9  349.17   17.80
  -4   9   9    1.70    2.80
  -4   9   9    3.60    2.30
  -3   9   9  746.13   27.40
  -3   9   9  767.32   27.00
  -2   9   9  442.96   18.20
  -2   9   9  453.45   18.30
  -1   9   9  755.12   26.60
  -1   9   9  724.23   25.60
   0   9   9  367.06   16.20
   0   9   9  376.66   15.20
   1   9   9    6.20    2.20
   1   9   9    7.50    3.20
   2   9   9  118.19    8.70
   3   9   9  104.89    8.50
   4   9   9   30.30    5.50
   5   9   9  416.76   19.30
   6   9   9   17.20    5.00
   7   9   9  935.61   35.10
   8   9   9   28.10    6.10
   9   9   9  513.85   24.30
  10   9   9   93.99   11.60
  -7  10   9  208.28   15.30
  -6  10   9    4.50    5.10
  -5  10   9  317.67   16.70
  -4  10   9   50.39    6.40
  -4  10   9   45.20    6.80
  -3  10   9  286.97   13.90
  -3  10   9  266.57   13.80
  -2  10   9  388.46   16.50
  -2  10   9  363.56   16.50
  -1  10   9    3.60    2.50
  -1  10   9    2.60    3.30
   0  10   9  339.67   15.90
   1  10   9  190.78   11.20
   2  10   9  166.08   10.60
   3  10   9  247.78   13.50
   4  10   9  287.97   15.30
   5  10   9  604.44   25.30
   6  10   9   27.90    5.90
   7  10   9  301.07   17.00
   8  10   9  152.68   12.50
   9  10   9   83.99   10.90
  10  10   9  236.08   16.20
  -7  11   9   10.90    6.40
  -6  11   9   47.00    8.80
  -5  11   9   64.89    8.60
  -4  11   9  683.93   26.70
  -4  11   9  689.53   27.00
  -3  11   9   20.40    4.50
  -2  11   9  988.20   34.60
  -1  11   9   50.19    6.60
   0  11   9  173.68   11.00
   1  11   9   27.00    4.80
   2  11   9   15.20    4.00
   3  11   9  277.87   14.90
   4  11   9   42.10    7.00
   5  11   9  693.63   28.10
   6  11   9  350.16   18.60
   7  11   9  184.48   13.40
   8  11   9  279.57   17.10
   9  11   9   -1.60    4.30
  -3  12   9    1.00    2.50
  -2  12   9  581.74   23.90
  -1  12   9  198.18   12.00
   0  12   9    2.50    2.80
   1  12   9  368.96   17.90
   2  12   9    1.80    2.10
   3  12   9  420.16   19.60
   4  12   9  143.29   11.20
   5  12   9  558.34   24.90
   6  12   9  292.17   17.30
   7  12   9   15.50    5.50
   8  12   9   27.00    6.70
  -3  13   9  221.38   13.70
  -2  13   9  360.86   17.90
  -1  13   9  186.58   12.30
   0  13   9    0.50    3.20
   1  13   9  182.38   12.30
   2  13   9   34.80    6.70
   3  13   9   44.40    7.40
   4  13   9  497.25   23.10
   5  13   9    2.50    4.30
   6  13   9  404.96   21.00
   7  13   9   25.40    6.30
  -3  14   9  257.47   15.30
  -2  14   9    8.70    4.00
  -1  14   9    9.90    4.20
   0  14   9  189.68   13.20
   1  14   9   94.89   10.50
   2  14   9  465.35   22.00
   3  14   9    1.70    3.70
   4  14   9  586.44   26.20
   5  14   9   13.30    4.90
   6  14   9  339.97   19.20
  -3  15   9  208.88   14.80
  -2  15   9    5.30    4.30
  -1  15   9   91.99   10.50
   0  15   9  113.49   12.00
   1  15   9   46.10    7.80
   2  15   9  280.07   16.70
   3  15   9   -6.20    3.50
   4  15   9  163.98   13.00
   2  15 -10    3.80    4.70
   1  15 -10  188.08   14.00
   5  14 -10  177.98   15.10
   2  14 -10  303.87   17.10
   1  14 -10  112.09   11.90
   0  14 -10  118.69   12.40
  -1  14 -10   81.49   10.70
   6  13 -10   56.59   10.20
   5  13 -10  313.87   19.40
   4  13 -10   31.70    7.20
   2  13 -10  311.17   16.70
   1  13 -10   19.90    5.50
   0  13 -10  269.17   16.10
  -1  13 -10    1.40    3.70
  -2  13 -10  335.07   18.70
  -3  13 -10  170.38   13.70
   7  12 -10  248.08   29.90
   6  12 -10   10.20    5.20
   5  12 -10  173.38   14.10
   4  12 -10  429.76   22.10
   3  12 -10    5.50    3.30
   2  12 -10  534.85   22.60
   1  12 -10   75.49    8.90
   0  12 -10  276.87   15.70
  -1  12 -10  244.28   15.00
  -2  12 -10  316.97   17.90
  -3  12 -10  295.27   17.50
  -4  12 -10    1.70    4.10
   7  11 -10  202.78   16.50
   6  11 -10  348.07   20.70
   5  11 -10   36.80    7.50
   4  11 -10  216.88   14.50
   3  11 -10   12.40    4.30
   2  11 -10  174.18   11.90
   2  11 -10  169.28   10.80
   1  11 -10  231.08   13.20
   0  11 -10   75.79    8.80
  -1  11 -10  541.05   23.40
  -2  11 -10    1.40    3.50
   2 -11  10    4.70    4.60
  -3  11 -10  427.46   21.50
   3 -11  10  430.56   20.90
  -4  11 -10   62.69    9.20
   4 -11  10   70.89    9.80
  -5  11 -10   54.09    9.00
   5 -11  10   75.79   10.20
   6 -11  10   23.70    6.60
   8  10 -10  274.47   19.50
   7  10 -10  118.09   13.70
   6  10 -10  208.28   15.30
   5  10 -10   18.30    5.60
   4  10 -10   60.59    8.60
   3  10 -10  136.09   10.80
   2  10 -10   94.99    9.00
   2  10 -10   87.19    9.50
   1  10 -10  800.82   29.90
   1  10 -10  781.92   28.80
   0  10 -10   48.90    7.00
   0 -10  10   48.00    7.30
  -1  10 -10  811.72   30.10
   1 -10  10  772.12   30.80
  -2  10 -10   75.59    9.20
   2 -10  10   53.79    7.90
  -3  10 -10  235.18   14.70
   3 -10  10  244.28   14.40
  -4  10 -10  218.08   14.60
   4 -10  10  232.48   14.60
  -5  10 -10   14.00    5.40
   5 -10  10   17.40    5.70
  -6  10 -10   50.99    8.40
   6 -10  10   58.49   10.00
   7 -10  10   20.40    9.00
   8   9 -10  380.86   22.60
   7   9 -10   -2.20    3.00
   6   9 -10  378.06   20.90
   5   9 -10  232.78   15.10
   4   9 -10  153.38   11.40
   3   9 -10  181.58   12.20
   2   9 -10   41.00    5.90
   2   9 -10   42.20    6.50
  -2  -9  10   38.50    6.60
   1   9 -10  492.55   20.50
   1   9 -10  462.45   19.20
  -1  -9  10  446.36   19.70
   0   9 -10   28.20    5.20
   0  -9  10   22.10    5.30
  -1   9 -10  327.67   15.90
   1  -9  10  311.57   16.60
  -2   9 -10  807.92   29.90
   2  -9  10  746.53   29.80
  -3   9 -10    1.40    3.00
   3  -9  10   -0.30    3.00
  -4   9 -10  474.05   22.30
   4  -9  10  492.45   22.30
  -5   9 -10    1.50    3.40
   5  -9  10    2.60    3.20
  -6   9 -10  160.48   15.40
   6  -9  10  149.79   12.60
  -7   9 -10   79.49   11.40
   7  -9  10   93.79   12.30
   9   8 -10   20.10    7.10
   8   8 -10  360.96   21.70
   7   8 -10   39.90    7.90
   6   8 -10    5.70    3.70
   5   8 -10  156.68   12.00
   4   8 -10    2.00    2.40
  -4  -8  10    6.00    2.80
   3   8 -10  546.05   22.90
   3   8 -10  546.35   21.30
  -3  -8  10  446.86   20.40
   2   8 -10  493.25   21.10
   2   8 -10  477.95   18.60
  -2  -8  10  457.65   20.40
   1   8 -10  982.50   34.60
   1   8 -10  958.60   33.00
  -1  -8  10 1038.50   34.90
   0   8 -10  412.06   17.60
   0   8 -10  415.36   18.00
   0  -8  10  397.46   18.80
  -1   8 -10  334.57   16.10
   1  -8  10  345.27   17.40
  -2   8 -10  352.06   16.90
   2  -8  10  369.86   17.90
  -3   8 -10   12.00    4.00
   3  -8  10   13.60    4.30
  -4   8 -10   15.70    4.70
   4  -8  10   24.40    5.40
  -5   8 -10  130.89   13.00
   5  -8  10  146.89   11.30
  -6   8 -10   46.90    8.20
   6  -8  10   47.40    7.90
   7  -8  10  799.02   33.60
   8  -8  10    1.00    6.40
   8  -8  10    5.00    6.80
   9   7 -10  161.08   17.30
   8   7 -10  156.18   14.10
   7   7 -10  314.47   18.70
   6   7 -10   -2.00    2.20
  -6  -7  10    4.00    2.70
   5   7 -10  729.53   30.30
  -5  -7  10  766.02   27.60
   4   7 -10    0.00    2.20
  -4  -7  10    5.30    2.70
   3   7 -10  327.97   14.20
   3   7 -10  347.57   16.90
  -3  -7  10  288.27   15.00
   2   7 -10  444.36   19.90
   2   7 -10  433.66   17.40
  -2  -7  10  495.65   20.60
   1   7 -10  671.03   24.30
   1   7 -10  673.83   25.90
  -1  -7  10  698.33   26.20
   0   7 -10  820.92   28.10
   0   7 -10  796.12   28.90
   0  -7  10  782.32   29.90
  -1   7 -10   33.30    5.40
   1  -7  10   31.20    5.80
  -2   7 -10  237.68   12.80
   2  -7  10  223.18   13.10
  -3   7 -10  175.78   11.30
   3  -7  10  172.18   11.50
  -4   7 -10  156.28   11.20
   4  -7  10  149.59   11.00
  -5   7 -10  390.16   19.60
   5  -7  10  400.26   19.80
  -6   7 -10   21.40    5.40
   6  -7  10   25.00    6.20
   7  -7  10  375.16   20.40
   8  -7  10    5.90    4.90
   8  -7  10    5.50    5.40
   9   6 -10  449.86   24.90
   8   6 -10  130.59   14.80
  -8  -6  10  137.39   10.20
   7   6 -10   67.59    9.80
  -7  -6  10   76.59    8.00
   6   6 -10   69.59    9.50
  -6  -6  10   87.09    7.60
   5   6 -10   56.49    8.10
  -5  -6  10   63.09    7.20
   4   6 -10  128.99   10.10
  -4  -6  10  116.99    8.70
   3   6 -10  149.88   10.60
   3   6 -10  143.69    7.90
  -3  -6  10  134.79    9.70
   2   6 -10 1649.33   53.19
   2   6 -10 1890.21   57.59
  -2  -6  10 1948.11   57.89
   1   6 -10   -1.10    1.70
   1   6 -10    4.80    2.10
  -1  -6  10    3.70    2.60
   0   6 -10 1026.20   33.40
   0   6 -10 1021.30   35.00
   0  -6  10  997.00   35.70
  -1   6 -10    6.30    2.90
   1  -6  10    3.00    2.80
  -2   6 -10  172.88   10.70
   2  -6  10  198.28   11.90
  -3   6 -10   59.79    7.40
   3  -6  10   46.50    6.80
  -4   6 -10   23.00    5.30
   4  -6  10   29.80    5.80
  -5   6 -10  391.36   19.60
   5  -6  10  419.86   20.00
   6  -6  10  207.18   14.00
   7  -6  10  191.68   13.60
   7  -6  10  168.78   11.40
   8  -6  10  180.98   12.50
   8  -6  10  202.78   14.90
  10   5 -10   23.90    7.60
 -10  -5  10   34.40    8.00
   9   5 -10  299.07   19.70
  -9  -5  10  265.77   15.90
   8   5 -10   10.10    5.40
  -8  -5  10   14.10    4.30
   7   5 -10  112.29   12.80
  -7  -5  10  131.49    9.50
   6   5 -10  196.88   13.70
  -6  -5  10  224.58   12.50
   5   5 -10   24.30    5.50
  -5  -5  10   19.30    4.30
   4   5 -10  828.22   31.30
  -4  -5  10  790.52   29.10
   3   5 -10   65.29    8.30
   3   5 -10   41.00    4.60
  -3  -5  10   43.30    6.40
   2   5 -10  991.80   35.80
   2   5 -10 1039.50   32.60
  -2  -5  10 1091.39   36.50
   1   5 -10  335.07   16.00
   1   5 -10  320.57   13.90
  -1  -5  10  372.56   16.60
   0   5 -10  137.09    9.60
   0   5 -10  141.69    8.50
   0  -5  10  149.79   10.30
  -1   5 -10  360.16   15.70
   1  -5  10  365.26   17.50
  -2   5 -10   33.10    5.40
   2  -5  10   26.20    5.30
  -3   5 -10 1209.18   40.50
   3  -5  10 1206.98   40.90
  -4   5 -10   65.49    8.20
   4  -5  10   78.99    8.90
   5  -5  10  575.34   24.60
   6  -5  10  445.96   21.40
   7  -5  10  152.18   10.60
   7  -5  10  149.88   12.00
   8  -5  10  418.16   21.90
   8  -5  10  384.76   19.00
   9  -5  10   -3.50    4.80
   9  -5  10   -1.30    4.30
 -11  -4  10  277.87   20.20
  10   4 -10    7.60    5.30
 -10  -4  10    3.90    4.80
   9   4 -10  159.38   14.40
  -9  -4  10  141.19   11.70
   8   4 -10   53.69    9.40
  -8  -4  10   50.59    7.60
   7   4 -10  212.58   15.00
  -7  -4  10  228.38   13.00
   6   4 -10  134.39   11.10
  -6  -4  10  140.29    9.80
   5   4 -10    7.80    3.30
  -5  -4  10    9.50    3.20
   4   4 -10  718.93   28.30
  -4  -4  10  710.93   26.80
   3   4 -10  320.87   15.80
  -3  -4  10  284.37   14.80
   2   4 -10  439.06   19.20
  -2  -4  10  427.56   19.00
   1   4 -10 1673.33   49.90
   1   4 -10 1559.74   52.49
  -1  -4  10 1789.72   53.29
   0   4 -10  103.59    7.20
   0  -4  10  102.59    8.50
  -1   4 -10  327.07   14.60
   1  -4  10  323.17   16.20
  -2   4 -10   39.60    5.70
   2  -4  10   22.50    4.90
   3  -4  10  764.52   28.50
   4  -4  10  406.56   18.70
   5  -4  10  100.39    9.90
   6  -4  10  346.17   18.10
   7  -4  10   73.79    9.40
   7  -4  10   83.59    8.60
   8  -4  10  465.35   21.20
   8  -4  10  468.85   23.40
   9  -4  10   33.10    6.90
   9  -4  10   25.40    6.80
  10   3 -10   13.00    5.90
 -10  -3  10   17.60    5.90
   9   3 -10   90.69   12.40
  -9  -3  10   64.89    9.40
   8   3 -10  177.28   14.20
  -8  -3  10  201.38   12.80
   7   3 -10    1.10    3.10
  -7  -3  10    8.40    3.30
   6   3 -10  724.83   30.10
  -6  -3  10  755.52   28.30
   5   3 -10  180.28   12.60
  -5  -3  10  218.98   12.30
   4   3 -10 1606.34   53.09
  -4  -3  10 1644.54   51.69
   3   3 -10  785.32   28.90
  -3  -3  10  704.03   27.20
   2   3 -10  123.79    9.30
  -2  -3  10  116.89    8.90
   1   3 -10   99.89    8.40
  -1  -3  10  114.99    8.50
   0  -3  10   67.49    7.90
   1  -3  10  409.46   18.80
   2  -3  10  307.27   15.30
   3  -3  10    7.00    3.20
   4  -3  10 1674.83   53.29
   5  -3  10   10.10    4.10
   6  -3  10  544.95   23.70
   7  -3  10   11.40    4.30
   7  -3  10   10.10    3.90
   8  -3  10  247.48   16.00
   8  -3  10  250.57   14.50
   9  -3  10   88.59   10.20
   9  -3  10   99.29   11.80
  11   2 -10  107.79   17.50
  10   2 -10  231.68   17.70
 -10  -2  10  256.17   16.50
   9   2 -10   70.79   11.00
  -9  -2  10   93.39   11.20
   8   2 -10  362.96   20.80
  -8  -2  10  364.36   18.50
   7   2 -10   26.30    6.40
  -7  -2  10   23.40    5.00
   6   2 -10  519.35   24.30
  -6  -2  10  558.94   22.90
   5   2 -10  776.32   31.30
  -5  -2  10  838.42   29.90
   4   2 -10    1.70    2.70
  -4  -2  10    1.80    2.20
   3   2 -10 1330.87   44.40
  -3  -2  10 1277.67   42.60
   2   2 -10    8.80    3.50
  -2  -2  10   14.30    3.60
  -1  -2  10  190.98   11.40
   0  -2  10    6.70    3.00
   1  -2  10 1231.88   41.60
   2  -2  10  660.83   25.40
   3  -2  10    6.40    2.90
   4  -2  10  854.51   30.90
   5  -2  10  403.06   18.60
   6  -2  10  129.59   10.10
   7  -2  10  367.86   18.90
   8  -2  10  107.79   10.30
   8  -2  10  104.09   11.30
   9  -2  10  392.46   20.10
   9  -2  10  484.95   23.60
  10  -2  10   -1.60    4.40
  10  -2  10    3.70    5.40
  11   1 -10   14.10    6.60
  10   1 -10  193.58   16.90
 -10  -1  10  208.58   14.70
   9   1 -10   -0.40    4.30
  -9  -1  10    4.40    3.60
   8   1 -10   46.20    8.70
  -8  -1  10   54.79    7.70
   7   1 -10  338.37   19.30
  -7  -1  10  348.07   17.30
   6   1 -10   32.40    6.50
  -6  -1  10   28.30    5.20
   5   1 -10 1075.29   39.30
  -5  -1  10 1068.79   36.90
   4   1 -10   36.40    6.60
  -4  -1  10   42.20    6.00
   3   1 -10 1100.89   38.90
  -3  -1  10 1067.99   36.70
  -2  -1  10    4.60    2.50
  -1  -1  10  225.18   12.60
   0  -1  10   23.70    4.60
   1  -1  10   12.80    3.90
   2  -1  10 1066.29   36.70
   3  -1  10  558.74   22.30
   4  -1  10  706.63   26.80
   5  -1  10 1323.27   43.90
   6  -1  10  146.69   10.80
   7  -1  10  226.08   14.10
   8  -1  10   84.49    9.80
   8  -1  10   64.79    7.80
   9  -1  10  201.68   14.70
   9  -1  10  204.08   13.30
  10  -1  10   52.59    8.40
  10  -1  10   51.29    9.10
  10   0 -10  168.08   18.80
 -10   0  10  174.38   14.00
   9   0 -10   42.40    8.70
  -9   0  10   37.80    7.00
   8   0 -10   74.29   11.00
  -8   0  10   87.19   10.20
   7   0 -10  326.97   19.30
  -7   0  10  354.16   17.50
   6   0 -10   37.30    7.20
  -6   0  10   46.90    6.70
   5   0 -10  713.53   29.60
  -5   0  10  686.13   26.50
   4   0 -10  441.76   21.20
  -4   0  10  451.75   19.40
  -3   0  10  499.15   20.60
  -3   0  10  502.65   16.50
  -2   0  10  750.62   27.80
  -1   0  10  276.47   14.10
   0   0  10  829.02   29.50
   1   0  10  115.59    8.80
   2   0  10 1155.08   39.10
   3   0  10  641.74   24.70
   4   0  10   57.69    6.90
   5   0  10  514.05   21.50
   6   0  10    0.90    2.90
   7   0  10  276.37   15.50
   8   0  10  115.69   10.10
   8   0  10   96.19   10.30
   9   0  10  197.98   14.10
   9   0  10  175.68   12.30
  10   0  10  209.38   15.20
  10   0  10  230.78   14.30
 -10   1  10  167.48   14.30
  -9   1  10  261.07   16.60
  -8   1  10    7.30    3.70
  -7   1  10  340.47   17.40
  -6   1  10  325.57   16.30
  -5   1  10  467.85   20.30
  -4   1  10  409.86   18.20
  -3   1  10  471.25   19.60
  -3   1  10  447.46   15.20
  -2   1  10 1016.70   34.70
  -1   1  10    8.20    3.10
   0   1  10  671.63   25.30
   1   1  10  598.34   23.20
   2   1  10    6.70    3.10
   3   1  10  921.21   32.40
   4   1  10    7.90    3.30
   5   1  10 1021.60   35.50
   6   1  10   31.80    5.60
   7   1  10  278.47   15.40
   8   1  10  126.29   10.90
   9   1  10   32.70    6.40
   9   1  10   48.90    8.50
  10   1  10  283.87   17.50
  10   1  10  251.07   15.30
 -10   2  10   -5.70    4.50
  -9   2  10  233.58   16.10
  -8   2  10  175.08   13.00
  -7   2  10  528.05   23.30
  -6   2  10  646.44   26.00
  -5   2  10   70.69    8.40
  -4   2  10  390.26   17.60
  -3   2  10  106.49    5.60
  -3   2  10  117.49    8.70
  -2   2  10   37.00    3.90
  -2   2  10   37.50    5.60
  -1   2  10  649.04   24.50
   0   2  10   80.49    8.20
   1   2  10 1781.92   54.99
   2   2  10  331.47   15.80
   3   2  10 1025.70   35.40
   4   2  10    4.90    2.80
   5   2  10  489.15   20.60
   6   2  10  258.27   14.00
   7   2  10   19.10    4.80
   8   2  10  510.15   23.00
   9   2  10  127.39   12.80
  10   2  10  309.87   18.80
  11   2  10  254.17   17.50
  -9   3  10   48.10    8.60
  -8   3  10  444.06   22.10
  -7   3  10   15.40    4.90
  -6   3  10  534.95   23.00
  -5   3  10    9.90    3.80
  -4   3  10 1125.59   38.10
  -3   3  10   18.00    2.70
  -3   3  10   15.30    4.30
  -2   3  10   46.40    4.60
  -2   3  10   43.70    6.20
  -1   3  10  909.61   29.20
  -1   3  10  902.81   31.60
   0   3  10   30.70    5.20
   1   3  10  144.79    9.40
   2   3  10  258.17   13.30
   3   3  10  780.52   28.90
   4   3  10  693.73   26.20
   5   3  10  258.27   13.50
   6   3  10 1105.39   38.10
   7   3  10  106.79    9.10
   8   3  10  489.95   22.20
   9   3  10   71.59    9.50
  10   3  10   36.80    7.80
  11   3  10  187.18   15.00
  -9   4  10   -1.40    3.90
  -8   4  10  414.96   21.30
  -7   4  10   -0.10    3.70
  -6   4  10  479.45   21.50
  -5   4  10   29.90    5.60
  -4   4  10  852.01   30.80
  -3   4  10    9.70    2.30
  -3   4  10    7.80    3.50
  -2   4  10   -1.00    2.20
  -2   4  10    0.60    1.60
  -1   4  10 1039.60   32.60
  -1   4  10 1022.10   34.50
   0   4  10  903.11   30.70
   0   4  10  973.50   32.20
   1   4  10  557.94   21.40
   1   4  10  583.04   22.50
   2   4  10  194.18   11.10
   3   4  10  968.20   33.70
   4   4  10 1031.70   35.70
   5   4  10    4.40    3.10
   6   4  10  172.58   11.10
   7   4  10  131.39    9.90
   8   4  10   44.10    7.20
   9   4  10  480.25   22.50
  10   4  10   83.09   11.20
  -9   5  10   52.89    9.10
  -8   5  10  222.98   15.90
  -7   5  10  105.99   11.50
  -6   5  10  179.98   12.40
  -5   5  10  252.07   14.20
  -4   5  10  306.77   15.50
  -3   5  10 2068.29   63.89
  -3   5  10 2152.28   60.79
  -2   5  10  258.67   11.30
  -2   5  10  256.07   13.20
  -1   5  10  197.98   10.90
  -1   5  10  177.68    9.30
   0   5  10  376.26   15.30
   0   5  10  356.96   16.10
   1   5  10   52.79    6.50
   1   5  10   47.30    5.60
   2   5  10  329.97   15.60
   2   5  10  387.56   16.30
   3   5  10   -1.30    2.00
   3   5  10    1.20    2.00
   4   5  10  869.91   31.40
   5   5  10  835.22   30.30
   6   5  10   84.19    8.70
   7   5  10  293.97   15.40
   8   5  10   25.40    5.60
   9   5  10  223.18   14.60
  11   5  10  117.69   13.80
  -8   6  10  167.18   13.70
  -7   6  10  282.27   16.70
  -6   6  10  106.29   10.90
  -5   6  10  147.79   10.80
  -4   6  10   38.90    6.10
  -3   6  10  472.65   19.40
  -3   6  10  421.16   16.60
  -2   6  10 1082.99   36.30
  -2   6  10 1111.29   34.90
  -1   6  10    3.10    2.60
  -1   6  10    1.00    1.70
   0   6  10  511.95   19.70
   0   6  10  517.55   20.10
   1   6  10   -2.80    1.60
   1   6  10    2.80    2.10
   2   6  10  952.80   33.90
   2   6  10 1055.79   34.40
   3   6  10   70.39    7.20
   3   6  10   56.49    7.10
   4   6  10  449.06   20.30
   4   6  10  513.45   20.50
   5   6  10  322.27   16.00
   5   6  10  317.97   16.60
   6   6  10   17.80    5.10
   6   6  10   24.10    4.90
   7   6  10  125.49    9.60
   7   6  10  133.29   12.40
   8   6  10  201.48   14.20
   9   6  10  198.08   15.10
  10   6  10  186.58   15.10
  11   6  10   52.79    9.50
  -8   7  10   40.60    7.70
  -7   7  10  267.57   17.00
  -6   7  10    0.70    3.60
  -5   7  10  293.57   15.70
  -4   7  10  300.27   15.40
  -3   7  10   90.79    8.80
  -3   7  10   91.19    6.70
  -2   7  10  741.73   26.40
  -2   7  10  706.93   25.00
  -1   7  10   69.79    6.80
  -1   7  10   67.69    7.00
   0   7  10  250.57   12.30
   0   7  10  258.47   12.40
   1   7  10    9.00    2.90
   1   7  10   10.50    3.10
   2   7  10  628.54   23.70
   2   7  10  590.74   22.40
   3   7  10  407.46   17.00
   3   7  10  370.56   17.30
   4   7  10    0.80    2.10
   4   7  10    0.50    2.40
   5   7  10 1152.28   40.40
   5   7  10 1161.38   39.00
   6   7  10   39.70    7.10
   7   7  10  223.98   14.70
   8   7  10  170.08   13.30
   9   7  10  104.39   12.40
  10   7  10  110.79   12.50
  -8   8  10   13.30    6.40
  -7   8  10  517.75   24.70
  -6   8  10   41.80    7.30
  -5   8  10  270.27   15.30
  -4   8  10  238.48   13.40
  -3   8  10   40.50    6.20
  -3   8  10   41.40    5.50
  -2   8  10  217.28   11.20
  -2   8  10  211.48   11.80
  -1   8  10  263.17   13.30
  -1   8  10  308.97   13.80
   0   8  10  511.05   20.50
   0   8  10  523.25   19.90
   1   8  10  992.20   32.70
   1   8  10 1000.90   33.90
   2   8  10  178.68   10.30
   2   8  10  192.68   11.10
   3   8  10  483.85   18.90
   3   8  10  446.36   20.00
   4   8  10    2.00    2.30
   5   8  10  727.93   28.60
   6   8  10   72.79    9.00
   7   8  10   33.60    6.60
   8   8  10  301.37   18.00
   9   8  10   27.20    7.20
  10   8  10  268.07   17.60
  -7   9  10  231.28   15.80
  -6   9  10  204.98   14.70
  -5   9  10    2.40    3.60
  -4   9  10  175.58   11.60
  -3   9  10   45.40    6.50
  -3   9  10   29.60    5.00
  -2   9  10  273.37   13.80
  -2   9  10  299.17   13.90
  -1   9  10  204.08   11.50
  -1   9  10  235.18   12.00
   0   9  10  215.18   11.20
   0   9  10  228.58   12.20
   1   9  10  840.72   30.70
   1   9  10  879.01   29.20
   2   9  10   12.40    3.50
   3   9  10  266.17   14.10
   4   9  10  417.16   19.40
   5   9  10   13.10    4.80
   6   9  10  250.07   15.00
   7   9  10   -4.60    3.50
   8   9  10  398.36   21.20
   9   9  10   55.39    8.90
  10   9  10  179.98   14.60
  -7  10  10   38.00    7.80
  -6  10  10  142.69   13.90
  -5  10  10   19.70    5.70
  -4  10  10   86.69    9.60
  -3  10  10  206.68   12.40
  -3  10  10  238.88   12.70
  -2  10  10   20.90    4.50
  -2  10  10   20.10    4.50
  -1  10  10  471.45   19.50
  -1  10  10  417.66   23.50
   0  10  10  140.79    9.50
   1  10  10  708.53   27.10
   2  10  10  442.96   19.70
   3  10  10  234.68   13.50
   4  10  10  193.68   12.30
   5  10  10   -0.80    3.00
   6  10  10   23.80    5.90
   7  10  10  110.69   12.00
   8  10  10  101.19   11.90
   9  10  10  340.67   20.00
  -7  11  10   78.19   12.00
  -6  11  10   59.29    9.40
  -5  11  10  214.68   14.70
  -4  11  10   30.00    6.80
  -3  11  10  442.56   19.30
  -2  11  10   11.90    3.30
  -1  11  10  698.93   26.80
   0  11  10   83.19    8.60
   1  11  10  197.88   12.20
   2  11  10  161.98   11.10
   3  11  10   -3.30    2.30
   4  11  10  143.49   11.00
   5  11  10   25.10    6.40
   6  11  10  351.16   19.00
   7  11  10  182.28   13.70
   8  11  10   64.49    9.40
  -3  12  10  552.54   23.20
  -2  12  10  178.68   11.70
  -1  12  10  364.56   17.80
   0  12  10  456.65   20.50
   1  12  10   11.20    3.90
   2  12  10  288.47   15.60
   3  12  10    6.30    3.00
   4  12  10  242.68   15.00
   5  12  10  154.18   13.80
   6  12  10   70.39    9.70
   7  12  10  191.18   14.00
   8  12  10   47.10    8.80
  -3  13  10  285.37   15.70
  -2  13  10  258.87   14.90
  -1  13  10   77.09    9.40
   0  13  10  514.95   22.80
   1  13  10  162.48   11.70
   2  13  10   27.10    5.80
   3  13  10  102.39   10.70
   4  13  10  112.09   12.10
   5  13  10  348.37   19.20
   6  13  10   14.00    5.40
   7  13  10  288.77   20.40
  -3  14  10   61.89    8.70
  -2  14  10  115.99   11.60
  -1  14  10  145.59   11.80
   0  14  10  244.08   14.90
   1  14  10   82.69   10.00
   2  14  10  117.29   12.00
   3  14  10  224.38   14.70
   4  14  10    1.60    4.50
   5  14  10  272.67   17.10
  -3  15  10    0.80    6.40
  -2  15  10  286.37   16.90
  -1  15  10  264.47   16.60
   0  15  10   85.69   10.70
   1  15  10  158.18   12.60
   2  15  10   35.30    7.00
   3  15  10  198.68   15.60
   1  14 -11  133.99   13.40
   0  14 -11  126.49   13.30
   5  13 -11    3.10    4.40
   4  13 -11  197.88   15.20
   2  13 -11   54.39   11.60
   1  13 -11  270.27   16.00
   0  13 -11   -1.20    3.30
  -1  13 -11   96.09   11.40
  -2  13 -11  265.77   17.20
   6  12 -11   96.39   12.50
   5  12 -11  104.19   12.50
   4  12 -11  393.16   21.40
   3  12 -11  449.95   22.40
   2  12 -11   -1.20    3.10
   1  12 -11  443.46   20.60
   0  12 -11  140.49   11.40
  -1  12 -11   33.60    6.70
  -2  12 -11   92.19   11.20
  -3  12 -11   24.10    6.60
   7  11 -11  280.87   22.40
   6  11 -11  132.29   14.70
   5  11 -11  505.65   25.10
   4  11 -11  127.39   11.50
   3  11 -11  554.94   25.20
   2  11 -11   88.29   10.30
   2  11 -11   96.49    9.70
   1  11 -11   48.90    7.20
   0  11 -11  499.95   22.20
  -1  11 -11   13.30    5.10
  -2  11 -11  541.35   24.50
  -3  11 -11   18.10    5.40
   3 -11  11   -0.80    3.90
  -4  11 -11  469.35   23.80
   4 -11  11  482.25   23.70
   5 -11  11   21.60    6.60
   6 -11  11  117.99   19.30
   7  10 -11  350.56   21.50
   6  10 -11    3.70    3.90
   5  10 -11  413.26   22.00
   4  10 -11   43.50    7.50
   3  10 -11  277.17   16.20
   2  10 -11  234.08   12.80
   2  10 -11  246.38   14.60
   1  10 -11   -0.70    2.50
   0  10 -11  188.28   12.00
   0 -10  11  171.28   12.10
  -1  10 -11   -1.30    3.20
   1 -10  11    1.60    3.30
  -2  10 -11  440.66   20.60
   2 -10  11  382.66   20.00
  -3  10 -11  172.48   12.80
   3 -10  11  189.48   13.40
  -4  10 -11  194.38   14.40
   4 -10  11  215.38   14.70
  -5  10 -11  195.68   14.60
   5 -10  11  192.38   14.80
   6 -10  11   17.10    6.70
   8   9 -11   -0.40    4.00
   7   9 -11  437.86   24.20
   6   9 -11   43.90    8.70
   5   9 -11  544.45   25.70
   4   9 -11  138.59   11.40
   3   9 -11   -1.10    2.30
   2   9 -11   79.49    8.00
   2   9 -11   71.79    8.90
  -2  -9  11   70.19    8.80
   1   9 -11   17.20    4.70
   1   9 -11   22.50    4.80
  -1  -9  11   31.50    5.90
   0   9 -11  115.29    9.10
   0  -9  11  135.79   10.40
  -1   9 -11  316.67   15.90
   1  -9  11  284.97   16.80
  -2   9 -11  258.77   14.90
   2  -9  11  271.67   15.90
  -3   9 -11 1006.50   37.40
   3  -9  11 1011.80   37.60
  -4   9 -11    7.20    4.60
   4  -9  11    6.90    4.00
  -5   9 -11  399.26   21.10
   5  -9  11  363.36   20.00
  -6   9 -11   22.80    7.00
   6  -9  11   19.40    6.40
   7  -9  11   81.59   13.90
   8   8 -11    3.50    4.60
   7   8 -11  267.87   18.00
   6   8 -11  186.08   14.10
   5   8 -11  279.27   16.90
   4   8 -11  465.45   21.80
  -4  -8  11  408.06   19.00
   3   8 -11  259.67   15.10
  -3  -8  11  241.28   13.80
   2   8 -11  187.48   10.60
   2   8 -11  195.48   12.60
  -2  -8  11  206.48   12.70
   1   8 -11   21.20    4.60
   1   8 -11   16.60    4.80
  -1  -8  11   16.50    4.40
   0   8 -11  561.54   23.00
   0   8 -11  536.35   21.80
   0  -8  11  524.65   23.10
  -1   8 -11  708.03   26.50
   1  -8  11  642.74   27.80
  -2   8 -11  193.18   12.30
   2  -8  11  184.18   12.60
  -3   8 -11  541.45   23.70
   3  -8  11  539.75   23.80
  -4   8 -11  261.47   15.60
   4  -8  11  253.67   15.50
  -5   8 -11   60.79    9.30
   5  -8  11   65.19    9.10
   6  -8  11  250.27   16.00
   7  -8  11   74.09   11.50
   9   7 -11  243.88   20.80
   8   7 -11  287.07   19.40
   7   7 -11  251.47   17.10
   6   7 -11  656.13   29.30
  -6  -7  11  662.23   26.20
   5   7 -11  171.48   12.90
  -5  -7  11  178.88   11.30
   4   7 -11  102.19   11.20
  -4  -7  11  100.09    8.50
   3   7 -11  161.18   11.60
  -3  -7  11  148.39   10.50
   2   7 -11  167.08    9.70
   2   7 -11  168.28   11.50
  -2  -7  11  177.98   11.70
   1   7 -11  542.05   23.20
   1   7 -11  547.75   21.20
  -1  -7  11  581.44   23.40
   0   7 -11   48.20    6.90
   0   7 -11   43.70    6.00
   0  -7  11   47.50    7.30
  -1   7 -11  988.60   34.00
   1  -7  11  945.41   35.90
  -2   7 -11  197.18   12.00
   2  -7  11  181.28   12.50
  -3   7 -11  439.46   20.10
   3  -7  11  430.36   20.40
  -4   7 -11  266.97   15.70
   4  -7  11  275.07   15.90
  -5   7 -11    7.30    4.50
   5  -7  11   14.80    5.20
   6  -7  11  105.29   11.60
   7  -7  11   21.00    6.50
   9   6 -11  203.18   16.80
   8   6 -11  371.46   22.50
  -8  -6  11  385.46   18.80
   7   6 -11    2.70    3.70
  -7  -6  11    1.80    3.00
   6   6 -11  569.04   27.00
  -6  -6  11  609.64   24.50
   5   6 -11  322.87   18.30
  -5  -6  11  350.16   16.80
   4   6 -11   50.59    7.80
  -4  -6  11   50.19    7.10
   3   6 -11  433.56   20.10
  -3  -6  11  402.16   19.10
   2   6 -11   -1.40    1.90
   2   6 -11    2.90    2.10
  -2  -6  11   -2.60    2.40
   1   6 -11  886.01   33.10
   1   6 -11  905.71   30.70
  -1  -6  11  936.01   33.20
   0   6 -11    9.00    3.00
   0  -6  11   14.60    4.00
  -1   6 -11  799.72   28.70
   1  -6  11  786.02   31.00
  -2   6 -11  373.96   17.60
   2  -6  11  391.16   18.80
  -3   6 -11   10.50    3.90
   3  -6  11   14.80    4.80
  -4   6 -11  151.78   11.60
   4  -6  11  179.18   12.20
   5  -6  11   33.30    6.70
   6  -6  11  193.18   13.70
   7  -6  11   58.59    9.00
   8  -6  11  143.99   15.20
   9   5 -11    0.10    4.10
  -9  -5  11    5.90    4.20
   8   5 -11  608.64   29.70
  -8  -5  11  651.83   26.60
   7   5 -11   74.59   10.80
  -7  -5  11  104.29    8.90
   6   5 -11   81.09   10.60
  -6  -5  11   97.19   10.10
   5   5 -11  117.09   10.40
  -5  -5  11  136.39    9.90
   4   5 -11   44.00    7.10
  -4  -5  11   54.39    7.20
   3   5 -11  205.48   13.10
  -3  -5  11  220.78   13.00
   2   5 -11   13.40    4.20
  -2  -5  11   20.80    4.90
   1   5 -11  377.56   18.10
   1   5 -11  353.16   15.40
  -1  -5  11  377.36   17.80
   0   5 -11  732.33   26.50
   0  -5  11  760.72   28.90
  -1   5 -11  139.59    9.50
   1  -5  11  175.28   12.00
  -2   5 -11  611.24   23.90
   2  -5  11  583.44   24.70
   3  -5  11   80.59    9.10
   4  -5  11  657.53   27.00
   5  -5  11   34.30    6.20
   6  -5  11  154.38   12.20
   7  -5  11  264.07   16.60
   8  -5  11    2.30    4.80
  10   4 -11  188.58   22.90
 -10  -4  11  213.98   15.80
   9   4 -11   29.00    7.50
  -9  -4  11   34.50    7.30
   8   4 -11  340.67   20.90
  -8  -4  11  376.56   18.70
   7   4 -11  311.47   18.90
  -7  -4  11  319.17   16.70
   6   4 -11   63.39    9.40
  -6  -4  11   53.79    7.70
   5   4 -11  268.57   15.90
  -5  -4  11  250.47   14.10
   4   4 -11   14.70    4.80
  -4  -4  11   21.80    4.60
   3   4 -11  450.35   20.40
  -3  -4  11  383.56   18.60
   2   4 -11  454.75   20.80
  -2  -4  11  459.25   20.40
   1   4 -11  210.68   13.20
  -1  -4  11  249.88   13.70
   0  -4  11 1305.67   43.90
   1  -4  11   34.10    6.20
   2  -4  11  717.63   28.30
   3  -4  11  265.77   14.80
   4  -4  11  507.95   22.40
   5  -4  11   94.59   10.40
   6  -4  11   25.10    5.90
   7  -4  11  568.44   25.90
   8  -4  11   31.30    7.40
   9  -4  11  185.18   15.10
  10   3 -11  294.17   20.90
 -10  -3  11  321.87   19.60
   9   3 -11  535.05   28.40
  -9  -3  11  578.94   25.90
   8   3 -11   19.40    6.80
  -8  -3  11   18.90    5.00
   7   3 -11  294.77   18.60
  -7  -3  11  329.37   17.00
   6   3 -11   19.80    6.00
  -6  -3  11   19.30    4.50
   5   3 -11  456.05   22.30
  -5  -3  11  474.05   20.90
   4   3 -11  149.29   11.30
  -4  -3  11  131.19    9.90
   3   3 -11  345.47   17.50
  -3  -3  11  284.87   15.30
   2   3 -11  938.61   34.80
  -2  -3  11  911.61   33.40
  -1  -3  11    0.70    3.00
   0  -3  11  857.81   31.60
   1  -3  11  116.39    9.60
   2  -3  11  154.48   10.90
   3  -3  11  860.91   31.90
   4  -3  11  372.96   18.20
   5  -3  11  498.75   22.30
   6  -3  11   16.20    4.80
   7  -3  11  323.77   18.20
   8  -3  11  232.88   16.10
   9  -3  11   13.80    5.50
  10   2 -11  109.79   15.90
 -10  -2  11   99.29   12.80
   9   2 -11  394.76   24.10
  -9  -2  11  450.05   22.10
   8   2 -11   88.39   12.30
  -8  -2  11  124.09   10.50
   7   2 -11   87.79   11.70
  -7  -2  11  104.99   10.80
   6   2 -11    3.00    3.60
  -6  -2  11   10.30    3.30
   5   2 -11  155.28   12.20
  -5  -2  11  155.98   11.10
   4   2 -11  443.06   21.30
  -4  -2  11  421.86   19.50
   3   2 -11   14.70    4.50
  -3  -2  11   17.30    4.20
  -2  -2  11  931.01   33.60
  -1  -2  11  377.06   18.20
   0  -2  11  667.03   26.20
   1  -2  11  145.49   10.60
   2  -2  11  111.69    9.40
   3  -2  11  690.33   27.20
   4  -2  11   34.80    5.90
   5  -2  11   74.79    8.80
   6  -2  11  252.67   14.80
   7  -2  11   60.19    8.80
   8  -2  11  657.43   28.90
   9  -2  11    5.00    4.60
  10   1 -11   22.10    7.20
 -10  -1  11    7.20    5.80
   9   1 -11  262.27   19.10
  -9  -1  11  239.58   16.20
   8   1 -11    7.40    5.10
  -8  -1  11   15.40    4.80
   7   1 -11   56.79    9.30
  -7  -1  11   60.49    8.30
   6   1 -11  381.66   21.10
  -6  -1  11  420.76   19.80
   5   1 -11  110.29   12.00
  -5  -1  11  124.79    9.70
   4   1 -11 1535.05   53.49
  -4  -1  11 1592.54   50.99
  -3  -1  11  266.17   14.40
  -2  -1  11  247.48   13.80
  -1  -1  11  644.84   25.90
   0  -1  11   27.90    5.10
   1  -1  11  180.88   11.70
   2  -1  11   62.59    7.90
   3  -1  11  665.83   26.40
   4  -1  11  294.37   15.50
   5  -1  11  254.37   14.60
   6  -1  11  916.31   34.30
   7  -1  11    1.00    3.70
   8  -1  11  212.28   14.60
   9  -1  11   -0.70    4.30
  10  -1  11  256.57   18.20
 -10   0  11   95.89   13.00
   9   0 -11  154.38   17.50
  -9   0  11  170.88   16.00
   8   0 -11   52.69   10.00
  -8   0  11   51.99    8.10
   7   0 -11   49.40    9.30
  -7   0  11   57.59    8.30
   6   0 -11  141.19   12.70
  -6   0  11  153.48   11.30
  -5   0  11   41.00    6.70
  -4   0  11  620.04   25.00
  -3   0  11 1479.45   48.30
  -2   0  11   90.79    9.30
  -1   0  11 1286.37   43.20
   0   0  11  308.07   15.50
   1   0  11  707.13   27.10
   2   0  11   45.60    6.90
   3   0  11  700.93   27.30
   4   0  11  349.57   17.10
   5   0  11    4.30    3.20
   6   0  11  563.84   24.10
   7   0  11  384.06   19.40
   8   0  11  389.36   20.40
   9   0  11  223.58   15.70
  10   0  11  182.28   14.90
  -9   1  11   33.40    7.30
  -8   1  11  265.87   16.40
  -7   1  11   10.90    3.80
  -6   1  11  382.56   18.80
  -5   1  11  499.15   21.90
  -4   1  11  429.96   19.50
  -3   1  11  931.01   33.40
  -2   1  11   11.90    3.80
  -1   1  11  464.75   20.30
   0   1  11  146.89   10.30
   1   1  11  350.76   16.80
   2   1  11  762.02   29.10
   3   1  11   26.60    5.10
   4   1  11 1302.37   43.80
   5   1  11  166.18   11.40
   6   1  11   89.19    9.50
   7   1  11  223.38   14.00
   8   1  11   37.70    7.30
   9   1  11  396.96   21.30
  10   1  11   10.90    5.20
  -9   2  11    6.00    4.60
  -8   2  11  346.17   19.40
  -7   2  11   37.90    6.80
  -6   2  11   97.49   10.30
  -5   2  11  616.64   25.50
  -4   2  11   66.99    8.10
  -3   2  11  310.47   15.40
  -3   2  11  264.37   12.70
  -2   2  11   98.89    6.40
  -2   2  11  107.29    8.70
  -1   2  11  238.18   13.30
   0   2  11  958.70   34.30
   1   2  11  261.97   13.70
   2   2  11  866.01   31.60
   3   2  11    1.70    2.70
   4   2  11  225.88   13.20
   5   2  11  354.86   17.30
   6   2  11   14.20    4.40
   7   2  11  476.05   21.70
   8   2  11    6.00    3.50
   9   2  11  693.13   30.10
  10   2  11    1.60    4.60
  -9   3  11    7.10    6.00
  -8   3  11   57.09    8.80
  -7   3  11  419.86   21.20
  -6   3  11   -0.70    3.10
  -5   3  11  673.13   27.20
  -4   3  11   61.99    7.80
  -3   3  11  169.98    8.30
  -3   3  11  165.38   11.10
  -2   3  11  118.09    9.30
  -2   3  11  143.19    7.70
  -1   3  11  255.47   11.70
  -1   3  11  249.68   13.80
   0   3  11  682.73   26.10
   1   3  11   24.30    4.90
   2   3  11  709.53   26.90
   3   3  11  732.83   28.20
   4   3  11   73.39    8.50
   5   3  11  730.03   28.30
   6   3  11   65.39    8.30
   7   3  11  540.35   23.80
   8   3  11   17.20    5.00
   9   3  11  316.07   18.10
  10   3  11  182.28   14.10
  11   3  11   -6.60    6.30
  -9   4  11  186.38   15.70
  -8   4  11   41.20    8.10
  -7   4  11  254.37   16.20
  -6   4  11  111.19   11.30
  -5   4  11  151.58   11.40
  -4   4  11  283.67   15.30
  -3   4  11   99.29    6.40
  -3   4  11  101.09    8.60
  -2   4  11 1838.22   54.39
  -2   4  11 1882.81   57.99
  -1   4  11   53.39    6.90
  -1   4  11   58.19    5.70
   0   4  11  862.31   29.70
   0   4  11  885.91   31.20
   1   4  11  154.48   10.40
   1   4  11  137.29    9.10
   2   4  11  331.07   15.60
   3   4  11  399.46   18.40
   4   4  11   33.40    5.90
   5   4  11  318.37   16.20
   6   4  11   98.59   10.10
   7   4  11  436.66   20.40
   8   4  11  520.35   23.70
   9   4  11   85.29   10.70
  10   4  11  475.85   24.20
  -8   5  11   80.39   10.40
  -7   5  11   28.90    6.70
  -6   5  11  496.25   22.80
  -5   5  11   61.39    8.00
  -4   5  11  753.52   29.00
  -3   5  11  273.17   11.70
  -3   5  11  250.17   13.90
  -2   5  11 1159.38   36.60
  -2   5  11 1182.78   39.30
  -1   5  11    8.20    3.30
  -1   5  11    3.00    2.10
   0   5  11   76.49    8.10
   0   5  11   80.89    6.50
   1   5  11  229.08   12.00
   1   5  11  212.18   12.30
   2   5  11   46.40    6.50
   2   5  11   35.50    5.50
   3   5  11  410.16   18.10
   3   5  11  377.16   18.10
   4   5  11  286.37   15.20
   5   5  11  324.47   16.70
   6   5  11  437.46   20.10
   7   5  11  454.45   20.90
   8   5  11  484.65   22.40
   9   5  11    5.40    6.20
  -8   6  11  191.08   15.10
  -7   6  11    0.40    4.40
  -6   6  11   66.59    9.30
  -5   6  11    2.80    3.30
  -4   6  11  661.43   26.40
  -3   6  11  193.08   12.30
  -3   6  11  224.68   10.60
  -2   6  11  451.95   19.50
  -2   6  11  460.15   17.70
  -1   6  11  987.80   32.50
  -1   6  11  983.80   34.00
   0   6  11   21.80    4.10
   0   6  11   29.40    5.20
   1   6  11  259.47   13.70
   1   6  11  311.27   14.20
   2   6  11    0.50    2.30
   2   6  11    6.50    3.10
   3   6  11  210.88   12.50
   3   6  11  206.68   11.80
   4   6  11  366.66   18.50
   4   6  11  442.56   18.80
   5   6  11    1.90    2.90
   5   6  11    3.70    3.40
   6   6  11  592.04   24.70
   6   6  11  563.94   25.50
   7   6  11    8.20    4.30
   7   6  11   10.20    4.60
   8   6  11  404.06   21.70
   9   6  11   94.89   12.20
  10   6  11   17.90    6.40
  -8   7  11  439.06   23.20
  -7   7  11   31.70    7.00
  -6   7  11  195.78   14.00
  -5   7  11   87.09   10.20
  -4   7  11  563.34   23.60
  -3   7  11  493.95   21.40
  -3   7  11  511.65   19.30
  -2   7  11   58.29    7.30
  -2   7  11   57.59    6.30
  -1   7  11  394.26   16.70
  -1   7  11  391.06   17.40
   0   7  11   51.09    6.20
   0   7  11   69.99    7.50
   1   7  11   97.89    7.70
   1   7  11   89.69    7.70
   2   7  11  399.16   17.40
   2   7  11  395.86   18.00
   3   7  11   33.80    5.80
   3   7  11   37.10    6.20
   4   7  11 1125.99   40.60
   4   7  11 1208.88   39.10
   5   7  11  285.27   14.80
   5   7  11  231.48   14.70
   6   7  11  827.22   33.00
   7   7  11   46.90    8.40
   8   7  11  239.98   16.50
   9   7  11   22.50    6.90
  10   7  11    9.40    5.40
  -7   8  11   22.10    6.50
  -6   8  11  155.58   13.20
  -5   8  11   96.59   10.50
  -4   8  11  193.38   12.50
  -3   8  11  368.16   17.50
  -3   8  11  368.76   16.00
  -2   8  11   50.59    6.80
  -2   8  11   56.59    6.30
  -1   8  11  331.97   15.60
  -1   8  11  336.77   15.40
   0   8  11  519.35   21.00
   0   8  11  535.55   20.90
   1   8  11  212.18   12.20
   1   8  11  232.28   12.10
   2   8  11  253.17   13.10
   2   8  11  266.77   14.20
   3   8  11    0.50    1.90
   3   8  11    3.40    3.10
   4   8  11 1072.79   38.20
   5   8  11   -1.80    2.90
   6   8  11  145.59   13.50
   7   8  11  483.75   23.80
   8   8  11    8.60    5.10
   9   8  11  173.78   14.30
  -7   9  11   90.09   11.80
  -6   9  11   52.59    9.30
  -5   9  11  533.25   23.90
  -4   9  11   15.60    4.80
  -3   9  11  513.75   20.30
  -3   9  11  481.85   21.10
  -2   9  11  108.69    8.10
  -2   9  11   78.59    8.50
  -1   9  11    5.30    3.40
  -1   9  11    5.40    2.80
   0   9  11  560.74   21.80
   0   9  11  560.34   22.60
   1   9  11    2.10    3.20
   1   9  11    1.00    2.10
   2   9  11  357.26   17.20
   3   9  11  354.26   17.30
   4   9  11  176.98   12.10
   5   9  11  330.57   17.80
   6   9  11   55.99    8.70
   7   9  11  338.47   19.40
   8   9  11   13.70    5.70
   9   9  11   66.19   10.30
  -7  10  11  238.78   18.60
  -6  10  11    8.50    4.90
  -5  10  11  460.35   22.00
  -4  10  11   88.79    9.80
  -3  10  11   43.90    6.10
  -3  10  11   35.50    6.20
  -2  10  11  154.18   10.90
  -2  10  11  162.58   10.30
  -1  10  11    6.70    3.20
   0  10  11  280.57   14.60
   1  10  11   67.69    7.70
   2  10  11  477.95   21.20
   3  10  11  296.57   15.90
   4  10  11  115.19   11.40
   5  10  11  440.86   21.50
   6  10  11   27.80    6.80
   7  10  11   61.79    9.50
   8  10  11   47.20    8.50
  -6  11  11  190.88   14.70
  -5  11  11  222.48   15.50
  -3  11  11    0.60    3.00
  -2  11  11  285.77   15.10
  -1  11  11   10.50    3.80
   0  11  11  122.79    9.70
   1  11  11  121.69    9.70
   2  11  11   49.60    7.00
   3  11  11  649.04   27.00
   4  11  11  141.09   11.10
   5  11  11  514.95   24.20
   6  11  11  101.89   11.60
   7  11  11   95.79   11.60
   8  11  11   91.99   11.40
  -3  12  11   19.20    6.20
  -2  12  11  157.18   11.20
  -1  12  11  146.09   10.60
   0  12  11   24.10    5.40
   1  12  11  630.84   26.40
   2  12  11   -1.70    2.50
   3  12  11  523.15   23.80
   4  12  11   52.59    8.20
   5  12  11  122.69   12.80
   6  12  11   70.79    9.70
   7  12  11    7.00    5.00
  -2  13  11  215.78   14.20
  -1  13  11  300.37   16.40
   0  13  11    7.50    3.90
   1  13  11  248.68   15.30
   2  13  11  154.08   12.30
   3  13  11   90.49   10.40
   4  13  11  386.76   20.20
   5  13  11    7.10    4.50
   6  13  11  193.88   15.40
  -2  14  11   -5.60    3.60
  -1  14  11  413.46   20.80
   0  14  11  343.57   18.70
   1  14  11  259.37   16.00
   2  14  11  405.36   20.90
   3  14  11   17.90    5.70
   4  14  11  235.58   15.70
   0  15  11  222.28   20.50
   1  14 -12  304.77   18.00
   5  13 -12   87.19   17.50
   4  13 -12   36.00   12.20
   1  13 -12   18.80    5.60
   0  13 -12  250.67   16.00
  -1  13 -12   56.39    9.10
   5  12 -12  106.29   13.50
   4  12 -12  374.66   21.50
   1  12 -12   16.80    5.60
   0  12 -12  375.86   20.00
  -1  12 -12   60.49    9.30
  -2  12 -12   21.50    6.40
   6  11 -12  192.18   15.90
   5  11 -12    5.30    4.20
   4  11 -12  243.68   16.70
   3  11 -12    4.40    3.60
   1  11 -12  212.18   13.50
   0  11 -12  111.49   11.50
  -1  11 -12  632.04   27.20
  -2  11 -12    2.40    3.60
  -3  11 -12  213.58   15.00
   3 -11  12  173.38   14.60
  -4  11 -12   27.80    8.10
   4 -11  12   21.40    7.40
   5 -11  12  120.39   14.40
   7  10 -12    6.10    6.40
   6  10 -12  264.77   18.10
   5  10 -12   27.10    7.20
   4  10 -12  352.16   20.00
   3  10 -12  199.28   14.00
   2  10 -12  324.77   17.90
   1  10 -12  291.77   15.50
   0  10 -12    1.10    3.40
   0 -10  12    9.90    4.00
  -1  10 -12  255.37   15.20
   1 -10  12  243.68   15.60
  -2  10 -12  146.79   13.70
   2 -10  12  160.88   12.70
  -3  10 -12   49.90    8.80
   3 -10  12   58.79    9.10
  -4  10 -12  154.68   12.60
   4 -10  12  146.59   14.60
  -5  10 -12    3.20    5.10
   5 -10  12    8.10    4.90
   7   9 -12   24.60    7.70
   6   9 -12  257.47   17.80
   5   9 -12   77.29   10.90
   4   9 -12  133.89   11.70
   3   9 -12  229.68   15.00
   2   9 -12   -0.30    2.50
   2   9 -12    9.60    5.90
  -2  -9  12   -2.40    2.80
   1   9 -12  400.56   20.10
   1   9 -12  421.86   18.60
  -1  -9  12  401.56   19.60
   0   9 -12   25.90    5.20
   0  -9  12   21.30    5.00
  -1   9 -12  208.68   13.40
   1  -9  12  220.18   14.50
  -2   9 -12  313.37   17.10
   2  -9  12  291.37   17.50
  -3   9 -12   43.80    7.80
   3  -9  12   54.39    8.50
  -4   9 -12  353.86   20.00
   4  -9  12  353.76   19.80
  -5   9 -12    6.30    4.10
   5  -9  12    1.50    4.40
   6  -9  12  417.66   23.30
   8   8 -12   72.69   13.90
   7   8 -12    2.00    3.90
   6   8 -12  123.69   14.50
   5   8 -12  317.47   18.90
   4   8 -12    4.30    3.50
  -4  -8  12    2.80    3.30
   3   8 -12 1077.59   39.70
  -3  -8  12 1042.20   38.10
   2   8 -12  418.46   20.50
   2   8 -12  382.66   17.90
  -2  -8  12  439.36   20.20
   1   8 -12  361.36   18.80
   1   8 -12  381.06   17.30
  -1  -8  12  399.16   19.10
   0   8 -12   28.10    5.40
   0  -8  12   30.90    6.30
  -1   8 -12  166.28   11.20
   1  -8  12  159.28   12.40
  -2   8 -12  369.76   18.20
   2  -8  12  324.47   18.40
  -3   8 -12   87.69   10.50
   3  -8  12   64.99    9.20
  -4   8 -12  284.57   17.60
   4  -8  12  341.67   18.60
   5  -8  12  310.67   18.50
   6  -8  12  142.19   14.40
   7  -8  12  541.95   35.00
   8   7 -12   43.20    9.30
   7   7 -12  184.38   15.20
   6   7 -12  108.69   12.80
  -6  -7  12  109.69    9.30
   5   7 -12 1090.19   41.50
  -5  -7  12 1061.59   38.20
   4   7 -12   94.89   11.40
  -4  -7  12   91.79   10.30
   3   7 -12  327.57   18.00
  -3  -7  12  312.37   16.70
   2   7 -12  215.68   14.10
   2   7 -12  245.08   12.40
  -2  -7  12  248.08   14.50
   1   7 -12   48.70    7.70
   1   7 -12   55.39    6.70
  -1  -7  12   59.99    8.10
   0   7 -12  199.48   11.50
   0  -7  12  171.08   12.30
  -1   7 -12    2.80    2.70
   1  -7  12   -0.40    3.00
  -2   7 -12  426.56   19.70
   2  -7  12  410.66   20.90
  -3   7 -12  262.17   15.50
   3  -7  12  251.37   15.70
  -4   7 -12  300.37   17.40
   4  -7  12  306.97   17.40
   5  -7  12  330.07   18.80
   6  -7  12    4.30    4.50
   7  -7  12  320.67   19.90
   8   6 -12    0.00    3.60
  -8  -6  12    2.50    3.40
   7   6 -12  201.28   15.60
  -7  -6  12  192.38   13.00
   6   6 -12   11.80    5.20
  -6  -6  12    1.40    2.90
   5   6 -12  832.02   33.50
  -5  -6  12  752.92   30.20
   4   6 -12  577.74   25.30
  -4  -6  12  475.25   22.20
   3   6 -12   69.99    9.60
  -3  -6  12   63.59    8.30
   2   6 -12  252.87   12.60
   2   6 -12  223.48   14.50
  -2  -6  12  273.57   15.00
   1   6 -12   64.19    7.30
   1   6 -12   69.39    9.60
  -1  -6  12   79.59    9.20
   0   6 -12  447.26   19.30
   0  -6  12  467.65   21.30
  -1   6 -12    0.70    2.90
   1  -6  12    5.00    3.60
  -2   6 -12  172.08   11.50
   2  -6  12  151.18   12.00
   3  -6  12  281.77   16.30
   4  -6  12    8.60    4.20
   5  -6  12  639.54   28.20
   6  -6  12  330.27   19.00
   7  -6  12  115.99   12.80
   9   5 -12  110.19   15.20
  -9  -5  12  122.29   12.90
   8   5 -12   57.69   10.90
  -8  -5  12   54.99    8.30
   7   5 -12  628.74   30.00
  -7  -5  12  630.44   26.80
   6   5 -12  562.04   27.50
  -6  -5  12  622.44   25.50
   5   5 -12  274.37   17.30
  -5  -5  12  298.97   16.00
   4   5 -12  470.45   22.60
  -4  -5  12  421.06   20.30
   3   5 -12   -0.50    2.60
  -3  -5  12    0.40    2.90
   2   5 -12  127.79   10.40
  -2  -5  12   94.99   10.10
  -1  -5  12  125.09   10.00
   0  -5  12  121.29    9.80
   1  -5  12  604.04   26.00
   2  -5  12    6.10    4.00
   3  -5  12 1385.96   47.90
   4  -5  12   81.29   10.00
   5  -5  12  599.64   26.70
   6  -5  12   36.00    7.00
   7  -5  12   58.69    9.40
   8  -5  12   61.29   10.60
 -10  -4  12   23.30    7.40
   9   4 -12  114.99   15.50
  -9  -4  12  140.99   13.90
   8   4 -12   62.29   11.10
  -8  -4  12   77.09    9.90
   7   4 -12   98.49   12.80
  -7  -4  12  116.79   11.70
   6   4 -12  529.85   26.30
  -6  -4  12  547.15   23.70
   5   4 -12    5.30    3.60
  -5  -4  12   12.80    3.70
   4   4 -12  542.35   24.20
  -4  -4  12  435.56   21.20
   3   4 -12   48.90    7.80
  -3  -4  12   40.10    6.60
   2   4 -12  274.07   16.00
  -2  -4  12  266.27   15.10
  -1  -4  12  282.07   15.60
   0  -4  12   88.39    9.60
   1  -4  12  749.62   29.90
   2  -4  12   25.70    6.00
   3  -4  12  941.31   35.50
   4  -4  12  315.57   17.20
   5  -4  12  121.99   12.70
   6  -4  12  330.07   18.50
   7  -4  12   44.80    8.20
   8  -4  12  295.27   18.60
 -10  -3  12   79.69   12.90
   9   3 -12   49.80   10.20
  -9  -3  12   65.89    9.90
   8   3 -12  262.77   19.40
  -8  -3  12  291.67   17.20
   7   3 -12   23.60    6.90
  -7  -3  12   30.30    6.10
   6   3 -12  617.24   28.80
  -6  -3  12  618.24   26.30
   5   3 -12   12.70    4.50
  -5  -3  12   27.10    5.50
   4   3 -12  347.27   19.00
  -4  -3  12  325.47   17.10
   3   3 -12   95.79   11.20
  -3  -3  12   89.59    9.60
  -2  -3  12  123.99   10.00
  -1  -3  12  580.54   24.80
   0  -3  12   54.99    7.50
   1  -3  12  481.35   21.90
   2  -3  12 1412.76   48.50
   3  -3  12  288.17   16.20
   4  -3  12  279.37   15.90
   5  -3  12   16.80    4.90
   6  -3  12  255.87   15.90
   7  -3  12    3.20    4.30
   8  -3  12  104.59   12.30
   9  -3  12  248.48   21.50
   9   2 -12   96.29   13.80
  -9  -2  12   92.99   11.60
   8   2 -12  487.35   26.70
  -8  -2  12  480.25   23.50
   7   2 -12   81.29   11.60
  -7  -2  12   63.59    8.80
   6   2 -12  349.96   20.70
  -6  -2  12  371.96   19.00
   5   2 -12  147.29   12.60
  -5  -2  12  156.98   11.40
   4   2 -12   49.00    8.20
  -4  -2  12   44.40    7.30
  -3  -2  12  419.86   19.70
  -2  -2  12  221.58   13.40
  -1  -2  12 1165.48   41.20
   0  -2  12   27.20    5.30
   1  -2  12  277.27   15.50
   2  -2  12  702.33   28.80
   3  -2  12   31.60    6.20
   4  -2  12  155.48   11.60
   5  -2  12   30.00    5.90
   6  -2  12  368.36   19.40
   7  -2  12  265.17   16.80
   8  -2  12   98.19   12.10
   9  -2  12  514.15   26.20
  10   1 -12  296.37   26.00
   9   1 -12  111.89   15.20
  -9  -1  12  105.29   12.50
   8   1 -12  196.18   17.00
  -8  -1  12  200.08   14.30
   7   1 -12  276.97   19.30
  -7  -1  12  297.37   16.90
   6   1 -12  181.38   14.70
  -6  -1  12  179.48   12.60
   5   1 -12  367.16   20.90
  -5  -1  12  387.46   19.10
  -4  -1  12   26.80    5.60
  -3  -1  12  351.56   17.70
  -2  -1  12   96.69   10.20
  -1  -1  12  184.28   12.40
   0  -1  12  459.75   20.50
   1  -1  12   11.80    4.00
   2  -1  12  561.74   24.60
   3  -1  12  123.69   10.20
   4  -1  12  820.12   31.80
   5  -1  12  449.26   21.40
   6  -1  12  315.47   17.90
   7  -1  12  369.36   19.80
   8  -1  12    7.60    4.60
   9  -1  12  106.29   12.60
  -9   0  12  216.28   16.20
  -8   0  12   18.70    5.40
  -7   0  12  369.46   19.50
  -6   0  12    5.00    3.70
  -5   0  12  218.78   13.60
  -4   0  12  124.99   10.20
  -3   0  12  595.84   24.80
  -2   0  12 1164.68   40.90
  -1   0  12    3.90    3.40
   0   0  12  941.11   34.30
   1   0  12   40.90    6.70
   2   0  12  328.47   17.30
   3   0  12  142.29   11.20
   4   0  12  131.89   10.60
   5   0  12  403.36   19.70
   6   0  12   58.39    8.60
   7   0  12  512.65   24.10
   8   0  12  327.57   19.10
   9   0  12  100.89   12.40
  -9   1  12  439.66   23.80
  -8   1  12   52.29    8.80
  -7   1  12  247.68   15.60
  -6   1  12    6.80    4.00
  -5   1  12  692.83   28.30
  -4   1  12  163.78   11.60
  -3   1  12  184.58   12.40
  -2   1  12  462.05   20.90
  -1   1  12  399.86   19.00
   0   1  12  227.78   13.90
   1   1  12  554.24   23.10
   2   1  12  310.07   16.40
   3   1  12  701.33   28.60
   4   1  12  177.58   12.30
   5   1  12  680.43   27.70
   6   1  12    0.40    3.00
   7   1  12   46.70    8.20
   8   1  12  263.77   16.80
   9   1  12    4.20    4.70
  10   1  12  100.59   12.50
  -9   2  12  247.48   17.70
  -8   2  12    1.60    4.30
  -7   2  12  181.98   13.30
  -6   2  12  113.69   11.60
  -5   2  12  106.19   10.90
  -4   2  12  493.25   22.30
  -3   2  12   25.10    5.70
  -2   2  12  529.75   19.40
  -2   2  12  545.95   23.00
  -1   2  12  653.73   26.20
   0   2  12  129.79   10.40
   1   2  12 1001.40   35.30
   2   2  12    6.80    3.30
   3   2  12  641.94   26.60
   4   2  12   40.40    6.90
   5   2  12  268.77   15.50
   6   2  12  179.48   12.50
   7   2  12   51.19    8.00
   8   2  12  555.04   25.90
   9   2  12   80.09   11.00
  10   2  12  155.78   15.80
  -8   3  12   88.49   11.70
  -7   3  12  114.39   12.60
  -6   3  12  464.75   22.40
  -5   3  12    8.00    4.10
  -4   3  12  622.84   25.80
  -3   3  12  748.53   29.00
  -2   3  12   38.60    4.60
  -2   3  12   34.40    5.90
  -1   3  12  453.25   18.00
  -1   3  12  469.95   21.00
   0   3  12    3.70    3.70
   1   3  12  827.92   30.80
   2   3  12  287.77   15.30
   3   3  12  749.03   29.20
   4   3  12  412.46   20.10
   5   3  12  168.68   12.00
   6   3  12  224.28   13.90
   7   3  12   38.00    7.00
   8   3  12  234.18   15.30
   9   3  12  220.28   16.00
  10   3  12  130.99   14.50
  -8   4  12  197.28   15.00
  -7   4  12   21.80    6.80
  -6   4  12  227.18   15.30
  -5   4  12  241.28   15.20
  -4   4  12  119.59   10.10
  -3   4  12  241.88   14.20
  -2   4  12    2.30    3.10
  -2   4  12    4.10    2.20
  -1   4  12  654.83   26.10
  -1   4  12  681.43   24.00
   0   4  12    3.80    2.50
   0   4  12    1.70    2.90
   1   4  12  531.55   22.20
   1   4  12  480.25   20.50
   2   4  12  313.97   15.60
   3   4  12  321.37   16.30
   4   4  12  358.16   18.10
   5   4  12   39.80    7.30
   6   4  12  201.88   13.30
   7   4  12  316.07   17.40
   8   4  12  164.38   12.80
   9   4  12  529.55   25.60
  10   4  12   -2.40    4.90
  -8   5  12  240.38   17.20
  -7   5  12   45.90    8.90
  -6   5  12  168.88   13.40
  -5   5  12  519.95   23.70
  -4   5  12   93.19    9.80
  -3   5  12  275.37   15.10
  -2   5  12   73.09    8.20
  -2   5  12   64.49    6.30
  -1   5  12  406.76   18.70
  -1   5  12  411.66   17.00
   0   5  12   98.99    7.50
   0   5  12   92.59    9.40
   1   5  12  283.07   14.80
   1   5  12  265.97   14.00
   2   5  12 1019.40   34.40
   2   5  12  873.21   33.20
   3   5  12  121.09   10.00
   3   5  12  146.69   10.10
   4   5  12  341.87   17.40
   5   5  12  393.96   19.60
   6   5  12    9.00    3.90
   7   5  12  185.58   13.10
   8   5  12   68.19    9.40
  -8   6  12  266.47   18.60
  -7   6  12  162.28   13.80
  -6   6  12    0.90    4.30
  -5   6  12  229.18   14.70
  -4   6  12   42.00    7.10
  -3   6  12  296.97   15.80
  -2   6  12  351.76   17.10
  -2   6  12  349.07   15.30
  -1   6  12   99.19    7.50
  -1   6  12   93.09    9.40
   0   6  12 1083.09   37.80
   0   6  12 1140.59   37.30
   1   6  12   97.19    9.70
   1   6  12  103.69    8.10
   2   6  12  781.82   28.70
   2   6  12  717.83   28.30
   3   6  12  176.18   11.30
   3   6  12  150.98   11.10
   4   6  12    5.50    3.40
   4   6  12   10.50    3.70
   5   6  12  134.39   10.40
   5   6  12  108.79   11.10
   6   6  12    1.20    3.50
   6   6  12    5.80    3.80
   7   6  12  508.75   23.80
   7   6  12  476.25   24.30
   8   6  12   86.89   11.40
   9   6  12  335.67   20.30
  -7   7  12  387.26   21.50
  -6   7  12   14.00    5.90
  -5   7  12   94.99   11.00
  -4   7  12  260.67   15.20
  -3   7  12   91.99    9.80
  -2   7  12  313.67   14.30
  -2   7  12  322.37   16.10
  -1   7  12    2.50    2.20
  -1   7  12    1.20    2.80
   0   7  12  723.33   26.80
   0   7  12  731.63   27.50
   1   7  12  211.28   12.20
   1   7  12  197.98   12.00
   2   7  12  313.47   16.00
   2   7  12  324.47   15.80
   3   7  12  611.74   23.80
   3   7  12  508.85   23.30
   4   7  12    5.70    3.30
   4   7  12    1.70    2.40
   5   7  12  113.69    9.70
   5   7  12  102.79   11.40
   6   7  12   26.60    6.60
   7   7  12  341.77   20.00
   8   7  12  221.28   16.30
   9   7  12   75.89   11.30
  -7   8  12  136.09   14.60
  -6   8  12   69.59   10.00
  -5   8  12   21.30    6.10
  -4   8  12  238.38   14.80
  -3   8  12   12.80    4.30
  -2   8  12  669.33   24.60
  -2   8  12  635.74   25.80
  -1   8  12  237.18   13.50
  -1   8  12  239.48   12.70
   0   8  12  797.72   28.90
   0   8  12  776.22   28.80
   1   8  12  487.45   20.40
   1   8  12  426.36   19.10
   2   8  12   21.70    4.70
   2   8  12   19.40    4.60
   3   8  12   77.69    8.30
   3   8  12   64.49    8.00
   4   8  12   23.10    5.20
   5   8  12  164.68   12.60
   6   8  12  197.38   14.70
   7   8  12   43.20    8.20
   8   8  12  732.93   32.20
   9   8  12    0.30    4.90
  -7   9  12   12.40    7.70
  -6   9  12  246.18   16.30
  -5   9  12   23.50    6.80
  -4   9  12  202.88   13.40
  -3   9  12    5.10    4.10
  -2   9  12  275.17   14.50
  -2   9  12  295.27   15.40
  -1   9  12  242.38   13.20
  -1   9  12  233.28   13.30
   0   9  12  194.48   11.60
   0   9  12  168.88   11.10
   1   9  12  595.84   24.00
   1   9  12  562.64   26.50
   2   9  12   35.80    6.30
   3   9  12   59.29    7.80
   4   9  12  124.99   12.00
   5   9  12  146.29   12.00
   6   9  12  557.64   26.20
   7   9  12   14.30    5.60
   8   9  12  434.06   23.40
  -6  10  12  203.08   15.60
  -5  10  12    2.50    5.20
  -4  10  12   92.19   10.60
  -3  10  12  330.87   17.20
  -2  10  12   53.49    7.50
  -2  10  12   43.50    6.20
  -1  10  12  666.33   26.20
   0  10  12    6.00    3.00
   1  10  12  228.28   13.60
   2  10  12   74.49    8.80
   3  10  12   56.29    7.90
   4  10  12  542.75   24.40
   5  10  12   99.09   11.40
   6  10  12  403.36   21.70
   7  10  12  112.59   12.70
   8  10  12  198.88   16.10
  -6  11  12   99.29   12.50
  -5  11  12  223.38   17.20
  -2  11  12   -1.80    2.80
  -1  11  12  231.88   13.40
   0  11  12   20.20    4.90
   1  11  12   17.70    4.60
   2  11  12  152.28   11.40
   3  11  12   10.80    4.10
   4  11  12  510.25   23.90
   5  11  12  134.29   13.50
   6  11  12  367.06   20.60
   7  11  12  139.99   14.70
  -2  12  12  168.28   12.40
  -1  12  12   95.39   10.10
   0  12  12   83.39   10.00
   1  12  12  146.09   11.20
   2  12  12  157.28   11.90
   3  12  12   13.60    4.50
   4  12  12  200.68   14.50
   5  12  12  230.78   15.70
   6  12  12   -2.00    4.50
  -2  13  12  152.78   12.10
  -1  13  12   12.70    5.10
   0  13  12  140.59   13.10
   1  13  12   -1.40    3.90
   2  13  12   53.89    8.20
   3  13  12  359.66   19.60
   4  13  12   66.89    9.50
   5  13  12  544.75   29.00
  -2  14  12  129.09   12.80
  -1  14  12    3.30    4.80
   0  14  12  285.77   17.40
   1  14  12   57.59    9.00
   2  14  12  103.89   12.00
   3  14  12  444.76   26.40
   0  13 -13    1.10    4.40
   5  12 -13  170.68   19.90
   4  12 -13   66.89   10.70
   1  12 -13  105.59   12.60
   0  12 -13   10.40    4.80
  -1  12 -13   72.49   10.40
  -2  12 -13  244.38   27.30
   5  11 -13  318.67   20.30
   4  11 -13   -0.30    3.80
   3  11 -13  172.18   14.10
   1  11 -13  145.29   11.70
   0  11 -13  379.36   19.70
  -1  11 -13   77.99   10.60
  -2  11 -13  603.14   27.50
  -3  11 -13   46.40    8.80
   3 -11  13   51.99   11.00
   4 -11  13  140.29   15.50
   6  10 -13    4.20    4.70
   5  10 -13  352.36   21.30
   4  10 -13   50.19    8.60
   3  10 -13  156.58   13.20
   2  10 -13   99.49   12.40
   1  10 -13  101.69   11.00
   0  10 -13  445.26   21.10
   0 -10  13  424.66   22.80
  -1  10 -13   11.80    5.30
   1 -10  13    4.90    4.30
  -2  10 -13  308.17   18.50
   2 -10  13  336.57   19.70
  -3  10 -13  225.28   15.70
   3 -10  13  224.68   16.70
  -4  10 -13   79.89   11.40
   4 -10  13   58.89   10.00
   5 -10  13  109.69   13.50
   6   9 -13   50.79    9.50
   5   9 -13   51.59    9.40
   4   9 -13  182.18   14.30
   3   9 -13   -0.80    3.00
   2   9 -13  357.26   19.90
  -2  -9  13  371.86   18.90
   1   9 -13   62.79    8.00
  -1  -9  13   78.69    9.60
   0   9 -13  647.14   27.00
   0  -9  13  682.73   28.00
  -1   9 -13  437.56   20.50
   1  -9  13  363.86   20.20
  -2   9 -13  152.18   14.20
   2  -9  13  163.98   13.30
  -3   9 -13  274.77   17.40
   3  -9  13  271.97   17.50
  -4   9 -13   25.80    6.70
   4  -9  13   23.40    7.10
   5  -9  13   42.10    8.60
   7   8 -13   86.09   13.00
   6   8 -13  114.79   14.00
   5   8 -13   15.00    5.50
   4   8 -13  382.76   21.00
  -4  -8  13  329.57   17.80
   3   8 -13  105.19   12.20
  -3  -8  13  113.39   11.80
   2   8 -13  293.47   17.60
  -2  -8  13  327.67   17.40
   1   8 -13   36.10    7.20
   1   8 -13   34.40    6.20
  -1  -8  13   23.00    5.80
   0   8 -13  404.56   19.20
   0  -8  13  418.36   20.30
  -1   8 -13  468.25   21.70
   1  -8  13  479.65   23.10
  -2   8 -13   -2.30    3.40
   2  -8  13   -0.70    3.40
  -3   8 -13  204.68   14.80
   3  -8  13  195.98   14.50
   4  -8  13   -4.30    4.30
   5  -8  13  138.49   14.70
   6  -8  13  316.17   20.50
   7   7 -13   90.69   12.60
   6   7 -13  159.58   13.90
  -6  -7  13  131.59   12.80
   5   7 -13  131.49   14.20
  -5  -7  13  144.19   11.20
   4   7 -13  201.78   14.60
  -4  -7  13  174.18   12.50
   3   7 -13  130.09   13.90
  -3  -7  13  127.19   10.80
   2   7 -13  308.87   18.00
  -2  -7  13  313.97   17.20
   1   7 -13  540.45   22.50
   1   7 -13  505.25   24.60
  -1  -7  13  602.04   25.00
   0   7 -13    2.60    3.00
   0  -7  13    2.60    2.90
  -1   7 -13  858.61   32.00
   1  -7  13  806.02   32.90
  -2   7 -13    9.10    4.10
   2  -7  13    9.40    4.70
   3  -7  13  219.18   15.10
   4  -7  13   51.39    8.90
   5  -7  13   58.49    9.50
   6  -7  13  337.77   20.50
   8   6 -13   83.19   13.60
  -8  -6  13   97.29   12.20
   7   6 -13    3.90    4.50
  -7  -6  13   10.40    4.90
   6   6 -13  526.75   26.90
  -6  -6  13  517.05   23.80
   5   6 -13   83.69   11.70
  -5  -6  13   82.59    9.60
   4   6 -13  155.78   12.90
  -4  -6  13  144.39   11.50
   3   6 -13  701.03   29.90
  -3  -6  13  647.14   27.90
   2   6 -13  217.68   15.00
  -2  -6  13  237.58   14.50
  -1  -6  13  742.83   29.90
   0  -6  13  122.29   10.20
   1  -6  13  183.78   13.30
   2  -6  13   99.69   11.40
   3  -6  13   -3.70    3.30
   4  -6  13  186.58   14.20
   5  -6  13   58.39    9.00
   6  -6  13  526.85   26.20
   7  -6  13  174.88   16.90
  -9  -5  13    4.60    5.10
   8   5 -13  143.19   17.20
  -8  -5  13  142.09   13.90
   7   5 -13   34.00    8.50
  -7  -5  13   34.10    7.20
   6   5 -13  439.06   24.10
  -6  -5  13  467.05   22.20
   5   5 -13   58.69    9.90
  -5  -5  13   67.69    9.30
   4   5 -13   23.10    6.10
  -4  -5  13   40.40    7.10
   3   5 -13  428.96   22.30
  -3  -5  13  440.46   21.20
   2   5 -13  393.06   21.20
  -2  -5  13  443.86   20.80
  -1  -5  13  403.06   20.10
   0  -5  13  411.66   20.00
   1  -5  13   66.19    8.90
   2  -5  13  197.98   14.20
   3  -5  13  242.68   15.80
   4  -5  13  584.94   26.70
   5  -5  13  104.49   11.90
   6  -5  13   90.49   12.00
   7  -5  13  322.07   19.90
  -9  -4  13    4.00    5.30
   8   4 -13   76.09   12.30
  -8  -4  13  103.49   11.80
   7   4 -13  113.09   14.50
  -7  -4  13  124.39   13.00
   6   4 -13   12.40    5.80
  -6  -4  13   11.60    4.80
   5   4 -13  749.13   33.00
  -5  -4  13  749.13   30.60
   4   4 -13   51.69    8.80
  -4  -4  13   35.60    6.60
   3   4 -13  620.74   28.10
  -3  -4  13  590.54   25.90
  -2  -4  13  488.15   22.50
  -1  -4  13  349.47   18.50
   0  -4  13  283.27   15.70
   1  -4  13    3.20    3.60
   2  -4  13  183.48   13.40
   3  -4  13   11.50    4.20
   4  -4  13  184.38   13.80
   5  -4  13  717.53   30.70
   6  -4  13    0.00    3.80
   7  -4  13  588.74   28.10
   8  -4  13    1.20    4.60
   9   3 -13  126.79   19.40
  -9  -3  13  156.38   16.00
   8   3 -13   93.29   13.50
  -8  -3  13  108.59   12.50
   7   3 -13  108.49   14.30
  -7  -3  13  110.99   12.10
   6   3 -13    0.50    3.50
  -6  -3  13    0.10    2.80
   5   3 -13  481.95   25.10
  -5  -3  13  488.05   22.90
   4   3 -13  341.37   19.70
  -4  -3  13  294.87   16.90
  -3  -3  13   97.79   10.70
  -2  -3  13  897.01   34.20
  -1  -3  13    9.20    4.20
   0  -3  13  543.75   23.60
   1  -3  13    5.60    3.70
   2  -3  13  719.13   30.20
   3  -3  13  283.87   17.00
   4  -3  13   54.09    8.30
   5  -3  13  304.97   17.70
   6  -3  13  124.99   13.30
   7  -3  13  407.86   22.50
   8  -3  13   47.80    8.80
   9   2 -13   86.49   14.10
  -9  -2  13  113.29   13.20
   8   2 -13    7.90    6.10
  -8  -2  13   15.00    5.50
   7   2 -13  239.68   18.80
  -7  -2  13  255.67   16.30
   6   2 -13  108.59   13.70
  -6  -2  13  116.69   11.80
   5   2 -13   62.69   11.00
  -5  -2  13   65.69    8.90
  -4  -2  13  601.54   26.30
  -3  -2  13   -0.30    2.70
  -2  -2  13  762.42   30.30
  -1  -2  13   16.20    4.80
   0  -2  13  932.41   34.60
   1  -2  13   53.29    7.70
   2  -2  13   25.40    6.20
   3  -2  13  659.43   28.50
   4  -2  13  443.96   21.90
   5  -2  13  261.67   16.30
   6  -2  13  323.57   19.10
   7  -2  13  534.05   26.40
   8  -2  13  339.87   20.10
  -9  -1  13  144.79   15.40
  -8  -1  13   80.49   11.10
  -7  -1  13  292.77   17.70
  -6  -1  13  356.26   19.30
  -5  -1  13    6.20    4.20
  -4  -1  13  542.15   24.40
  -3  -1  13  107.69   11.30
  -2  -1  13  231.08   14.30
  -1  -1  13  191.68   13.00
   0  -1  13  183.78   12.30
   1  -1  13  400.86   19.70
   2  -1  13  155.78   11.90
   3  -1  13  561.74   25.40
   4  -1  13  805.62   32.50
   5  -1  13   89.79   10.80
   6  -1  13  164.38   13.10
   7  -1  13   94.69   12.00
   8  -1  13  346.07   20.30
   9  -1  13    7.60    5.40
  -9   0  13  129.39   15.10
  -8   0  13  196.48   15.10
  -7   0  13    6.10    3.80
  -6   0  13  292.47   17.30
  -5   0  13  111.19   11.40
  -4   0  13  549.05   24.50
  -3   0  13  255.37   15.20
  -2   0  13  421.86   20.60
  -1   0  13  450.15   21.30
   0   0  13   76.59    9.10
   1   0  13  512.45   22.60
   2   0  13  135.89   11.00
   3   0  13    2.80    3.60
   4   0  13  332.37   18.30
   5   0  13  134.29   13.40
   6   0  13  755.92   31.40
   7   0  13    4.60    4.70
   8   0  13  414.16   22.90
   9   0  13   77.99   11.40
  -8   1  13  421.56   22.70
  -7   1  13  228.78   15.60
  -6   1  13  321.57   18.50
  -5   1  13  135.59   11.40
  -4   1  13  419.36   20.60
  -3   1  13  223.68   14.40
  -2   1  13   83.49    9.80
  -1   1  13  458.95   21.40
   0   1  13  445.46   21.20
   1   1  13  232.98   13.90
   2   1  13 1002.00   36.60
   3   1  13   -1.30    2.70
   4   1  13  523.65   24.30
   5   1  13   14.40    4.80
   6   1  13  400.96   20.80
   7   1  13   99.09   11.50
   8   1  13   24.00    6.70
   9   1  13  236.98   17.30
  -8   2  13  129.49   14.50
  -7   2  13  223.68   15.90
  -6   2  13   18.70    5.20
  -5   2  13  399.56   20.60
  -4   2  13    2.50    3.70
  -3   2  13  702.83   28.90
  -2   2  13   32.60    4.80
  -2   2  13   41.60    7.20
  -1   2  13  831.42   31.90
   0   2  13  330.87   17.30
   1   2  13   28.90    5.80
   2   2  13  601.24   25.30
   3   2  13  201.48   13.50
   4   2  13  297.87   17.40
   5   2  13   66.79    9.20
   6   2  13  195.48   14.10
   7   2  13  711.23   30.40
   8   2  13   11.70    5.80
   9   2  13  196.48   15.20
  -8   3  13   16.40    6.80
  -7   3  13  187.28   15.20
  -6   3  13    4.60    4.70
  -5   3  13  733.43   30.60
  -4   3  13   10.40    4.70
  -3   3  13  160.48   11.80
  -2   3  13   68.99    8.50
  -2   3  13   67.69    6.40
  -1   3  13  112.69    8.00
  -1   3  13   99.39   10.60
   0   3  13  482.25   21.70
   1   3  13  771.12   30.20
   2   3  13  455.45   20.50
   3   3  13  392.86   19.40
   4   3  13  498.65   23.20
   5   3  13  283.17   16.90
   6   3  13   85.29   10.40
   7   3  13  313.37   18.30
   8   3  13  120.99   13.10
   9   3  13    1.90    5.00
  10   3  13  142.79   16.50
  -8   4  13    2.40    5.30
  -7   4  13  162.18   14.10
  -6   4  13   29.10    7.20
  -5   4  13  414.16   21.30
  -4   4  13  192.78   13.80
  -3   4  13   58.59    8.50
  -2   4  13  749.82   30.00
  -2   4  13  792.52   26.80
  -1   4  13    4.30    2.60
  -1   4  13   12.00    4.60
   0   4  13  236.28   12.70
   0   4  13  237.28   14.00
   1   4  13  263.37   14.40
   1   4  13  308.67   16.20
   2   4  13  217.48   13.30
   3   4  13  462.45   21.20
   4   4  13   15.70    4.90
   5   4  13  511.45   24.00
   6   4  13   90.59   10.60
   7   4  13  463.05   23.10
   8   4  13  192.78   14.90
   9   4  13   24.50    7.40
  10   4  13  119.79   21.30
  -7   5  13  205.78   15.50
  -6   5  13  214.28   15.50
  -5   5  13  446.56   22.40
  -4   5  13  239.48   15.30
  -3   5  13    2.60    3.70
  -2   5  13  407.46   16.70
  -2   5  13  393.76   19.20
  -1   5  13   96.59    7.70
  -1   5  13  112.29    9.70
   0   5  13   42.10    5.90
   0   5  13   38.40    6.70
   1   5  13  406.66   19.00
   1   5  13  463.65   20.40
   2   5  13   12.60    4.20
   2   5  13   13.80    4.50
   3   5  13  914.51   34.00
   3   5  13  863.11   32.40
   4   5  13   45.70    7.20
   5   5  13  802.72   31.90
   6   5  13  124.09   12.80
   7   5  13   64.49    9.60
   8   5  13  156.08   15.20
  -7   6  13   92.19   12.30
  -6   6  13  206.98   15.30
  -5   6  13    2.60    4.10
  -4   6  13  391.26   20.10
  -3   6  13  270.67   15.90
  -2   6  13   33.80    5.20
  -2   6  13   28.80    5.90
  -1   6  13  287.07   15.70
  -1   6  13  305.27   14.50
   0   6  13   18.50    4.70
   0   6  13   15.00    3.80
   1   6  13  580.84   23.60
   1   6  13  530.55   22.60
   2   6  13    5.70    3.70
   2   6  13    1.30    2.90
   3   6  13  427.46   20.70
   3   6  13  448.96   20.40
   4   6  13  455.85   20.40
   4   6  13  416.06   20.80
   5   6  13    2.90    3.00
   5   6  13    5.30    3.90
   6   6  13  192.88   15.00
   6   6  13  235.38   15.10
   7   6  13  104.39   12.50
   7   6  13  115.89   18.60
   8   6  13  255.87   17.70
   9   6  13  126.19   15.00
  -7   7  13   -0.50    4.90
  -6   7  13  597.84   27.80
  -5   7  13   92.99   11.10
  -4   7  13  336.47   18.40
  -3   7  13  110.79   11.30
  -2   7  13    4.80    2.60
  -2   7  13    6.80    3.90
  -1   7  13   92.39    7.60
  -1   7  13   93.69    9.80
   0   7  13  115.59    8.70
   0   7  13  135.39   10.40
   1   7  13  556.74   23.30
   1   7  13  568.54   23.50
   2   7  13  517.65   22.60
   2   7  13  523.35   22.20
   3   7  13  370.06   19.30
   3   7  13  431.36   19.70
   4   7  13  508.65   24.70
   4   7  13  652.33   25.20
   5   7  13   16.30    5.40
   5   7  13   28.60    6.20
   6   7  13  101.29   11.90
   7   7  13   54.59    9.70
   8   7  13   40.40    8.20
  -6   8  13  271.07   17.70
  -5   8  13  369.36   20.30
  -4   8  13   -1.00    3.90
  -3   8  13  117.69   11.80
  -2   8  13   56.59    7.80
  -2   8  13   60.09    6.90
  -1   8  13  398.46   19.00
  -1   8  13  413.16   18.40
   0   8  13  144.69   10.10
   0   8  13  129.19   10.30
   1   8  13  577.64   23.20
   1   8  13  505.25   22.30
   2   8  13  476.45   20.80
   2   8  13  434.26   20.70
   3   8  13   10.20    4.90
   3   8  13    6.40    3.80
   4   8  13  190.58   13.00
   5   8  13   18.00    5.00
   6   8  13   13.00    6.00
   7   8  13  278.27   18.30
   8   8  13   24.20    6.70
  -6   9  13   45.30    9.40
  -5   9  13  184.58   14.80
  -4   9  13    1.00    4.40
  -3   9  13   31.00    6.20
  -2   9  13   39.00    6.20
  -2   9  13   29.10    6.60
  -1   9  13  115.59    9.00
  -1   9  13  119.99   10.20
   0   9  13  559.24   23.40
   0   9  13  571.74   23.70
   1   9  13    8.30    3.60
   2   9  13  658.73   27.30
   3   9  13  403.36   20.20
   4   9  13  356.46   19.30
   5   9  13   23.10    5.80
   6   9  13   37.30    7.70
   7   9  13  192.68   15.30
   8   9  13   41.90   13.30
  -6  10  13    0.60    6.60
  -5  10  13  100.89   11.80
  -4  10  13   54.59    9.10
  -3  10  13   50.49    8.20
  -2  10  13  188.18   12.00
  -2  10  13  191.38   13.30
  -1  10  13    0.90    3.20
   0  10  13  762.22   29.50
   1  10  13   17.20    5.10
   2  10  13  235.38   14.50
   3  10  13  355.36   18.80
   4  10  13    3.20    3.40
   5  10  13   85.99   10.70
   6  10  13   21.90    5.90
   7  10  13  215.58   16.60
  -2  11  13  197.08   12.70
  -1  11  13   65.89    8.40
   0  11  13  250.87   14.60
   1  11  13  258.67   15.20
   2  11  13   38.60    7.30
   3  11  13  181.98   13.10
   4  11  13    1.40    4.00
   5  11  13  219.28   15.20
   6  11  13   70.79   10.60
  -2  12  13  282.17   20.20
  -1  12  13  290.87   16.50
   0  12  13   96.09   10.90
   1  12  13  225.38   14.60
   2  12  13   49.30    8.00
   3  12  13  128.99   13.00
   4  12  13   51.99    8.70
   5  12  13   46.10    8.00
  -1  13  13  252.67   16.20
   0  13  13    4.40    4.10
   1  13  13  166.08   13.00
   2  13  13   30.60    6.90
   3  13  13   88.39   11.50
  -1  14  13  346.87   22.10
   0  14  13   42.20    8.80
   4  12 -14  282.97   31.50
   0  12 -14    9.20    6.00
  -1  12 -14  108.29   18.40
   4  11 -14  391.06   23.20
   0  11 -14   55.99    9.10
  -1  11 -14  178.38   13.50
  -2  11 -14    2.60    5.40
   5  10 -14   16.80    6.80
   4  10 -14  456.55   24.90
   3  10 -14   91.79   12.90
   0  10 -14    8.60    5.10
  -1  10 -14   89.09   11.60
   1 -10  14  116.89   13.00
  -2  10 -14  191.58   14.60
   2 -10  14  178.78   14.90
  -3  10 -14  148.19   15.60
   3 -10  14  186.18   18.70
   4 -10  14  445.06   25.20
   6   9 -14  231.38   18.60
   5   9 -14  182.58   15.60
   4   9 -14   51.29    9.70
   3   9 -14  237.48   17.00
   2   9 -14    2.30    3.30
  -2  -9  14   -2.70    3.40
  -1  -9  14  234.68   15.50
   0   9 -14   67.39    9.60
   0  -9  14   76.19    9.50
  -1   9 -14  327.37   18.80
   1  -9  14  341.97   19.10
  -2   9 -14  235.08   16.40
   2  -9  14  221.28   16.40
   3  -9  14  123.59   14.10
   4  -9  14  177.18   15.40
   5  -9  14   30.50    9.60
   6   8 -14  343.87   22.50
   5   8 -14  337.67   21.10
   4   8 -14   -0.10    3.90
  -4  -8  14    0.30    3.60
   3   8 -14  181.18   14.70
  -3  -8  14  201.18   13.90
   2   8 -14    6.10    4.40
  -2  -8  14    7.90    4.50
  -1  -8  14   85.09   10.60
   0   8 -14  214.18   14.20
   0  -8  14  261.77   15.30
   1  -8  14   71.79    9.80
   2  -8  14  632.34   29.20
   3  -8  14   20.20    6.70
   4  -8  14  299.67   19.70
   5  -8  14  103.19   13.80
   7   7 -14  346.57   25.10
   6   7 -14   94.19   12.90
  -6  -7  14   76.39   10.30
   5   7 -14  214.98   16.40
  -5  -7  14  181.78   13.30
   4   7 -14   21.10    6.70
  -4  -7  14   21.40    5.90
   3   7 -14  205.98   15.30
  -3  -7  14  208.88   14.20
   2   7 -14  141.19   15.40
  -2  -7  14  153.48   11.90
  -1  -7  14   36.90    7.40
   0  -7  14  751.02   30.40
   1  -7  14   14.50    5.50
   2  -7  14  530.55   26.00
   3  -7  14  165.48   14.00
   4  -7  14  134.89   14.30
   5  -7  14  126.19   14.40
   6  -7  14   69.09   11.40
   7   6 -14  397.26   24.80
  -7  -6  14  409.56   21.90
   6   6 -14   -1.20    4.20
  -6  -6  14    0.40    3.80
   5   6 -14  227.08   16.90
  -5  -6  14  172.28   13.10
   4   6 -14  167.98   14.00
  -4  -6  14  155.68   12.30
   3   6 -14  138.19   15.40
  -3  -6  14  169.88   12.70
  -2  -6  14  131.59   11.00
  -1  -6  14   27.80    6.20
   0  -6  14  399.96   19.90
   1  -6  14  462.55   22.70
   2  -6  14   57.39    9.40
   3  -6  14  285.37   18.30
   4  -6  14   28.80    7.20
   5  -6  14  315.07   19.90
   6  -6  14   17.80    6.70
  -8  -5  14   53.09    8.80
   7   5 -14  347.77   23.10
  -7  -5  14  397.76   21.30
   6   5 -14  202.08   16.60
  -6  -5  14  183.18   13.90
   5   5 -14   46.10    8.90
  -5  -5  14   30.30    6.20
   4   5 -14   73.99   11.30
  -4  -5  14   51.69    8.10
   3   5 -14   42.40    8.90
  -3  -5  14   41.80    7.40
  -2  -5  14  370.46   19.30
  -1  -5  14  493.45   23.40
   0  -5  14  145.19   11.10
   1  -5  14  759.92   31.20
   2  -5  14    6.90    4.10
   3  -5  14  266.27   17.40
   4  -5  14   24.00    6.60
   5  -5  14  249.08   17.30
   6  -5  14  152.18   15.80
   7  -5  14   -4.00    6.10
   8   4 -14  192.98   23.20
  -8  -4  14  231.18   16.50
   7   4 -14   39.00    9.10
  -7  -4  14   42.10    8.10
   6   4 -14  390.46   23.50
  -6  -4  14  375.26   20.70
   5   4 -14    5.40    4.60
  -5  -4  14   15.00    4.90
   4   4 -14  331.57   20.60
  -4  -4  14  345.57   18.90
  -3  -4  14   -0.60    2.50
  -2  -4  14  549.05   24.80
  -1  -4  14  990.90   38.00
   0  -4  14   26.10    6.00
   1  -4  14  338.07   18.30
   2  -4  14   -0.30    3.70
   3  -4  14  323.27   19.20
   4  -4  14   77.39   10.80
   5  -4  14  168.28   14.10
   6  -4  14  448.86   24.10
   7  -4  14    7.80    6.00
   8   3 -14  231.78   19.60
  -8  -3  14  251.57   17.30
   7   3 -14    7.80    5.90
  -7  -3  14   11.30    5.30
   6   3 -14   98.79   13.70
  -6  -3  14  124.09   13.20
   5   3 -14   -1.30    3.00
  -5  -3  14    7.30    3.60
  -4  -3  14  131.79   11.00
  -3  -3  14  273.27   16.10
  -2  -3  14   66.09    9.30
  -1  -3  14 1589.44   54.29
   0  -3  14  156.38   11.90
   1  -3  14  399.36   20.30
   2  -3  14  156.58   12.40
   3  -3  14  303.67   18.50
   4  -3  14   53.99    9.10
   5  -3  14    8.70    5.10
   6  -3  14  352.76   20.80
   7  -3  14  128.79   13.80
  -8  -2  14  195.18   15.50
  -7  -2  14    3.50    4.20
  -6  -2  14  134.29   13.70
  -5  -2  14   45.90    7.80
  -4  -2  14   70.69    9.70
  -3  -2  14  754.82   30.90
  -2  -2  14   82.49   10.50
  -1  -2  14  494.15   23.10
   0  -2  14  212.68   13.80
   1  -2  14  197.88   13.60
   2  -2  14  727.83   30.60
   3  -2  14   24.20    6.60
   4  -2  14   93.89   11.20
   5  -2  14  129.19   13.30
   6  -2  14  319.07   19.90
   7  -2  14  369.06   21.70
   8  -2  14   39.50    8.70
  -8  -1  14  265.27   18.20
  -7  -1  14   59.09    9.70
  -6  -1  14  336.47   19.60
  -5  -1  14  187.78   13.90
  -4  -1  14   18.70    5.50
  -3  -1  14  187.78   13.30
  -2  -1  14  786.72   31.70
  -1  -1  14  165.08   12.20
   0  -1  14  354.86   18.50
   1  -1  14   40.10    7.00
   2  -1  14  929.01   36.10
   3  -1  14   -0.80    3.20
   4  -1  14  172.18   14.20
   5  -1  14  215.28   15.60
   6  -1  14   31.20    7.20
   7  -1  14  364.66   21.40
   8  -1  14   39.40    8.20
  -8   0  14   30.70    8.00
  -7   0  14  260.57   17.50
  -6   0  14    0.70    3.40
  -5   0  14  453.45   22.80
  -4   0  14  254.77   15.90
  -3   0  14   19.30    5.10
  -2   0  14  759.72   31.20
  -1   0  14  105.79   11.30
   0   0  14  685.13   28.80
   1   0  14   11.40    4.30
   2   0  14  265.97   15.80
   3   0  14  160.18   12.90
   4   0  14   41.70    8.00
   5   0  14  661.73   29.60
   6   0  14   59.79    9.70
   7   0  14  335.37   20.40
   8   0  14  137.09   14.50
  -8   1  14   15.30    6.30
  -7   1  14  356.56   20.70
  -6   1  14   26.20    6.40
  -5   1  14  223.58   15.20
  -4   1  14  209.38   14.40
  -3   1  14    2.00    4.00
  -2   1  14  288.57   16.70
  -1   1  14   15.70    5.00
   0   1  14  870.51   34.00
   1   1  14  319.67   17.30
   2   1  14  291.37   16.60
   3   1  14  518.85   24.30
   4   1  14    3.30    3.70
   5   1  14  123.69   13.40
   6   1  14  189.18   14.80
   7   1  14   85.89   11.60
   8   1  14  250.77   17.50
   9   1  14   -9.20    5.00
  -8   2  14   25.50    8.30
  -7   2  14   63.49   10.10
  -6   2  14  351.56   20.30
  -5   2  14   11.80    5.50
  -4   2  14  367.06   20.00
  -3   2  14    1.00    3.80
  -2   2  14  575.34   25.60
  -1   2  14   54.99    8.20
   0   2  14  701.63   28.80
   1   2  14  413.26   20.30
   2   2  14   88.69    9.90
   3   2  14  174.78   12.80
   4   2  14  177.18   13.40
   5   2  14   35.30    7.10
   6   2  14  546.35   26.40
   7   2  14   12.00    6.20
   8   2  14  420.76   23.50
   9   2  14   15.80    5.80
  -7   3  14  131.89   14.40
  -6   3  14  341.87   20.60
  -5   3  14  141.49   14.50
  -4   3  14   66.19    9.50
  -3   3  14  213.28   14.60
  -2   3  14  121.79   12.30
  -1   3  14  638.24   24.30
  -1   3  14  656.13   27.50
   0   3  14  133.79    9.70
   0   3  14  125.89   10.80
   1   3  14 1687.03   56.09
   2   3  14  307.37   16.70
   3   3  14   95.59   10.60
   4   3  14  245.98   15.60
   5   3  14   79.09   10.70
   6   3  14  278.37   17.80
   7   3  14   13.00    6.10
   8   3  14  360.86   21.90
   9   3  14   73.49   11.60
  -7   4  14   14.60    6.30
  -6   4  14  142.09   14.60
  -5   4  14  322.77   19.60
  -4   4  14   25.80    6.80
  -3   4  14  821.52   33.00
  -2   4  14  237.78   14.80
  -1   4  14  683.43   25.00
  -1   4  14  640.04   27.20
   0   4  14    9.70    4.40
   0   4  14    5.00    3.40
   1   4  14  152.28   10.70
   1   4  14  165.58   12.30
   2   4  14  174.58   12.40
   3   4  14   70.69    8.70
   4   4  14  357.76   19.00
   5   4  14    2.70    4.50
   6   4  14  668.43   30.10
   7   4  14  192.08   15.40
   8   4  14  275.47   18.80
   9   4  14  145.19   15.90
  -7   5  14  102.39   13.20
  -6   5  14   83.09   11.60
  -5   5  14  173.38   14.50
  -4   5  14   36.80    7.20
  -3   5  14  245.18   15.80
  -2   5  14   -1.10    3.30
  -1   5  14  495.55   22.50
  -1   5  14  477.35   20.00
   0   5  14  277.57   16.10
   0   5  14  289.77   14.80
   1   5  14   23.30    5.30
   1   5  14   21.70    5.70
   2   5  14  218.08   13.70
   2   5  14  255.77   15.20
   3   5  14   25.70    5.90
   3   5  14   39.60    6.60
   4   5  14  339.17   18.00
   5   5  14  198.88   13.90
   6   5  14  186.98   14.50
   7   5  14  241.88   17.10
   8   5  14   12.50    6.50
  -6   6  14    0.80    4.80
  -5   6  14  249.18   16.90
  -4   6  14    4.60    4.80
  -3   6  14  742.63   30.50
  -2   6  14  198.58   13.80
  -1   6  14  219.78   14.00
  -1   6  14  239.18   12.70
   0   6  14  146.19   10.30
   0   6  14  169.08   11.70
   1   6  14   14.60    3.80
   1   6  14    7.90    3.90
   2   6  14  179.78   12.40
   2   6  14  217.38   13.60
   3   6  14  253.67   15.10
   3   6  14  229.28   14.80
   4   6  14  131.39   12.80
   4   6  14  138.99   10.80
   5   6  14  868.91   33.70
   5   6  14  863.31   35.00
   6   6  14    0.40    5.00
   6   6  14    9.60    5.30
   7   6  14  462.65   24.70
   8   6  14   40.70    8.70
  -6   7  14   65.59   10.20
  -5   7  14  555.54   26.70
  -4   7  14   64.39    9.60
  -3   7  14  162.58   12.80
  -2   7  14  295.27   17.10
  -1   7  14   32.80    5.90
  -1   7  14   22.20    4.70
   0   7  14  157.28   10.50
   0   7  14  146.79   11.40
   1   7  14  185.28   12.40
   1   7  14  189.78   12.20
   2   7  14  166.78   11.80
   2   7  14  182.38   12.20
   3   7  14  619.04   25.40
   3   7  14  535.75   25.10
   4   7  14   48.70    7.70
   4   7  14   56.09    8.30
   5   7  14  300.47   18.20
   6   7  14   10.50    5.60
   7   7  14  174.68   16.90
   8   7  14   83.49   13.20
  -6   8  14  209.08   16.40
  -5   8  14  150.88   14.80
  -4   8  14  620.74   27.90
  -3   8  14   16.80    5.50
  -2   8  14  348.47   18.70
  -1   8  14   74.59    8.60
  -1   8  14   91.59   10.10
   0   8  14   66.69    8.00
   0   8  14   64.69    8.80
   1   8  14  104.89   10.70
   1   8  14   82.99    8.90
   2   8  14    3.50    3.90
   2   8  14    9.50    4.30
   3   8  14  495.55   23.30
   4   8  14    5.70    3.50
   5   8  14  249.68   16.60
   6   8  14  344.57   20.70
   7   8  14  135.39   15.10
  -5   9  14   48.10    8.60
  -4   9  14  376.96   20.70
  -3   9  14   32.10    7.30
  -2   9  14   45.80    7.70
  -1   9  14   93.99   10.00
  -1   9  14   81.89    8.80
   0   9  14   44.80    7.60
   0   9  14   41.90    6.80
   1   9  14  288.57   16.00
   2   9  14  158.78   12.00
   3   9  14  629.54   27.70
   4   9  14    0.30    3.80
   5   9  14  103.19   12.30
   6   9  14  140.99   14.70
   7   9  14    2.30    5.20
  -5  10  14  145.69   14.80
  -4  10  14  120.99   13.00
  -3  10  14  183.48   14.60
  -1  10  14  163.08   11.30
   0  10  14   36.30    6.00
   1  10  14  217.28   14.10
   2  10  14  190.68   13.50
   3  10  14  119.69   12.20
   4  10  14  471.95   23.50
   5  10  14    4.80    4.40
   6  10  14  266.87   18.30
  -1  11  14   98.89   10.90
   0  11  14  104.79   10.70
   1  11  14  199.18   13.70
   2  11  14  443.16   22.40
   3  11  14    2.70    3.60
   4  11  14  554.14   26.30
   5  11  14   94.89   12.20
  -1  12  14   72.69    9.50
   0  12  14  180.28   13.40
   1  12  14   41.30    7.40
   2  12  14  217.68   14.90
   3  12  14   94.39   11.90
   4  12  14   25.80    8.50
  -1  13  14   -0.40    4.80
   0  13  14  222.78   15.40
   1  13  14  118.09   12.80
   2  13  14  174.48   18.10
   4  11 -15   -9.50    6.20
   0  11 -15  279.87   21.20
  -1  11 -15    7.60    5.50
   4  10 -15    5.00    5.50
   3  10 -15  462.15   26.00
   0  10 -15  219.28   16.10
  -1  10 -15   22.20    6.50
   1 -10  15   22.20    7.00
   2 -10  15   39.50    8.90
   3 -10  15  109.09   14.60
   5   9 -15   29.00    8.80
   4   9 -15  231.18   18.00
   3   9 -15   29.10    7.70
  -2  -9  15  843.12   39.60
  -1  -9  15   56.59    9.20
   0  -9  15  265.17   16.80
   1  -9  15   64.19    9.50
   2  -9  15   52.09    9.90
   3  -9  15   19.30    6.60
   4  -9  15    5.90    7.30
   5   8 -15   54.69   10.60
   4   8 -15  536.25   28.50
  -4  -8  15  562.44   27.20
   3   8 -15   19.60    6.50
  -3  -8  15   18.00    5.30
  -2  -8  15  456.95   22.50
  -1  -8  15  141.99   12.20
   0  -8  15   30.90    6.90
   1  -8  15  248.88   16.40
   2  -8  15    5.10    5.30
   3  -8  15  412.46   23.90
   4  -8  15   48.00   10.20
   6   7 -15  145.79   17.80
  -6  -7  15  114.89   16.20
   5   7 -15    4.20    4.50
  -5  -7  15   -1.10    3.50
   4   7 -15  540.25   28.20
  -4  -7  15  509.75   24.90
   3   7 -15  278.57   19.30
  -3  -7  15  286.57   17.10
  -2  -7  15  107.39   11.70
  -1  -7  15  145.89   12.40
   0  -7  15   25.40    6.40
   1  -7  15  186.38   14.00
   2  -7  15    5.20    4.50
   3  -7  15  326.57   20.80
   4  -7  15  156.48   16.90
   5  -7  15   21.80    7.30
  -7  -6  15   18.80    6.80
   6   6 -15  277.57   20.30
  -6  -6  15  223.78   15.90
   5   6 -15  248.58   18.60
  -5  -6  15  210.48   15.40
   4   6 -15  306.77   20.90
  -4  -6  15  347.87   19.40
  -3  -6  15  122.39   12.80
  -2  -6  15  297.57   17.30
  -1  -6  15  232.88   15.40
   0  -6  15   16.70    5.40
   1  -6  15   55.29    8.60
   2  -6  15  479.65   24.70
   3  -6  15   55.69   10.10
   4  -6  15  709.93   33.30
   5  -6  15    9.00    6.00
  -8  -5  15  257.37   19.10
   7   5 -15   60.79   16.70
  -7  -5  15   49.99    9.40
   6   5 -15  316.37   21.80
  -6  -5  15  262.97   17.50
   5   5 -15  388.16   23.90
  -5  -5  15  358.36   20.50
  -4  -5  15   51.49    8.60
  -3  -5  15  322.67   18.20
  -2  -5  15    2.20    3.50
  -1  -5  15  216.28   14.80
   0  -5  15  236.18   15.40
   1  -5  15  116.79   12.30
   2  -5  15  617.64   28.70
   3  -5  15   24.00    6.60
   4  -5  15  347.07   21.70
   5  -5  15   88.19   12.40
   6  -5  15   33.80    9.30
  -8  -4  15   93.29   13.50
   7   4 -15  742.33   37.40
  -7  -4  15  735.53   33.00
   6   4 -15    1.40    4.80
  -6  -4  15    6.60    4.60
  -5  -4  15  355.36   20.40
  -4  -4  15    8.40    4.50
  -3  -4  15  424.46   21.50
  -2  -4  15   25.90    5.90
  -1  -4  15  184.48   13.80
   0  -4  15  285.97   16.90
   1  -4  15  141.69   11.70
   2  -4  15  190.88   14.40
   3  -4  15  216.98   15.90
   4  -4  15  264.07   18.60
   5  -4  15  313.77   20.30
   6  -4  15  133.99   15.80
  -8  -3  15   66.39   12.50
  -7  -3  15  424.46   23.50
  -6  -3  15    6.60    4.90
  -5  -3  15  163.38   13.40
  -4  -3  15   15.00    4.90
  -3  -3  15   63.69    9.20
  -2  -3  15  452.25   22.40
  -1  -3  15   18.50    5.70
   0  -3  15  879.11   34.80
   1  -3  15  131.69   13.40
   2  -3  15  587.04   27.20
   3  -3  15  116.49   13.40
   4  -3  15   17.30    6.10
   5  -3  15  132.79   15.10
   6  -3  15    0.40    4.80
   7  -3  15  134.49   15.90
  -8  -2  15   31.90   11.60
  -7  -2  15  171.48   15.00
  -6  -2  15  195.48   15.20
  -5  -2  15  127.99   13.90
  -4  -2  15  147.19   12.80
  -3  -2  15  115.59   12.60
  -2  -2  15  385.96   20.30
  -1  -2  15    7.20    4.50
   0  -2  15  159.68   12.60
   1  -2  15 1014.50   38.10
   2  -2  15   17.80    5.80
   3  -2  15  138.89   14.40
   4  -2  15   32.50    7.90
   5  -2  15  485.55   26.00
   6  -2  15   77.69   11.60
   7  -2  15  318.37   20.60
  -7  -1  15  132.69   14.50
  -6  -1  15  187.98   15.00
  -5  -1  15    5.20    4.50
  -4  -1  15   86.79   11.50
  -3  -1  15   70.99    9.80
  -2  -1  15  310.17   18.10
  -1  -1  15  398.16   20.50
   0  -1  15   43.80    7.90
   1  -1  15 1285.77   45.60
   2  -1  15   10.80    4.90
   3  -1  15  442.76   23.00
   4  -1  15   88.89   12.10
   5  -1  15   93.39   12.40
   6  -1  15  302.07   20.30
   7  -1  15   -4.70    4.20
  -7   0  15   32.80    7.90
  -6   0  15  339.57   20.80
  -5   0  15    2.10    4.00
  -4   0  15  372.16   20.50
  -3   0  15  119.99   12.50
  -2   0  15  125.59   13.20
  -1   0  15  558.94   25.70
   0   0  15   87.89   11.00
   1   0  15  143.89   12.20
   2   0  15  269.97   16.60
   3   0  15  108.09   12.30
   4   0  15  427.36   23.20
   5   0  15  144.69   15.30
   6   0  15  569.84   28.50
   7   0  15   61.39   10.70
   8   0  15   34.50    9.00
  -7   1  15    5.70    5.20
  -6   1  15  295.37   19.20
  -5   1  15   40.20    7.80
  -4   1  15  144.09   12.50
  -3   1  15  131.39   13.40
  -2   1  15   30.50    7.20
  -1   1  15  248.88   16.10
   0   1  15  342.27   18.90
   1   1  15  127.69   12.70
   2   1  15  265.17   16.10
   3   1  15  147.49   12.70
   4   1  15  287.17   18.20
   5   1  15    6.50    5.40
   6   1  15  158.78   16.20
   7   1  15  189.28   16.00
   8   1  15   -5.90    4.30
  -7   2  15  105.09   13.40
  -6   2  15  168.68   14.60
  -5   2  15  336.67   20.80
  -4   2  15   19.80    6.60
  -3   2  15  312.77   18.80
  -2   2  15   58.99    9.60
  -1   2  15  265.27   13.70
  -1   2  15  257.97   16.30
   0   2  15  422.86   21.20
   1   2  15   74.29    9.60
   2   2  15  401.86   20.20
   3   2  15    9.10    4.90
   4   2  15  706.23   30.80
   5   2  15  482.75   25.10
   6   2  15   41.50    9.10
   7   2  15  370.96   22.70
   8   2  15    8.50    6.80
  -7   3  15  203.58   17.40
  -6   3  15   74.29   11.00
  -5   3  15  246.98   17.70
  -4   3  15  249.28   17.40
  -3   3  15   17.80    5.70
  -2   3  15  343.27   19.20
  -1   3  15   31.70    5.60
  -1   3  15   51.19    8.20
   0   3  15  848.62   33.20
   0   3  15  830.72   30.90
   1   3  15   14.40    5.00
   2   3  15  721.23   29.70
   3   3  15   90.89   10.50
   4   3  15  232.58   15.70
   5   3  15  192.98   14.90
   6   3  15   53.19    9.80
   7   3  15  122.89   14.80
   8   3  15   45.00    8.90
  -6   4  15   58.89   10.10
  -5   4  15  113.49   13.80
  -4   4  15  400.56   21.90
  -3   4  15   23.20    6.90
  -2   4  15  372.56   20.00
  -1   4  15   68.09    9.20
  -1   4  15   54.59    6.70
   0   4  15  337.67   18.20
   0   4  15  310.97   16.30
   1   4  15  110.49   11.40
   1   4  15   96.29    9.70
   2   4  15  190.18   13.60
   3   4  15  486.55   22.60
   4   4  15    3.70    3.80
   5   4  15  299.17   18.40
   6   4  15  119.59   13.80
   7   4  15  125.99   15.20
   8   4  15  115.49   14.20
  -6   5  15  163.88   16.50
  -5   5  15   25.50    7.90
  -4   5  15   78.39   11.00
  -3   5  15    0.40    4.50
  -2   5  15  405.96   21.00
  -1   5  15  120.99    9.30
  -1   5  15  124.69   12.30
   0   5  15  183.38   12.00
   0   5  15  213.78   14.30
   1   5  15  574.04   24.40
   1   5  15  566.14   25.00
   2   5  15  109.39   11.60
   2   5  15   85.69    9.70
   3   5  15  533.45   24.20
   3   5  15  498.85   24.00
   4   5  15   39.20    7.10
   4   5  15   36.80    7.30
   5   5  15   73.39   10.00
   6   5  15  115.99   13.30
   7   5  15   25.70    7.70
   8   5  15  242.78   24.30
  -6   6  15  256.17   18.30
  -5   6  15    4.00    4.80
  -4   6  15   57.89    9.50
  -3   6  15  111.29   12.30
  -2   6  15   91.89   11.10
  -1   6  15  236.98   13.30
  -1   6  15  247.28   15.60
   0   6  15   39.80    6.20
   0   6  15   53.29    8.30
   1   6  15  459.95   22.10
   1   6  15  489.15   21.50
   2   6  15  109.99   11.20
   2   6  15  121.99   12.00
   3   6  15  173.38   13.30
   3   6  15  215.18   14.40
   4   6  15  257.07   16.70
   4   6  15  316.07   17.50
   5   6  15    1.90    3.80
   5   6  15    2.70    4.60
   6   6  15  263.17   17.40
   6   6  15  247.78   17.00
   7   6  15    3.80    5.20
  -5   7  15   12.70    6.70
  -4   7  15  116.89   13.60
  -3   7  15  152.18   13.20
  -2   7  15   -0.70    4.50
  -1   7  15  523.25   24.20
  -1   7  15  535.95   22.40
   0   7  15   60.29    7.40
   0   7  15   65.89    9.30
   1   7  15  288.17   16.40
   1   7  15  286.97   16.10
   2   7  15  272.57   15.90
   2   7  15  253.77   15.30
   3   7  15  189.38   13.70
   3   7  15  184.78   13.60
   4   7  15  425.56   21.30
   4   7  15  376.96   21.20
   5   7  15    5.70    4.80
   6   7  15  125.49   14.40
   7   7  15  134.39   15.40
  -5   8  15  263.97   18.30
  -4   8  15   38.10    7.90
  -3   8  15  431.36   22.80
  -2   8  15    5.80    5.50
  -1   8  15  363.06   18.00
  -1   8  15  372.06   19.50
   0   8  15  147.79   13.60
   0   8  15  131.59   10.40
   1   8  15  125.99   10.20
   1   8  15  109.89   11.30
   2   8  15  161.08   12.30
   2   8  15  160.88   12.60
   3   8  15    4.30    4.70
   4   8  15   34.40    6.90
   5   8  15   34.60    7.50
   6   8  15   93.99   12.30
  -5   9  15  114.39   14.00
  -4   9  15   15.10    6.50
  -3   9  15  206.88   15.70
  -2   9  15  144.19   13.90
  -1   9  15  149.19   10.60
  -1   9  15  137.29   12.10
   0   9  15  339.47   17.90
   0   9  15  343.57   18.90
   1   9  15    0.00    3.70
   2   9  15  184.58   13.40
   3   9  15    7.00    5.00
   4   9  15  119.59   13.10
   5   9  15  119.49   13.60
   6   9  15   27.10    8.60
  -4  10  15  186.78   15.30
  -3  10  15  174.88   14.90
  -1  10  15  121.19   10.00
   0  10  15  239.68   14.90
   1  10  15    8.10    4.90
   2  10  15   66.19    9.50
   3  10  15  164.18   13.50
   4  10  15    6.80    4.40
   5  10  15  413.86   23.50
  -1  11  15   52.59    9.20
   0  11  15   74.09    9.60
   1  11  15  114.39   12.20
   2  11  15    4.30    4.70
   3  11  15  221.88   16.20
   4  11  15    7.80    4.90
   0  12  15   52.29    8.40
   1  12  15   74.09   10.50
   2  12  15    4.90    4.60
   1 -10  16  279.07   22.60
   2 -10  16  120.29   17.10
   4   9 -16   12.60    6.70
  -1  -9  16  979.60   39.00
   0  -9  16   54.69    9.70
   1  -9  16  260.17   17.20
   2  -9  16  144.39   15.30
   4   8 -16    4.00    5.90
  -3  -8  16  181.98   14.20
  -2  -8  16   58.79    9.10
  -1  -8  16  219.58   15.90
   0  -8  16  406.36   22.00
   1  -8  16    8.90    5.50
   2  -8  16  270.17   18.30
   3  -8  16    0.50    5.30
   5   7 -16   96.29   14.50
  -5  -7  16  118.29   13.50
  -4  -7  16   20.50    6.30
  -3  -7  16  666.13   29.60
  -2  -7  16  283.47   17.30
  -1  -7  16   73.59   10.80
   0  -7  16  470.95   23.90
   1  -7  16    4.70    4.70
   2  -7  16  287.57   19.00
   3  -7  16    9.10    6.10
   4  -7  16   47.20   11.40
  -7  -6  16  137.79   17.10
  -6  -6  16   22.30    6.40
   5   6 -16  208.48   18.40
  -5  -6  16  163.78   14.40
  -4  -6  16  121.69   13.40
  -3  -6  16  191.88   14.20
  -2  -6  16  258.87   16.50
  -1  -6  16   74.49   10.50
   0  -6  16  309.07   18.70
   1  -6  16  164.48   13.50
   2  -6  16   78.39   11.30
   3  -6  16  272.07   19.20
   4  -6  16   27.80    8.50
  -7  -5  16  103.89   13.80
  -6  -5  16   14.20    5.60
  -5  -5  16    4.90    4.60
  -4  -5  16  453.55   23.80
  -3  -5  16   13.30    5.20
  -2  -5  16  350.86   19.70
  -1  -5  16  161.38   13.30
   0  -5  16  159.98   13.20
   1  -5  16  175.98   13.60
   2  -5  16   20.80    6.60
   3  -5  16  180.98   15.70
   4  -5  16   35.60    9.00
   5  -5  16  355.66   23.50
  -7  -4  16  171.48   17.70
  -6  -4  16  209.18   16.10
  -5  -4  16    5.00    5.20
  -4  -4  16  332.77   19.70
  -3  -4  16  161.38   13.30
  -2  -4  16  378.86   20.70
  -1  -4  16  185.28   14.20
   0  -4  16    9.80    4.40
   1  -4  16  312.67   18.30
   2  -4  16    0.50    3.60
   3  -4  16  450.55   24.60
   4  -4  16  232.18   18.30
   5  -4  16   30.20    9.10
  -7  -3  16   -0.10    5.10
  -6  -3  16  184.58   15.70
  -5  -3  16  103.49   12.90
  -4  -3  16   58.29    9.90
  -3  -3  16  530.85   25.80
  -2  -3  16   62.39    9.50
  -1  -3  16  651.63   28.90
   0  -3  16   17.20    5.90
   1  -3  16  364.36   19.80
   2  -3  16   -3.40    4.20
   3  -3  16   78.69   11.50
   4  -3  16  135.59   15.70
   5  -3  16   82.89   12.90
   6  -3  16  203.88   17.80
  -7  -2  16   79.79   12.20
  -6  -2  16  137.99   15.10
  -5  -2  16  248.08   17.60
  -4  -2  16   17.80    6.60
  -3  -2  16  214.98   15.80
  -2  -2  16   14.00    5.00
  -1  -2  16  422.76   21.90
   0  -2  16   84.99   11.20
   1  -2  16  306.17   18.00
   2  -2  16  580.34   27.10
   3  -2  16   21.00    6.80
   4  -2  16  319.77   21.00
   5  -2  16  216.98   17.80
   6  -2  16  291.47   20.70
  -7  -1  16  102.59   16.30
  -6  -1  16    6.10    5.40
  -5  -1  16  336.87   20.80
  -4  -1  16   32.90    7.40
  -3  -1  16  429.56   22.70
  -2  -1  16   86.69   11.10
  -1  -1  16  311.07   18.10
   0  -1  16  279.07   17.40
   1  -1  16   38.50    8.00
   2  -1  16  571.64   27.00
   3  -1  16  207.58   16.10
   4  -1  16   36.30    8.40
   5  -1  16  226.78   18.40
   6  -1  16   19.40    6.40
   7  -1  16  262.37   31.30
  -6   0  16   30.90    8.00
  -5   0  16  369.36   21.90
  -4   0  16  128.49   14.20
  -3   0  16  188.98   14.60
  -2   0  16   35.10    6.80
  -1   0  16   24.40    6.60
   0   0  16  344.67   19.70
   1   0  16  255.47   17.00
   2   0  16  203.28   14.60
   3   0  16  329.27   19.70
   4   0  16  170.78   16.90
   5   0  16  438.56   25.40
   6   0  16    8.20    5.50
   7   0  16  269.37   20.10
  -6   1  16  147.19   16.20
  -5   1  16  138.29   14.60
  -4   1  16   96.79   12.00
  -3   1  16   94.19   12.30
  -2   1  16  505.15   25.00
  -1   1  16   21.90    6.80
   0   1  16  406.16   21.40
   1   1  16  237.98   16.20
   2   1  16   32.40    7.30
   3   1  16  329.47   19.50
   4   1  16   12.60    6.10
   5   1  16  438.96   25.00
   6   1  16  116.99   14.50
   7   1  16  128.09   15.10
  -6   2  16  222.58   17.70
  -5   2  16   35.00    9.20
  -4   2  16  203.58   16.30
  -3   2  16   30.00    8.00
  -2   2  16  517.25   25.50
  -1   2  16  175.58   14.20
   0   2  16   33.80    7.20
   1   2  16  164.18   13.30
   2   2  16   50.29    8.50
   3   2  16  220.18   15.40
   4   2  16  205.58   15.80
   5   2  16  303.47   19.90
   6   2  16  353.26   22.80
   7   2  16   48.50   10.10
  -6   3  16  212.88   17.60
  -5   3  16    1.70    5.00
  -4   3  16  151.28   15.90
  -3   3  16  146.59   14.70
  -2   3  16  249.18   17.10
  -1   3  16  514.35   24.80
   0   3  16    7.20    3.60
   0   3  16    6.10    3.80
   1   3  16  506.35   24.40
   2   3  16   22.80    6.10
   3   3  16  292.67   17.30
   4   3  16  135.39   13.90
   5   3  16    3.80    5.30
   6   3  16  623.94   30.80
   7   3  16   34.00    9.30
   8   3  16   89.49   19.20
  -6   4  16  347.07   23.90
  -5   4  16   73.09   11.00
  -4   4  16  363.66   21.50
  -3   4  16  545.85   26.90
  -2   4  16   29.00    7.50
  -1   4  16  204.38   15.10
   0   4  16   66.39    9.40
   0   4  16   60.19    7.70
   1   4  16   65.49    9.60
   1   4  16   46.50    6.90
   2   4  16  193.48   13.80
   2   4  16  215.58   15.10
   3   4  16   70.39    9.80
   4   4  16  547.15   25.60
   5   4  16   30.40    7.60
   6   4  16  550.74   28.20
   7   4  16   31.40    7.70
   8   4  16   40.80   10.20
  -5   5  16  104.59   13.60
  -4   5  16    3.50    4.90
  -3   5  16  238.48   17.30
  -2   5  16  123.59   13.40
  -1   5  16   52.69    8.80
   0   5  16  394.16   20.60
   0   5  16  382.26   18.50
   1   5  16   69.39    8.60
   1   5  16   63.69    9.00
   2   5  16  263.17   16.50
   2   5  16  238.58   15.10
   3   5  16    6.90    5.40
   3   5  16   10.90    4.40
   4   5  16  364.46   20.20
   4   5  16  438.66   22.60
   5   5  16  121.39   13.50
   6   5  16   97.09   13.00
   7   5  16  185.48   16.00
  -4   6  16   23.20    7.10
  -3   6  16  245.38   17.30
  -2   6  16   45.20    8.70
  -1   6  16    3.40    4.80
   0   6  16   83.99   11.10
   0   6  16   77.09    9.30
   1   6  16    7.50    3.60
   1   6  16   13.40    5.30
   2   6  16  491.65   23.20
   2   6  16  453.65   22.50
   3   6  16  404.16   21.30
   3   6  16  403.96   21.50
   4   6  16  549.05   25.60
   4   6  16  515.75   25.70
   5   6  16  656.33   28.60
   5   6  16  622.84   29.50
   6   6  16    3.30    5.40
   6   6  16    7.40    5.60
  -5   7  16  136.69   16.30
  -4   7  16   54.69    9.90
  -3   7  16   19.30    6.90
  -2   7  16  163.68   15.60
  -1   7  16   21.10    6.40
   0   7  16  267.67   17.20
   0   7  16  266.37   15.00
   1   7  16   79.59   10.40
   1   7  16   71.89    9.20
   2   7  16  438.86   21.70
   2   7  16  419.86   21.50
   3   7  16  475.85   22.70
   3   7  16  410.76   22.30
   4   7  16   41.20    8.20
   4   7  16   37.90    7.90
   5   7  16  113.79   13.00
   6   7  16    7.20    6.80
  -4   8  16  267.47   18.60
  -3   8  16    3.20    5.40
  -2   8  16  240.78   17.30
  -1   8  16   18.70    6.40
   0   8  16  105.49   12.00
   0   8  16   80.99    9.60
   1   8  16  212.18   14.00
   1   8  16  246.58   15.90
   2   8  16    7.10    4.90
   2   8  16   11.50    5.10
   3   8  16  387.76   21.30
   4   8  16   58.19    9.00
   5   8  16  235.48   17.60
  -4   9  16   69.09   11.00
  -3   9  16   34.90    7.90
  -2   9  16  140.19   14.50
  -1   9  16  209.18   15.60
   0   9  16   29.20    6.60
   1   9  16  492.85   23.40
   2   9  16   42.60    7.90
   3   9  16   90.29   11.50
   4   9  16   -1.60    5.50
   5   9  16   71.89   13.30
   0  10  16    3.20    3.90
   1  10  16  142.29   13.90
   2  10  16  286.57   17.80
   3  10  16   37.80    8.40
   4  10  16   71.89   12.10
   0  11  16  232.38   15.60
   1  11  16   66.69    9.60
   2  11  16  289.77   18.70
   0  12  16  291.17   20.30
  -1  -9  17    3.00    6.10
   0  -9  17  204.68   16.90
   1  -9  17   66.29   12.80
  -3  -8  17    2.60    4.80
  -2  -8  17  127.09   14.00
  -1  -8  17  105.19   12.90
   0  -8  17  178.08   15.20
   1  -8  17  486.55   25.00
   2  -8  17    7.90    6.80
  -5  -7  17   18.60    7.60
  -4  -7  17  360.86   21.10
  -3  -7  17   96.39   11.90
  -2  -7  17   69.69   10.60
  -1  -7  17  112.29   13.20
   0  -7  17   41.70    8.70
   1  -7  17  325.77   19.50
   2  -7  17   59.29   10.40
  -5  -6  17   27.90    7.80
  -4  -6  17   99.69   12.20
  -3  -6  17   32.10    7.70
  -2  -6  17   15.90    6.10
  -1  -6  17  272.07   18.00
   0  -6  17   93.39   12.40
   1  -6  17  200.18   15.00
   2  -6  17  467.15   25.00
   3  -6  17   64.49   11.10
  -5  -5  17  195.38   16.60
  -4  -5  17   38.70    8.10
  -3  -5  17  161.08   13.90
  -2  -5  17   -1.40    4.20
  -1  -5  17  432.86   23.20
   0  -5  17  231.88   16.90
   1  -5  17   48.50    8.90
   2  -5  17  439.06   23.90
   3  -5  17    1.40    5.30
   4  -5  17  262.07   21.00
  -6  -4  17    6.40    7.10
  -5  -4  17  175.88   17.80
  -4  -4  17   21.10    6.40
  -3  -4  17  383.76   21.90
  -2  -4  17  300.47   18.60
  -1  -4  17   34.00    7.80
   0  -4  17  418.86   23.00
   1  -4  17   43.40    8.20
   2  -4  17  218.48   16.20
   3  -4  17   16.70    6.90
   4  -4  17  359.76   23.70
  -6  -3  17   -4.10    5.90
  -5  -3  17  130.69   15.30
  -4  -3  17  127.79   14.70
  -3  -3  17  115.59   13.90
  -2  -3  17  610.64   28.70
  -1  -3  17   15.30    5.20
   0  -3  17  470.15   24.50
   1  -3  17   18.80    6.20
   2  -3  17  201.28   15.50
   3  -3  17   53.09    9.80
   4  -3  17   54.39   10.60
   5  -3  17  256.47   21.30
  -6  -2  17    3.70    6.90
  -5  -2  17  185.98   16.00
  -4  -2  17  210.88   16.90
  -3  -2  17   19.20    6.30
  -2  -2  17  232.88   16.70
  -1  -2  17  125.19   13.20
   0  -2  17   38.50    8.10
   1  -2  17  154.78   13.30
   2  -2  17  116.59   13.20
   3  -2  17  368.16   22.00
   4  -2  17    4.50    5.90
   5  -2  17  285.47   21.00
  -6  -1  17   94.59   15.60
  -5  -1  17    0.20    5.00
  -4  -1  17  300.17   19.80
  -3  -1  17  178.28   14.90
  -2  -1  17   71.99   10.60
  -1  -1  17  215.98   15.30
   0  -1  17  111.09   12.80
   1  -1  17  801.92   34.20
   2  -1  17  159.18   13.80
   3  -1  17  394.86   22.80
   4  -1  17  255.37   18.90
   5  -1  17   53.79   10.50
   6  -1  17  100.99   17.70
  -5   0  17    9.00    6.30
  -4   0  17  284.07   18.80
  -3   0  17  253.77   17.70
  -2   0  17   25.30    6.00
  -1   0  17  111.39   13.10
   0   0  17  118.09   13.30
   1   0  17  809.12   34.70
   2   0  17   29.80    7.30
   3   0  17  578.04   28.20
   4   0  17  573.34   29.00
   5   0  17   -2.30    4.60
   6   0  17  101.89   14.10
  -5   1  17   55.59   10.40
  -4   1  17   -3.50    4.40
  -3   1  17  406.66   23.40
  -2   1  17    9.30    6.00
  -1   1  17  329.77   20.00
   0   1  17   35.00    8.20
   2   1  17  210.58   15.80
   3   1  17   13.60    5.70
   4   1  17   70.29   10.90
   5   1  17   86.89   12.80
   6   1  17   45.20    9.70
[truncated: 443,527 more chars]
