# Supplementary material for: Crystal structures of two isotypic lanthanide(III) complexes: tri­aqua­[2,6-di­acetyl­pyridine bis­(benzoyl­hydrazone)]methano­llanthanide(III) trichloride methanol disolvates (Ln III = Tb and Dy)
Source: Acta Crystallogr E Crystallogr Commun. 2018 Mar 16;74(Pt 4):535–8. doi: 10.1107/S2056989018004103 (PMC5946983; doi:10.1107/S2056989018004103)
Supplement: Supplementary file 2 [file e-74-00535-TbDAPBH2sup2.hkl]

data_TbDAPBH2                                                                   
_shelx_title ' 081003km_0_a.res in P-1'                                         
_shelx_refln_list_code          4                                               
_shelx_F_calc_maximum      244.45                                               
_exptl_crystal_F_000       820.00                                               
_reflns_d_resolution_high  0.6948                                               
                                                                                
loop_                                                                           
 _space_group_symop_operation_xyz                                               
 'x, y, z'                                                                      
 '-x, -y, -z'                                                                   
                                                                                
_cell_length_a     8.9703                                                       
_cell_length_b    12.6433                                                       
_cell_length_c    14.4233                                                       
_cell_angle_alpha  87.004                                                       
_cell_angle_beta   88.752                                                       
_cell_angle_gamma  81.980                                                       
                                                                                
_shelx_F_squared_multiplier     1.000                                           
                                                                                
loop_                                                                           
 _refln_index_h                                                                 
 _refln_index_k                                                                 
 _refln_index_l                                                                 
 _refln_F_squared_calc                                                          
 _refln_F_squared_meas                                                          
 _refln_F_squared_sigma                                                         
 _refln_observed_status                                                         
   1   0   0       1326.07        974.57        92.25 o                         
   2   0   0       5880.11       6178.08       123.21 o                         
   3   0   0       1167.90       1238.59        33.91 o                         
   4   0   0       1684.17       1703.26        46.15 o                         
   5   0   0        640.32        565.64        33.98 o                         
   6   0   0        871.78        772.42        74.30 o                         
   7   0   0       5851.20       5807.83       136.35 o                         
   8   0   0       5708.22       5674.13       137.93 o                         
   9   0   0       2649.70       2370.52       112.61 o                         
  10   0   0       3500.10       3722.36       159.25 o                         
  11   0   0        224.47        279.19        47.98 o                         
  12   0   0       1130.50       1244.56        95.28 o                         
 -12   1   0       2205.46       2459.81       138.60 o                         
 -11   1   0        428.44        487.68        61.97 o                         
 -10   1   0        570.78        517.67        59.97 o                         
  -9   1   0       3696.83       3530.53       147.92 o                         
  -8   1   0        164.38        122.60        28.65 o                         
  -7   1   0       9591.28       9556.90       206.68 o                         
  -6   1   0        809.91        749.83        55.64 o                         
  -5   1   0        396.71        357.53        19.35 o                         
  -4   1   0      11021.06      11484.61       243.48 o                         
  -3   1   0       3718.99       3867.94        67.51 o                         
  -2   1   0       8116.78       8575.68       136.55 o                         
  -1   1   0       4344.56       4392.39        72.03 o                         
   1   1   0       6603.11       7250.76       326.47 o                         
   2   1   0        202.83        205.23        13.33 o                         
   3   1   0       1506.61       1474.79        45.64 o                         
   4   1   0        309.88        326.82        17.66 o                         
   5   1   0       4766.83       4635.52       106.71 o                         
   6   1   0        563.72        584.29        27.80 o                         
   7   1   0       3603.90       3549.11        93.76 o                         
   8   1   0       2696.32       2717.84        81.00 o                         
   9   1   0       1167.61       1104.44        48.75 o                         
  10   1   0       1715.20       1958.13       104.61 o                         
  11   1   0        454.92        508.34        61.30 o                         
  12   1   0        899.01        990.09        82.62 o                         
 -11   2   0       2882.03       2857.60       143.93 o                         
 -10   2   0         35.77         31.32        21.32 o                         
  -9   2   0       5625.93       5531.97       206.56 o                         
  -8   2   0          7.79         25.99        16.66 o                         
  -7   2   0       3914.70       3892.91        99.28 o                         
  -6   2   0        772.75        727.35        28.79 o                         
  -5   2   0        226.63        316.55        14.90 o                         
  -4   2   0       1277.43       1253.69        45.28 o                         
  -3   2   0        546.07        522.72        15.06 o                         
  -2   2   0      20226.22      22941.30       437.42 o                         
  -1   2   0      10341.44      12003.31       230.63 o                         
   0   2   0       5582.22       6350.12       122.70 o                         
   1   2   0       8850.87      10472.91       284.52 o                         
   2   2   0       1079.78       1180.88        28.26 o                         
   3   2   0        632.07        578.37        31.98 o                         
   4   2   0         87.12         76.97         9.58 o                         
   5   2   0       3124.57       3068.04        76.95 o                         
   6   2   0       7474.02       7765.05       170.29 o                         
   7   2   0         17.98         16.66         8.91 o                         
   8   2   0      15782.20      16447.48       342.94 o                         
   9   2   0        801.26        768.97        42.98 o                         
  10   2   0       2713.11       3038.11       134.60 o                         
  11   2   0        220.49        221.22        41.31 o                         
  12   2   0        370.28        451.70        63.97 o                         
 -11   3   0       3326.93       3463.89       163.92 o                         
 -10   3   0        611.67        631.61        71.30 o                         
  -9   3   0       2370.24       2349.20       117.27 o                         
  -8   3   0        533.66        484.35        53.31 o                         
  -7   3   0        336.13        314.40        27.50 o                         
  -6   3   0       5873.49       5712.46       105.96 o                         
  -5   3   0         50.74         29.74         6.17 o                         
  -4   3   0      11795.31      11614.51       332.86 o                         
  -3   3   0       5953.11       5866.40       124.34 o                         
  -2   3   0      14785.21      15662.26       303.85 o                         
  -1   3   0       9129.09       9275.14       181.87 o                         
   0   3   0        218.39        223.22        11.99 o                         
   1   3   0       3703.07       3691.04       109.94 o                         
   2   3   0         18.71         27.20         9.99 o                         
   3   3   0       6219.99       6428.37       129.33 o                         
   4   3   0      19567.68      21657.34       416.23 o                         
   5   3   0        293.74        295.54        14.66 o                         
   6   3   0      15384.36      16383.07       268.70 o                         
   7   3   0        207.50        199.51        15.77 o                         
   8   3   0       3768.81       3960.47       125.94 o                         
   9   3   0        786.81        718.03        57.64 o                         
  10   3   0       1006.75        992.64        50.36 o                         
  11   3   0        896.25        968.77        71.96 o                         
  12   3   0         36.90         65.30        31.32 o                         
 -11   4   0       1413.55       1401.82       102.61 o                         
 -10   4   0       2142.14       2160.69       119.27 o                         
  -9   4   0        618.29        621.62        67.30 o                         
  -8   4   0       4020.61       3885.34       108.12 o                         
  -7   4   0         87.39         95.81        16.65 o                         
  -6   4   0       2122.34       2116.99        64.02 o                         
  -5   4   0        514.86        521.38        32.32 o                         
  -4   4   0       1684.82       1709.21        49.15 o                         
  -3   4   0      16525.77      16805.51       330.00 o                         
  -2   4   0         49.90         52.98        11.66 o                         
  -1   4   0      21127.15      22840.38       436.95 o                         
   0   4   0        317.36        273.19        14.66 o                         
   1   4   0       5873.68       6100.94       176.58 o                         
   2   4   0       4220.90       4024.87       122.60 o                         
   3   4   0       1847.15       1871.74        44.10 o                         
   4   4   0       8062.69       8865.97       178.08 o                         
   5   4   0        867.52        846.05        30.50 o                         
   6   4   0      10113.53      10117.34       173.32 o                         
   7   4   0       1683.47       1601.00        42.33 o                         
   8   4   0         16.47         28.73        11.99 o                         
   9   4   0       3888.89       3939.10       110.63 o                         
  10   4   0        151.55        175.65        30.32 o                         
  11   4   0       2295.61       2383.18       117.27 o                         
  12   4   0         48.14        121.94        51.97 o                         
 -11   5   0        426.26        374.41        69.96 o                         
 -10   5   0        973.34        795.53        83.29 o                         
  -9   5   0        296.43        272.53        48.64 o                         
  -8   5   0       2126.31       2156.66        81.29 o                         
  -7   5   0        221.67        210.71        28.65 o                         
  -6   5   0        855.68        910.70        38.99 o                         
  -5   5   0      11309.57      11759.43       245.62 o                         
  -4   5   0        105.93        101.38        20.66 o                         
  -3   5   0      16541.46      16804.82       332.83 o                         
  -2   5   0        129.74         91.31        11.00 o                         
  -1   5   0      25586.19      28197.69       538.95 o                         
   0   5   0         56.28         63.80         6.88 o                         
   1   5   0       3297.49       3387.27       108.61 o                         
   2   5   0       7236.66       8127.71       235.21 o                         
   3   5   0       1677.19       1643.69        62.63 o                         
   4   5   0       6230.93       5980.11       124.29 o                         
   5   5   0      10956.76      11692.29       195.78 o                         
   6   5   0       1756.79       1810.10        44.13 o                         
   7   5   0       2651.46       2751.32        62.04 o                         
   8   5   0         22.51         27.76        12.49 o                         
   9   5   0       1556.47       1694.47        63.85 o                         
  10   5   0          6.87         26.16        14.52 o                         
  11   5   0       1545.61       1527.75       101.95 o                         
 -10   6   0       1450.53       1373.83        97.28 o                         
  -9   6   0          7.22         -3.33        25.32 o                         
  -8   6   0       3482.15       3524.38       104.08 o                         
  -7   6   0        714.05        759.41        95.95 o                         
  -6   6   0        510.22        506.29        31.50 o                         
  -5   6   0       6707.22       6836.67       155.60 o                         
  -4   6   0       2943.04       2829.43       163.25 o                         
  -3   6   0       2547.80       2502.27        65.96 o                         
  -2   6   0       5809.66       5920.63       141.26 o                         
  -1   6   0        950.21        886.45        29.31 o                         
   0   6   0       7508.42       7549.62       153.38 o                         
   1   6   0       1459.37       1461.79        59.97 o                         
   2   6   0       9721.11      10021.20       289.19 o                         
   3   6   0        407.11        297.18        23.99 o                         
   4   6   0       1868.40       2048.75        77.96 o                         
   5   6   0       1702.98       1709.35        46.19 o                         
   6   6   0         11.52         20.41         6.27 o                         
   7   6   0       4063.97       4274.57        94.96 o                         
   8   6   0        341.08        362.19        30.44 o                         
   9   6   0       2859.91       2958.22       141.93 o                         
  10   6   0        483.30        421.72        61.30 o                         
  11   6   0       1148.21       1146.61        91.95 o                         
  12   6   0       2590.62       2545.76       198.57 o                         
 -10   7   0        725.19        644.94        77.96 o                         
  -9   7   0        228.71        226.55        46.64 o                         
  -8   7   0        480.07        422.87        36.71 o                         
  -7   7   0       2299.28       2350.78        77.20 o                         
  -6   7   0       1957.77       1865.31        63.62 o                         
  -5   7   0       3803.68       3899.91       100.96 o                         
  -4   7   0       8651.54       8623.71       187.75 o                         
  -3   7   0       1588.63       1434.84        57.30 o                         
  -2   7   0       2425.79       2356.83        62.58 o                         
  -1   7   0       1876.57       1733.81        47.72 o                         
   0   7   0      11209.42      11777.53       234.16 o                         
   1   7   0         11.16         12.66         9.33 o                         
   2   7   0       2474.41       2607.73        95.28 o                         
   3   7   0      14461.39      15206.02       430.38 o                         
   4   7   0        762.72        702.24        40.65 o                         
   5   7   0      10260.60      10999.90       321.17 o                         
   6   7   0         41.67         31.33         6.95 o                         
   7   7   0      11115.52      10854.52       327.13 o                         
   8   7   0       2301.46       2120.05       114.61 o                         
   9   7   0       2182.17       2186.68       121.27 o                         
  10   7   0       1832.29       1848.85       114.61 o                         
  11   7   0         44.78         63.30        35.98 o                         
  12   7   0        613.34        762.21        92.62 o                         
 -10   8   0        114.19        113.94        58.64 o                         
  -9   8   0       1561.90       1512.43       103.95 o                         
  -8   8   0          1.20          1.47        17.66 o                         
  -7   8   0       4226.76       4314.80       118.81 o                         
  -6   8   0       1554.89       1477.99        56.92 o                         
  -5   8   0       1502.36       1511.51        54.77 o                         
  -4   8   0       9112.88       9306.08       202.83 o                         
  -3   8   0          3.83         -5.56         6.72 o                         
  -2   8   0       2387.10       2181.20        60.69 o                         
  -1   8   0        170.30        148.90        14.52 o                         
   0   8   0       5913.89       5801.76       185.24 o                         
   1   8   0      11658.58      11758.11       343.76 o                         
   2   8   0        419.88        387.73        31.32 o                         
   3   8   0      13326.56      13980.78       402.39 o                         
   4   8   0       1740.33       1749.57        75.29 o                         
   5   8   0       3339.76       2942.23       109.94 o                         
   6   8   0       1116.64       1173.19        47.83 o                         
   7   8   0        717.30        706.60        37.35 o                         
   8   8   0       2542.94       2553.09       131.93 o                         
   9   8   0         73.97         64.63        32.65 o                         
  10   8   0       2905.27       3116.07       160.58 o                         
  11   8   0        518.15        564.98        79.29 o                         
  12   8   0        295.91        239.88        64.63 o                         
  -9   9   0       1318.52       1347.84        98.62 o                         
  -8   9   0       1143.47       1200.56        74.63 o                         
  -7   9   0        900.62        954.40        48.76 o                         
  -6   9   0       5035.16       5210.22       134.44 o                         
  -5   9   0         19.97         27.62        12.49 o                         
  -4   9   0       4269.47       4187.15       107.89 o                         
  -3   9   0         64.47         57.69        12.72 o                         
  -2   9   0       4316.48       4508.17       107.75 o                         
  -1   9   0         29.99         15.95        10.99 o                         
   0   9   0       1209.89       1181.26        61.97 o                         
   1   9   0       5371.33       5460.67       180.57 o                         
   2   9   0       3327.40       3582.50       129.93 o                         
   3   9   0       1815.99       1944.14        83.96 o                         
   4   9   0       3263.92       3303.98       122.60 o                         
   5   9   0       2473.55       2455.81        99.28 o                         
   6   9   0       3126.82       3266.54        95.00 o                         
   7   9   0         27.05         36.19        14.32 o                         
   8   9   0       3225.77       3126.73       154.59 o                         
   9   9   0        209.68        166.58        41.98 o                         
  10   9   0        880.15        874.82        98.62 o                         
  11   9   0        541.97        435.04        72.63 o                         
  -9  10   0        316.81        344.42        59.30 o                         
  -8  10   0       1782.02       1934.14       114.61 o                         
  -7  10   0          3.83         -8.79        13.91 o                         
  -6  10   0       5024.86       5270.81       138.01 o                         
  -5  10   0        384.55        418.53        34.39 o                         
  -4  10   0       4268.32       4365.71       164.88 o                         
  -3  10   0        542.98        502.22        34.32 o                         
  -2  10   0       1501.37       1414.87        48.48 o                         
  -1  10   0       2817.94       2778.35        73.33 o                         
   0  10   0       1193.82       1216.58        65.97 o                         
   1  10   0       5904.15       6076.29       201.23 o                         
   2  10   0       3030.59       3211.36       123.27 o                         
   3  10   0       1141.04       1132.62        63.30 o                         
   4  10   0       6913.23       6961.10       225.88 o                         
   5  10   0        945.39       1024.68        59.97 o                         
   6  10   0       4434.53       4491.13       121.96 o                         
   7  10   0        193.20        181.84        44.64 o                         
   8  10   0        542.13        580.30        75.29 o                         
   9  10   0       2030.69       1889.50       123.27 o                         
  10  10   0         78.38         91.95        36.65 o                         
  11  10   0       2659.77       2438.48       172.58 o                         
  -8  11   0       1338.43       1303.87        93.95 o                         
  -7  11   0        606.17        698.41        50.78 o                         
  -6  11   0        620.79        688.27        45.22 o                         
  -5  11   0       2532.39       2612.84        83.15 o                         
  -4  11   0        756.40        778.14        40.02 o                         
  -3  11   0       5318.14       5348.79       131.51 o                         
  -2  11   0       1219.04       1207.91        70.63 o                         
  -1  11   0       7969.49       7873.84       256.54 o                         
   0  11   0       5571.95       5562.62       194.57 o                         
   1  11   0        523.26        505.67        49.97 o                         
   2  11   0        332.14        378.41        43.31 o                         
   3  11   0         68.95         71.30        23.32 o                         
   4  11   0       3250.93       3454.56       135.26 o                         
   5  11   0        216.91        253.87        35.98 o                         
   6  11   0       5200.70       5424.60       155.59 o                         
   7  11   0       3025.18       2955.78        94.57 o                         
   8  11   0        751.49        600.29        77.96 o                         
   9  11   0       1871.11       2078.07       133.93 o                         
  10  11   0         21.92         20.66        26.65 o                         
  -8  12   0       1130.43       1044.00        91.29 o                         
  -7  12   0        840.21        830.81        56.86 o                         
  -6  12   0        751.28        745.81        51.30 o                         
  -5  12   0       1507.45       1493.77        87.95 o                         
  -4  12   0         94.58         91.95        27.32 o                         
  -3  12   0       3689.84       3737.02       151.26 o                         
  -2  12   0        682.93        748.22        56.64 o                         
  -1  12   0        226.06        227.88        35.98 o                         
   0  12   0       4288.84       4354.64       164.58 o                         
   1  12   0        167.81        141.26        30.65 o                         
   2  12   0       5912.98       5920.37       205.89 o                         
   3  12   0        413.62        463.03        49.97 o                         
   4  12   0       4475.59       4416.61       165.25 o                         
   5  12   0        550.62        573.01        42.75 o                         
   6  12   0       1512.09       1429.19        62.08 o                         
   7  12   0       2760.62       2881.95        95.35 o                         
   8  12   0        292.46        268.53        56.64 o                         
   9  12   0        802.21        793.53        94.62 o                         
  -7  13   0        832.52        933.46        88.62 o                         
  -6  13   0        174.51        161.92        39.31 o                         
  -5  13   0       2965.48       3043.44       140.59 o                         
  -4  13   0        901.40        834.17        65.30 o                         
  -3  13   0       3152.19       2911.58       131.27 o                         
  -2  13   0       2645.99       2699.68       123.94 o                         
  -1  13   0        299.57        271.86        41.98 o                         
   0  13   0       1927.22       1893.50        97.95 o                         
   1  13   0         77.78         80.63        25.32 o                         
   2  13   0       1196.35       1115.30        71.96 o                         
   3  13   0       1369.35       1520.42        84.62 o                         
   4  13   0        600.67        600.29        57.97 o                         
   5  13   0       5240.58       5169.99       142.09 o                         
   6  13   0         70.97         72.82        19.72 o                         
   7  13   0       4097.73       4373.72       129.31 o                         
   8  13   0        764.24        606.29        79.96 o                         
   9  13   0        418.44        422.38        72.63 o                         
  -6  14   0          5.51         14.66        27.99 o                         
  -5  14   0       2843.60       2846.28       137.93 o                         
  -4  14   0       1253.87       1345.18        86.62 o                         
  -3  14   0         62.34         83.29        28.65 o                         
  -2  14   0       1147.12       1197.25        79.96 o                         
  -1  14   0        726.17        719.56        71.30 o                         
   0  14   0        603.54        634.94        63.97 o                         
   1  14   0       1906.83       1960.80       102.61 o                         
   2  14   0       1832.57       1852.85        99.95 o                         
   3  14   0       3839.09       3982.23       162.58 o                         
   4  14   0        156.45        141.14        23.23 o                         
   5  14   0       3725.04       3784.49       255.17 o                         
   6  14   0        162.12        180.51        28.64 o                         
   7  14   0        680.16        730.61        65.97 o                         
   8  14   0        682.09        575.64        79.29 o                         
  -4  15   0       2429.97       2566.42       133.93 o                         
  -3  15   0        275.25        311.17        51.31 o                         
  -2  15   0       1343.00       1276.55        87.29 o                         
  -1  15   0        394.46        385.74        53.97 o                         
   0  15   0        343.23        308.51        51.31 o                         
   1  15   0       3039.10       3046.77       141.26 o                         
   2  15   0         48.12         52.30        17.08 o                         
   3  15   0       3295.66       3549.45       112.68 o                         
   4  15   0        493.45        496.32        45.67 o                         
   5  15   0       2021.29       2096.61        83.39 o                         
   6  15   0       3455.64       3748.64       201.86 o                         
   7  15   0        266.49        338.43        66.63 o                         
  -3  16   0        155.80        125.27        57.97 o                         
  -2  16   0        783.58        779.53        80.63 o                         
  -1  16   0       1331.95       1333.85        89.95 o                         
   0  16   0          0.55         17.32        23.32 o                         
   1  16   0       2420.09       2355.19       123.94 o                         
   2  16   0        381.36        421.72        57.97 o                         
   3  16   0       3614.28       3732.53       119.83 o                         
   4  16   0        744.32        695.43        56.29 o                         
   5  16   0         61.55         53.26        24.99 o                         
   6  16   0        605.52        632.74        55.30 o                         
   1  17   0       1769.43       1890.17       114.61 o                         
   2  17   0       1228.72       1207.25        89.29 o                         
   3  17   0        302.51        431.05        63.30 o                         
   4  17   0       1037.34       1083.52       128.90 o                         
   5  17   0         88.05         76.62        27.79 o                         
  -6 -17   1        562.63        640.27        88.62 o                         
  -5 -17   1       1299.98       1452.47        96.28 o                         
  -4 -17   1         44.03         17.63        21.72 o                         
  -3 -17   1        217.89        237.88        45.98 o                         
  -2 -17   1        238.88        225.88        50.64 o                         
  -1 -17   1        907.58        831.51        85.96 o                         
  -6 -16   1         54.43         82.18        24.16 o                         
  -5 -16   1       2248.89       2231.35        90.17 o                         
  -4 -16   1        852.62        873.46        62.19 o                         
  -3 -16   1       1183.04       1169.03        62.40 o                         
  -2 -16   1       2317.15       2581.74       131.27 o                         
  -1 -16   1         34.38         47.31        28.65 o                         
   0 -16   1       3090.78       3077.42       147.92 o                         
   1 -16   1        743.50        786.86        83.96 o                         
   2 -16   1        389.92        388.40        58.64 o                         
  -7 -15   1       2963.74       3105.41       171.25 o                         
  -6 -15   1        762.70        823.08        60.89 o                         
  -5 -15   1        846.52        838.67        59.86 o                         
  -4 -15   1        454.49        498.74        44.43 o                         
  -3 -15   1         34.58         24.38        18.36 o                         
  -2 -15   1       1516.10       1448.09        65.22 o                         
  -1 -15   1       1683.98       1786.89       103.95 o                         
   0 -15   1       1860.85       1879.50       107.94 o                         
   1 -15   1       2107.49       2216.67       119.27 o                         
   2 -15   1        628.17        626.28        70.63 o                         
   3 -15   1       1620.86       1714.26       103.28 o                         
   4 -15   1          5.59        -22.66        22.66 o                         
  -8 -14   1       1108.61       1137.95       117.94 o                         
  -7 -14   1       2160.30       2287.96       141.26 o                         
  -6 -14   1       1403.86       1426.38        65.63 o                         
  -5 -14   1        331.79        356.85        73.93 o                         
  -4 -14   1       1785.02       1804.47        72.54 o                         
  -3 -14   1        136.56        158.14        24.71 o                         
  -2 -14   1       3111.29       3182.20       139.93 o                         
  -1 -14   1       3429.75       3686.38       154.59 o                         
   0 -14   1        159.25        156.59        36.65 o                         
   1 -14   1       1635.00       1593.05        93.95 o                         
   2 -14   1        219.39        222.55        40.65 o                         
   3 -14   1       1692.16       1674.28        98.62 o                         
   4 -14   1        309.71        293.85        47.98 o                         
   5 -14   1        960.11        911.47        85.29 o                         
   6 -14   1       2612.59       2786.31       144.59 o                         
  -9 -13   1       1413.83       1555.07       132.60 o                         
  -8 -13   1       2875.69       2859.60       159.92 o                         
  -7 -13   1        335.46        398.40        63.97 o                         
  -6 -13   1       1744.84       1650.60        68.35 o                         
  -5 -13   1        347.23        349.51        35.38 o                         
  -4 -13   1       2495.44       2748.18        89.93 o                         
  -3 -13   1        389.62        377.73        42.31 o                         
  -2 -13   1        345.81        367.84        33.69 o                         
  -1 -13   1       4193.67       4329.50       118.49 o                         
   0 -13   1       1715.53       1856.18        97.95 o                         
   1 -13   1       2204.06       2197.34       108.61 o                         
   2 -13   1         11.09          6.00        13.99 o                         
   3 -13   1       3698.49       3826.97       159.25 o                         
   4 -13   1        973.65       1031.34        73.96 o                         
   5 -13   1        354.83        313.84        47.98 o                         
   6 -13   1       1257.26       1255.22        87.29 o                         
   7 -13   1       1033.12       1177.93        90.62 o                         
  -9 -12   1        276.50        357.75        63.97 o                         
  -8 -12   1       1728.56       1622.37       113.28 o                         
  -7 -12   1          9.26          8.00        19.32 o                         
  -6 -12   1        755.84        677.31        66.30 o                         
  -5 -12   1        420.83        532.73        41.29 o                         
  -4 -12   1        840.53        783.61        43.51 o                         
  -3 -12   1       7467.09       7836.23       186.58 o                         
  -2 -12   1        585.01        565.64        55.31 o                         
  -1 -12   1       8572.08       8728.00       282.52 o                         
   0 -12   1       1425.22       1566.40        83.96 o                         
   1 -12   1       3749.46       3571.84       144.59 o                         
   2 -12   1       1135.15        974.77        65.97 o                         
   3 -12   1       1393.46       1281.21        77.29 o                         
   4 -12   1       1843.01       1886.17        99.95 o                         
   5 -12   1       1647.49       1665.01        93.95 o                         
   6 -12   1       1522.71       1578.42        80.96 o                         
   7 -12   1       2459.33       2575.52        93.76 o                         
   8 -12   1        294.81        289.15        38.87 o                         
 -10 -11   1       2213.04       2347.86       145.93 o                         
  -9 -11   1         48.72         47.98        32.65 o                         
  -8 -11   1       2730.74       2702.35       149.26 o                         
  -7 -11   1        415.76        360.42        56.64 o                         
  -6 -11   1       2609.09       2704.67       149.26 o                         
  -5 -11   1       3361.17       3326.78       103.95 o                         
  -4 -11   1         66.86         64.10        15.53 o                         
  -3 -11   1       4701.67       4754.43       169.25 o                         
  -2 -11   1       8084.65       8319.61       266.53 o                         
  -1 -11   1       6208.03       6248.87       211.89 o                         
   0 -11   1       1879.80       2010.77        93.95 o                         
   1 -11   1         83.84         35.32        19.32 o                         
   2 -11   1       4508.35       4603.84       170.58 o                         
   3 -11   1          6.71          1.43         9.58 o                         
   4 -11   1       3143.37       3122.30        91.53 o                         
   5 -11   1       1419.52       1353.03        92.62 o                         
   6 -11   1        445.47        418.15        36.80 o                         
   7 -11   1        917.32        890.65       102.28 o                         
   8 -11   1          0.07         -8.85        23.32 o                         
 -10 -10   1       2526.39       2433.82       144.59 o                         
  -9 -10   1         13.41         10.66        24.65 o                         
  -8 -10   1       2507.53       2909.58       151.26 o                         
  -7 -10   1        508.63        545.32        43.74 o                         
  -6 -10   1         96.11         71.22        17.66 o                         
  -5 -10   1       5531.53       5524.61       140.22 o                         
  -4 -10   1       3211.80       3206.01       105.28 o                         
  -3 -10   1        502.20        500.34        40.65 o                         
  -2 -10   1       6740.49       6969.10       224.55 o                         
  -1 -10   1       3632.66       3617.81       135.26 o                         
   0 -10   1        516.59        526.33        41.98 o                         
   1 -10   1       1508.64       1507.17        48.15 o                         
   2 -10   1       2513.32       2623.31        73.33 o                         
   3 -10   1       1584.03       1506.66        97.28 o                         
   4 -10   1         80.91         78.12        17.66 o                         
   5 -10   1       3291.17       3243.33        94.47 o                         
   6 -10   1         22.67         33.98        19.32 o                         
   7 -10   1       4118.54       4069.78       118.96 o                         
   8 -10   1        188.29        252.21        33.09 o                         
   9 -10   1       1014.30        915.46        93.29 o                         
 -11  -9   1       1140.13       1297.87       107.28 o                         
 -10  -9   1       1714.31       1639.69       115.27 o                         
  -9  -9   1       1485.44       1648.36       109.94 o                         
  -8  -9   1        787.76        756.88        82.62 o                         
  -7  -9   1       1818.87       1939.19        68.20 o                         
  -6  -9   1        554.75        514.14        52.31 o                         
  -5  -9   1       4143.74       4101.94       109.28 o                         
  -4  -9   1       3821.39       3888.25       103.11 o                         
  -3  -9   1       1157.28       1237.23        62.63 o                         
  -2  -9   1       6850.81       7153.60       225.22 o                         
  -1  -9   1         69.15         91.95        20.66 o                         
   0  -9   1       4947.85       5114.19        90.55 o                         
   1  -9   1       1130.69       1167.27        51.31 o                         
   2  -9   1       1539.84       1391.07        60.97 o                         
   3  -9   1       5686.84       5510.70       178.54 o                         
   4  -9   1          2.57          0.55        14.33 o                         
   5  -9   1       6858.08       6660.71       159.25 o                         
   6  -9   1       3186.10       3151.39        94.23 o                         
   7  -9   1       2803.03       2740.81        88.92 o                         
   8  -9   1        318.50        337.58        36.27 o                         
   9  -9   1        369.82        321.84        54.64 o                         
 -11  -8   1       2238.35       2510.45       145.93 o                         
 -10  -8   1        908.64        984.10       101.95 o                         
  -9  -8   1       3220.61       3276.66       161.25 o                         
  -8  -8   1         13.36         15.33        19.32 o                         
  -7  -8   1       3157.45       2960.78        90.92 o                         
  -6  -8   1       2945.77       2718.50        79.89 o                         
  -5  -8   1         11.96          1.03         6.94 o                         
  -4  -8   1       3796.86       4070.24       103.69 o                         
  -3  -8   1         53.10         62.63        15.99 o                         
  -2  -8   1      11588.26      11996.66       349.09 o                         
  -1  -8   1       3077.41       2941.56       107.28 o                         
   0  -8   1       8344.11       8207.10       321.58 o                         
   1  -8   1       5325.84       5360.75       145.59 o                         
   2  -8   1         56.67         71.67        18.99 o                         
   3  -8   1       3118.58       3131.08        82.64 o                         
   4  -8   1       1446.15       1328.42        48.76 o                         
   5  -8   1       1366.49       1308.51        50.86 o                         
   6  -8   1       2413.78       2379.31        76.54 o                         
   7  -8   1        770.50        703.30        43.54 o                         
   8  -8   1       3382.74       3318.37       103.76 o                         
   9  -8   1        137.73        199.90        45.98 o                         
 -12  -7   1         13.41         16.66        31.98 o                         
 -11  -7   1        770.63        759.54        89.29 o                         
 -10  -7   1          1.25         -6.00        21.32 o                         
  -9  -7   1       3457.09       3445.24       161.25 o                         
  -8  -7   1       4689.20       4818.40       196.57 o                         
  -7  -7   1        109.74        106.30        15.63 o                         
  -6  -7   1       3848.94       3957.55        79.44 o                         
  -5  -7   1        211.76        214.36        39.98 o                         
  -4  -7   1       6163.32       6470.52       147.37 o                         
  -3  -7   1        277.80        268.53        27.32 o                         
  -2  -7   1      14087.10      14858.93       420.38 o                         
  -1  -7   1       7005.17       7378.82       222.55 o                         
   0  -7   1         29.18         23.32         9.99 o                         
   1  -7   1       4736.33       4778.99       106.54 o                         
   2  -7   1       2726.91       2539.00        66.14 o                         
   3  -7   1       3029.20       2832.01        74.67 o                         
   4  -7   1       4596.99       4483.50       109.78 o                         
   5  -7   1       2367.79       2290.39        90.92 o                         
   6  -7   1       1338.34       1408.97        53.82 o                         
   7  -7   1        208.56        225.23        26.07 o                         
   8  -7   1       3255.45       3226.87        99.77 o                         
   9  -7   1        471.74        479.69        65.30 o                         
  10  -7   1        287.40        285.19        52.64 o                         
 -12  -6   1          2.73         49.97        30.65 o                         
 -11  -6   1       3197.79       3187.37       162.58 o                         
 -10  -6   1        365.95        387.73        59.30 o                         
  -9  -6   1       3562.08       3700.37       164.58 o                         
  -8  -6   1       1877.12       1994.24        67.72 o                         
  -7  -6   1         25.76         22.17         7.95 o                         
  -6  -6   1       3670.96       3692.46        74.72 o                         
  -5  -6   1       5051.74       5510.65       101.03 o                         
  -4  -6   1       1766.77       1955.29        56.99 o                         
  -3  -6   1       6766.24       6911.13       205.89 o                         
  -2  -6   1       7984.66       8692.68       253.20 o                         
  -1  -6   1      31118.61      34133.79       924.13 o                         
   0  -6   1       1262.65       1373.16        57.97 o                         
   1  -6   1       8248.25       8702.28       178.26 o                         
   2  -6   1        245.55        177.82        27.32 o                         
   3  -6   1         20.38         14.14         7.29 o                         
   4  -6   1       1202.40        920.44        85.96 o                         
   5  -6   1        596.48        543.79        30.65 o                         
   6  -6   1       1683.83       1630.74        57.39 o                         
   7  -6   1       3232.62       3112.40       117.57 o                         
   8  -6   1       3265.50       3114.15        95.90 o                         
   9  -6   1       3600.99       3591.83       163.25 o                         
  10  -6   1         55.35         43.31        31.98 o                         
 -11  -5   1       1001.42       1028.01        85.29 o                         
 -10  -5   1       1419.69       1360.49        68.96 o                         
  -9  -5   1          0.36          6.13        14.33 o                         
  -8  -5   1       2345.60       2361.48        75.05 o                         
  -7  -5   1       3983.96       3928.95        80.26 o                         
  -6  -5   1       1332.34       1402.45        36.73 o                         
  -5  -5   1       5388.04       5097.31       154.10 o                         
  -4  -5   1       4620.54       4737.91        86.04 o                         
  -3  -5   1       5649.12       5815.76       173.24 o                         
  -2  -5   1        266.94        230.55        19.32 o                         
  -1  -5   1       4500.36       4667.14       142.59 o                         
   0  -5   1       9014.52       9402.92       268.53 o                         
   1  -5   1         41.42         23.17         6.07 o                         
   2  -5   1       4860.56       4877.68       107.41 o                         
   3  -5   1        129.94        136.28        14.32 o                         
   4  -5   1      11053.82      11042.50       229.44 o                         
   5  -5   1         71.75         60.17        11.84 o                         
   6  -5   1      11307.21      11456.51       245.38 o                         
   7  -5   1       4488.65       4588.94       119.28 o                         
   8  -5   1        273.78        278.75        29.38 o                         
   9  -5   1       1331.54       1315.86        88.62 o                         
  10  -5   1        609.36        550.98        71.30 o                         
  11  -5   1        783.12        788.86        97.95 o                         
 -12  -4   1       2489.69       2817.62       168.58 o                         
 -11  -4   1        665.39        657.91        45.71 o                         
 -10  -4   1       2164.64       2275.72        80.37 o                         
  -9  -4   1        102.43        120.75        19.72 o                         
  -8  -4   1        420.42        362.25        31.22 o                         
  -7  -4   1       2244.66       2156.58        86.56 o                         
  -6  -4   1        654.31        593.78        21.20 o                         
  -5  -4   1       9541.83      10314.33       173.30 o                         
  -4  -4   1         14.54         33.28         5.66 o                         
  -3  -4   1      24137.68      26385.63       413.02 o                         
  -2  -4   1       5721.06       6661.92       191.24 o                         
  -1  -4   1      20591.63      21923.91       593.63 o                         
   0  -4   1       6265.00       6130.93       178.58 o                         
   1  -4   1       1557.71       1452.19        37.66 o                         
   2  -4   1       8500.18       8802.41       179.04 o                         
   3  -4   1       8527.36       8883.47       183.28 o                         
   4  -4   1       5471.34       5657.44       139.56 o                         
   5  -4   1       8471.78       8796.80       189.14 o                         
   6  -4   1       1365.56       1327.99        48.00 o                         
   7  -4   1      11054.27      11076.36       241.82 o                         
   8  -4   1        513.00        509.01        57.30 o                         
   9  -4   1       1718.64       1602.38        95.28 o                         
  10  -4   1        376.04        363.75        55.97 o                         
  11  -4   1        153.37        167.91        47.31 o                         
 -12  -3   1       1709.39       1958.13       112.61 o                         
 -11  -3   1         52.43         98.62        29.98 o                         
 -10  -3   1       1982.97       2083.29        75.49 o                         
  -9  -3   1       2973.98       3090.63        93.80 o                         
  -8  -3   1        578.78        555.40        33.29 o                         
  -7  -3   1       5529.97       5375.06       102.00 o                         
  -6  -3   1        780.16        829.94        25.85 o                         
  -5  -3   1      16096.82      17423.93       281.12 o                         
  -4  -3   1         96.05         85.92         8.80 o                         
  -3  -3   1      14261.36      15408.50       244.90 o                         
  -2  -3   1       3369.85       3659.55        63.46 o                         
  -1  -3   1        299.09        373.08        19.99 o                         
   0  -3   1       3382.23       3413.92       103.28 o                         
   1  -3   1       6781.75       7263.16       145.12 o                         
   2  -3   1       1196.98       1107.40        32.03 o                         
   3  -3   1      12046.18      12808.72       288.82 o                         
   4  -3   1       4063.06       4006.56        93.67 o                         
   5  -3   1      11514.23      10617.87       262.79 o                         
   6  -3   1         27.94         27.06         9.48 o                         
   7  -3   1       1162.83       1105.67        55.64 o                         
   8  -3   1         17.12         29.98        17.99 o                         
   9  -3   1        602.28        590.96        61.30 o                         
  10  -3   1        547.07        619.62        69.30 o                         
  11  -3   1          1.41        -21.99        25.32 o                         
 -12  -2   1       2032.39       1981.45       115.27 o                         
 -11  -2   1        886.43        863.49        69.96 o                         
 -10  -2   1        602.69        607.82        41.90 o                         
  -9  -2   1       4028.12       3933.36       110.25 o                         
  -8  -2   1         96.27         74.24        15.21 o                         
  -7  -2   1       2521.23       2513.07       117.94 o                         
  -6  -2   1        746.13        690.73        49.97 o                         
  -5  -2   1       5812.29       6016.00       134.19 o                         
  -4  -2   1      17561.10      18870.11       299.29 o                         
  -3  -2   1       3480.24       3680.37        64.92 o                         
  -2  -2   1       3990.38       4173.57        70.27 o                         
  -1  -2   1        245.61        258.65         8.65 o                         
   0  -2   1       1784.13       2032.10        34.99 o                         
   1  -2   1       4016.93       4185.76        85.99 o                         
   2  -2   1       2532.26       2740.71        61.70 o                         
   3  -2   1       9438.91      10021.45       161.83 o                         
   4  -2   1        157.68        142.57         9.08 o                         
   5  -2   1       7365.40       7283.71       126.24 o                         
   6  -2   1       6265.48       6096.50       135.69 o                         
   7  -2   1       1405.65       1317.86        72.63 o                         
   8  -2   1       2196.27       2314.61       109.28 o                         
   9  -2   1        139.01        207.23        37.98 o                         
  10  -2   1       2314.57       2274.64       117.94 o                         
  11  -2   1        294.29        245.21        49.97 o                         
 -12  -1   1        383.32        497.01        63.97 o                         
 -11  -1   1        846.31        812.85        69.30 o                         
 -10  -1   1        111.43         75.29        25.99 o                         
  -9  -1   1       1066.53       1121.69        49.84 o                         
  -8  -1   1       3413.28       3302.16        92.58 o                         
  -7  -1   1       5585.52       5727.58       136.16 o                         
  -6  -1   1       8395.95       8301.92       180.46 o                         
  -5  -1   1       1693.93       1593.18        48.50 o                         
  -4  -1   1      12940.11      13525.28       269.92 o                         
  -3  -1   1        190.07        242.15        24.99 o                         
  -2  -1   1       9399.08      10139.49       160.35 o                         
  -1  -1   1      14681.13      16050.92       247.69 o                         
   0  -1   1       4797.25       5010.63        97.53 o                         
   1  -1   1      16512.03      17287.63       328.12 o                         
   2  -1   1       3167.56       3300.65        56.41 o                         
   3  -1   1      15196.57      15895.17       251.27 o                         
   4  -1   1       2303.80       2140.24        52.61 o                         
   5  -1   1       7892.33       8050.70       169.24 o                         
   6  -1   1       6268.82       6329.36       141.11 o                         
   7  -1   1          8.08         -1.87        10.66 o                         
   8  -1   1       2361.78       2209.34       103.95 o                         
   9  -1   1        124.51        137.93        29.98 o                         
  10  -1   1       2250.01       2269.97       115.94 o                         
  11  -1   1       2299.96       2449.15       129.93 o                         
  12  -1   1        197.88        210.56        48.64 o                         
 -12   0   1          4.17         15.99        25.99 o                         
 -11   0   1       1021.61       1098.64        82.62 o                         
 -10   0   1        420.57        377.07        51.97 o                         
  -9   0   1        578.44        550.98        57.97 o                         
  -8   0   1       1213.67       1245.17        49.19 o                         
  -7   0   1       1494.38       1459.71        51.25 o                         
  -6   0   1      13766.86      13573.82       461.06 o                         
  -5   0   1       3925.23       4174.18        98.23 o                         
  -4   0   1        835.92        899.56        30.63 o                         
  -3   0   1        424.66        448.89        52.31 o                         
  -2   0   1        938.72        910.80        35.32 o                         
  -1   0   1      32182.51      34688.99      1039.04 o                         
   1   0   1      21654.29      25639.01       682.92 o                         
   2   0   1       1376.41       1427.80        49.97 o                         
   3   0   1       7409.47       7973.78       229.22 o                         
   4   0   1       3678.87       3586.39        82.17 o                         
   5   0   1        322.34        328.22        18.78 o                         
   6   0   1       2843.31       2610.22       171.91 o                         
   7   0   1        772.68        681.99        32.54 o                         
   8   0   1       1919.98       1967.24        63.95 o                         
   9   0   1       1896.36       1820.20        95.28 o                         
  10   0   1       1229.45       1237.90        81.29 o                         
  11   0   1       3631.28       3570.51       161.25 o                         
  12   0   1        249.05        313.17        53.31 o                         
 -12   1   1          8.48          8.00        26.65 o                         
 -11   1   1         38.01         84.62        30.65 o                         
 -10   1   1        523.25        503.68        61.97 o                         
  -9   1   1        598.94        540.99        57.97 o                         
  -8   1   1       7145.56       7233.83       169.30 o                         
  -7   1   1       1011.70        982.33        56.94 o                         
  -6   1   1      18666.19      18833.02       377.32 o                         
  -5   1   1       9990.27       9744.14       202.56 o                         
  -4   1   1       3116.75       2969.14        56.55 o                         
  -3   1   1       1159.19       1172.36        30.53 o                         
  -2   1   1       3398.37       3344.39        57.62 o                         
  -1   1   1      13159.37      13368.34       355.40 o                         
   0   1   1       4721.95       5293.69       174.91 o                         
   1   1   1      12704.21      13623.03       364.41 o                         
   2   1   1      40686.39      48453.66      1287.21 o                         
   3   1   1       1003.40       1038.67        42.64 o                         
   4   1   1      13937.51      14665.69       409.72 o                         
   5   1   1        304.68        253.00        20.32 o                         
   6   1   1       4740.73       4801.83       113.55 o                         
   7   1   1        598.24        507.25        29.65 o                         
   8   1   1        768.60        786.24        63.97 o                         
   9   1   1       1254.16       1285.88        77.29 o                         
  10   1   1        178.32        138.60        32.65 o                         
  11   1   1       1923.72       2086.73       114.61 o                         
  12   1   1       1531.68       1754.90       107.28 o                         
 -11   2   1         83.90         70.63        33.32 o                         
 -10   2   1       2956.54       3044.11       143.26 o                         
  -9   2   1        621.19        564.98        60.64 o                         
  -8   2   1       7294.26       7292.20       248.54 o                         
  -7   2   1       2782.37       2664.58        76.11 o                         
  -6   2   1       1970.01       1785.47        43.55 o                         
  -5   2   1      11608.89      11606.08       192.52 o                         
  -4   2   1          5.86          5.91         4.26 o                         
  -3   2   1       1240.27       1301.76        28.83 o                         
  -2   2   1        239.28        234.32        12.99 o                         
  -1   2   1       7958.20       8720.90       169.38 o                         
   0   2   1       9331.66      10663.62       203.53 o                         
   1   2   1         72.77         94.49         5.14 o                         
   2   2   1      20813.90      24626.90       466.87 o                         
   3   2   1        620.06        575.64        27.32 o                         
   4   2   1       8776.96       9660.72       276.53 o                         
   5   2   1       4782.59       5393.83       144.59 o                         
   6   2   1        386.17        385.78        27.99 o                         
   7   2   1       1167.18       1183.19        44.75 o                         
   8   2   1       1482.66       1491.13        77.29 o                         
   9   2   1       4654.61       4690.36       124.15 o                         
  10   2   1       1850.55       1968.13       101.28 o                         
  11   2   1        927.09        930.12        73.30 o                         
  12   2   1       1264.22       1193.26        87.29 o                         
 -11   3   1         48.11        102.61        35.98 o                         
 -10   3   1       1204.14       1163.27        83.96 o                         
  -9   3   1       1484.18       1542.41        91.29 o                         
  -8   3   1       1516.73       1559.73        87.29 o                         
  -7   3   1       7765.10       7294.73       254.87 o                         
  -6   3   1         58.15         62.68         9.75 o                         
  -5   3   1       3488.74       3212.37        87.40 o                         
  -4   3   1        361.85        356.11        14.97 o                         
  -3   3   1       2615.33       2718.84        64.42 o                         
  -2   3   1       1431.40       1381.35        36.24 o                         
  -1   3   1        210.51        223.27        10.84 o                         
   0   3   1       8939.50       9856.28       190.78 o                         
   1   3   1       9229.55      10169.79       281.86 o                         
   2   3   1      20562.49      22341.69       423.73 o                         
   3   3   1      16352.20      18598.06       357.32 o                         
   4   3   1       9838.98      10656.40       212.73 o                         
   5   3   1       4514.27       4459.25       141.93 o                         
   6   3   1       1314.12       1219.89        43.63 o                         
   7   3   1       4792.98       5033.38       123.31 o                         
   8   3   1       1085.45       1047.70        45.52 o                         
   9   3   1       2025.48       2013.92        98.28 o                         
  10   3   1       4195.64       4008.19       114.95 o                         
  11   3   1         68.46         78.63        25.99 o                         
  12   3   1       2996.00       3381.94       155.25 o                         
 -11   4   1        365.44        395.06        64.63 o                         
 -10   4   1       1404.69       1305.86        91.29 o                         
  -9   4   1       5158.45       5415.36       210.56 o                         
  -8   4   1         50.42         53.31        25.32 o                         
  -7   4   1       5454.26       5395.91       131.56 o                         
  -6   4   1         25.75         24.45         9.37 o                         
  -5   4   1       2129.51       2142.25        60.24 o                         
  -4   4   1        715.55        649.07        26.66 o                         
  -3   4   1       4926.93       4808.30       105.96 o                         
  -2   4   1      18105.01      18505.22       358.74 o                         
  -1   4   1       2779.53       2926.87        65.47 o                         
   0   4   1      33366.74      35827.36       676.05 o                         
   2   4   1       3784.30       4138.15       126.60 o                         
   3   4   1      11750.71      12522.29       244.17 o                         
   4   4   1         78.83         82.52         9.28 o                         
   5   4   1       6495.77       7163.62       150.76 o                         
   6   4   1         38.40         52.64         9.42 o                         
   7   4   1        812.85        794.42        44.86 o                         
   8   4   1       7292.64       7324.84       137.43 o                         
   9   4   1        235.18        241.65        26.72 o                         
  10   4   1       2816.84       2755.56        89.81 o                         
  11   4   1         97.83        127.93        29.98 o                         
  12   4   1       2233.57       2224.66       167.91 o                         
 -11   5   1        495.31        497.01        75.29 o                         
 -10   5   1          8.51         39.98        33.32 o                         
  -9   5   1       3130.97       3148.72       147.26 o                         
  -8   5   1        295.71        336.43        47.98 o                         
  -7   5   1       7231.99       7243.81       168.60 o                         
  -6   5   1       1785.03       1691.56        55.50 o                         
  -5   5   1        685.73        660.72        30.06 o                         
  -4   5   1       6171.17       5956.76       132.33 o                         
  -3   5   1       1659.14       1785.18        49.92 o                         
  -2   5   1      12018.70      12313.88       245.43 o                         
  -1   5   1       7239.45       7629.88       155.22 o                         
   0   5   1       5804.25       6026.10       123.01 o                         
   1   5   1       5230.18       5719.14       171.91 o                         
   2   5   1       3813.04       4386.62       137.26 o                         
   3   5   1        440.70        347.09        24.65 o                         
   4   5   1        728.45        713.43        23.85 o                         
   5   5   1       6719.19       6986.15       146.95 o                         
   6   5   1       1678.15       1615.78        47.34 o                         
   7   5   1          8.53         19.03         7.32 o                         
   8   5   1       5987.07       5998.61       117.34 o                         
   9   5   1        215.13        239.95        27.79 o                         
  10   5   1        962.46        944.55        67.60 o                         
  11   5   1        389.83        375.74        55.97 o                         
 -10   6   1        261.52        229.88        49.31 o                         
  -9   6   1       3998.41       4241.43       181.91 o                         
  -8   6   1       2912.74       3004.13       139.26 o                         
  -7   6   1       3360.16       3376.03        95.36 o                         
  -6   6   1        906.23        947.37        40.77 o                         
  -5   6   1        231.15        199.57        35.98 o                         
  -4   6   1       2417.80       2399.86       112.24 o                         
  -3   6   1       7237.97       7183.12       154.77 o                         
  -2   6   1        149.48        167.73        14.61 o                         
  -1   6   1      23453.13      24569.24       473.22 o                         
   0   6   1        108.24        125.15        14.99 o                         
   1   6   1      21073.13      23266.42       638.94 o                         
   2   6   1       1730.80       1863.51        71.96 o                         
   3   6   1       3298.56       2968.88       103.28 o                         
   4   6   1        641.99        752.88        41.31 o                         
   5   6   1       3553.02       3468.18        96.95 o                         
   6   6   1       7994.27       8105.60       170.49 o                         
   7   6   1       5324.26       5346.85       104.28 o                         
   8   6   1       3456.05       3671.81        80.46 o                         
   9   6   1       1402.19       1404.48        91.95 o                         
  10   6   1       1483.03       1513.76        99.28 o                         
  11   6   1       1888.18       2052.75       123.94 o                         
 -10   7   1        876.06        860.83        87.29 o                         
  -9   7   1        157.05        165.25        43.31 o                         
  -8   7   1       1485.78       1463.12        92.62 o                         
  -7   7   1         87.95        109.57        39.65 o                         
  -6   7   1       3531.95       3607.50        98.26 o                         
  -5   7   1       1188.73       1157.17        45.05 o                         
  -4   7   1       3937.97       3859.62        96.80 o                         
  -3   7   1       5242.06       5069.88       117.08 o                         
  -2   7   1        169.68        178.00        16.00 o                         
  -1   7   1       5762.27       5661.57       122.59 o                         
   0   7   1         84.41         58.70         8.80 o                         
   1   7   1       8258.44       8659.37       257.20 o                         
   3   7   1        773.53        803.52        43.98 o                         
   4   7   1       8479.75       8771.98       263.86 o                         
   5   7   1         37.62         23.32        11.99 o                         
   6   7   1      10197.89       9778.49       396.76 o                         
   7   7   1       1460.73       1587.79        57.79 o                         
   8   7   1       1007.86        881.82       108.24 o                         
   9   7   1       1205.35       1235.23        87.29 o                         
  10   7   1        509.53        525.00        69.96 o                         
  11   7   1       1067.26       1184.59        95.28 o                         
  12   7   1         92.90         82.62        36.65 o                         
 -10   8   1       2956.51       2942.23       197.90 o                         
  -9   8   1         15.25          4.66        29.98 o                         
  -8   8   1       2778.58       2778.98       136.60 o                         
  -7   8   1        983.83       1002.21        52.27 o                         
  -6   8   1       1064.76        976.57        44.94 o                         
  -5   8   1       1067.33       1056.43        44.37 o                         
  -4   8   1          5.30          0.35         7.97 o                         
  -3   8   1       6214.73       6522.92       146.76 o                         
  -2   8   1       3508.97       3532.25       111.94 o                         
  -1   8   1       7606.70       7741.11       164.02 o                         
   0   8   1       2568.91       2449.68       153.55 o                         
   1   8   1       6364.23       6600.62       207.23 o                         
   2   8   1       7579.53       8111.71       247.87 o                         
   3   8   1       3520.24       3391.26       121.94 o                         
   4   8   1       4177.90       4280.74       146.59 o                         
   5   8   1       2136.00       2055.41        85.96 o                         
   6   8   1        593.21        626.95        43.31 o                         
   7   8   1       2810.57       2800.76        85.46 o                         
   8   8   1         24.47         26.06        16.31 o                         
   9   8   1       3390.51       3590.50       167.91 o                         
  10   8   1          6.96         12.66        26.65 o                         
  11   8   1       2910.96       3065.43       161.92 o                         
  12   8   1        586.50        679.59        91.29 o                         
  -9   9   1        105.14         58.64        33.98 o                         
  -8   9   1       1183.04       1173.93        87.29 o                         
  -7   9   1        309.63        344.30        33.49 o                         
  -6   9   1       1635.48       1579.02        60.48 o                         
  -5   9   1      11269.65      11471.41       249.42 o                         
  -4   9   1        951.08        965.45        41.65 o                         
  -3   9   1       4611.54       4489.04       252.50 o                         
  -2   9   1        369.68        334.67        37.28 o                         
  -1   9   1       4011.36       4073.36        96.45 o                         
   0   9   1       1236.07       1241.90        61.97 o                         
   1   9   1         75.66         78.63        18.66 o                         
   2   9   1       9121.21       9470.89       288.52 o                         
   3   9   1       3426.33       3448.57       127.27 o                         
   4   9   1       4873.45       5214.13       176.58 o                         
   5   9   1       5795.93       6006.99       198.57 o                         
   6   9   1        157.57        140.59        25.32 o                         
   7   9   1       2656.60       2565.61        82.44 o                         
   8   9   1          1.47          9.99        17.99 o                         
   9   9   1       1367.37       1231.24        94.62 o                         
  10   9   1        790.73        804.19        93.29 o                         
  11   9   1       1371.97       1402.48       109.28 o                         
  -9  10   1        175.47        172.58        49.97 o                         
  -8  10   1       1347.01       1415.14        98.62 o                         
  -7  10   1       1898.00       2052.85        75.64 o                         
  -6  10   1         10.78         15.16        16.99 o                         
  -5  10   1       2462.78       2442.98        77.97 o                         
  -4  10   1       2658.98       2709.14        80.80 o                         
  -3  10   1        701.52        763.25        36.24 o                         
  -2  10   1       5456.94       5456.92       127.95 o                         
  -1  10   1          9.94         13.52         8.63 o                         
   0  10   1       5854.80       5933.70       197.90 o                         
   1  10   1         29.44         35.98        15.99 o                         
   2  10   1       1486.77       1514.42        75.96 o                         
   3  10   1       1083.30       1008.68        59.97 o                         
   4  10   1        860.47        898.81        56.64 o                         
   5  10   1       4399.78       4419.94       158.59 o                         
   6  10   1       2080.76       1924.15        89.95 o                         
   7  10   1       1543.11       1492.02        61.00 o                         
   8  10   1       1300.09       1297.87        94.62 o                         
   9  10   1       1373.72       1227.90        99.95 o                         
  10  10   1       3864.10       3886.28       190.57 o                         
  11  10   1        657.85        796.86        99.28 o                         
  -8  11   1         28.20         17.99        32.65 o                         
  -7  11   1       2686.36       2687.37        92.69 o                         
  -6  11   1       3003.04       2962.12        93.50 o                         
  -5  11   1         90.71         94.08        18.03 o                         
  -4  11   1       3832.38       3979.80       107.82 o                         
  -3  11   1        404.66        354.37        29.31 o                         
  -2  11   1       4720.45       4833.06       175.24 o                         
  -1  11   1         77.17         58.64        19.32 o                         
   0  11   1       4693.18       4661.15       169.25 o                         
   1  11   1        949.80        944.12        59.30 o                         
   2  11   1         38.48         39.31        19.32 o                         
   3  11   1       3399.15       3437.24       134.60 o                         
   4  11   1        373.28        461.03        48.64 o                         
   5  11   1       5807.57       5670.50       197.23 o                         
   6  11   1       1145.49       1159.94        69.30 o                         
   7  11   1       1774.22       1663.57        90.25 o                         
   8  11   1       2675.01       2709.68       148.59 o                         
   9  11   1        134.35         96.62        43.31 o                         
  10  11   1       2480.72       2527.77       150.59 o                         
  -8  12   1        138.87        147.92        43.98 o                         
  -7  12   1       1018.29       1149.51        60.64 o                         
  -6  12   1       1176.92       1131.38        55.71 o                         
  -5  12   1        108.28        117.27        27.99 o                         
  -4  12   1       1634.24       1572.40        86.62 o                         
  -3  12   1          5.88          6.00        11.99 o                         
  -2  12   1       3897.45       3773.00       150.59 o                         
  -1  12   1       2198.24       2224.66       103.28 o                         
   0  12   1       2453.21       2410.50       109.94 o                         
   1  12   1       7738.48       7743.90       255.87 o                         
   2  12   1        442.62        382.40        46.64 o                         
   3  12   1       1996.39       1955.47        95.95 o                         
   4  12   1        182.75        226.55        37.31 o                         
   5  12   1       1364.75       1378.49        77.96 o                         
   6  12   1       1739.55       1853.52        93.29 o                         
   7  12   1          5.31          8.22        12.49 o                         
   8  12   1       3650.88       3637.14       181.91 o                         
   9  12   1        108.96         69.30        38.65 o                         
  -7  13   1         10.11         22.66        27.99 o                         
  -6  13   1       1477.47       1682.94        99.28 o                         
  -5  13   1        469.68        458.37        57.97 o                         
  -4  13   1       2061.43       2077.40       106.61 o                         
  -3  13   1        848.40        800.86        61.97 o                         
  -2  13   1       4003.55       3854.96       157.25 o                         
  -1  13   1       2981.57       2856.94       126.60 o                         
   0  13   1          5.00         13.33        15.99 o                         
   1  13   1       3494.25       3487.21       144.59 o                         
   2  13   1       1456.11       1331.19        78.63 o                         
   3  13   1        335.16        331.83        43.98 o                         
   4  13   1       2782.55       2918.91       127.93 o                         
   5  13   1          6.45         -4.66        15.99 o                         
   6  13   1       3194.39       3309.96       126.94 o                         
   7  13   1        155.13        166.28        26.87 o                         
   8  13   1       4312.37       4474.58       208.56 o                         
   9  13   1        889.51        918.80       106.61 o                         
  -6  14   1       1296.38       1493.77        99.95 o                         
  -5  14   1        276.65        325.83        47.31 o                         
  -4  14   1        392.22        465.03        58.64 o                         
  -3  14   1       2297.09       2186.68       113.94 o                         
  -2  14   1        150.96        151.26        32.65 o                         
  -1  14   1       3927.41       3910.26       161.92 o                         
   0  14   1       2169.66       1986.78       105.28 o                         
   1  14   1       1609.14       1626.37        92.62 o                         
   2  14   1       2062.43       1895.50       100.62 o                         
   3  14   1         53.02         73.96        27.32 o                         
   4  14   1       1607.16       1705.59        94.62 o                         
   5  14   1          2.49          9.33        19.99 o                         
   6  14   1       2401.80       2401.40        89.84 o                         
   7  14   1       1716.71       1817.77        78.21 o                         
   8  14   1        111.36        129.27        42.64 o                         
  -5  15   1       1204.21       1205.92       114.61 o                         
  -4  15   1        399.13        312.51        52.64 o                         
  -3  15   1       4519.28       4814.40       196.57 o                         
  -2  15   1         32.84         61.30        27.32 o                         
  -1  15   1       1190.75       1167.27        81.29 o                         
   0  15   1       1079.63       1129.29        79.96 o                         
   1  15   1        115.24         91.29        31.98 o                         
   2  15   1        816.84        870.15        79.96 o                         
   3  15   1         31.22         36.65        22.66 o                         
   4  15   1       1999.48       1983.45       108.61 o                         
   5  15   1       1336.86       1318.68        66.22 o                         
   6  15   1       3095.46       3174.30       110.41 o                         
   7  15   1       1989.79       1993.53       131.60 o                         
  -3  16   1       2358.49       2180.68       133.93 o                         
  -2  16   1        909.04        977.43        91.95 o                         
  -1  16   1         45.20         75.96        29.32 o                         
   0  16   1       1752.47       1792.22       106.61 o                         
   1  16   1        102.59        127.27        36.65 o                         
   2  16   1       1996.20       2168.02       119.27 o                         
   3  16   1        239.75        257.20        47.31 o                         
   4  16   1        918.04        799.53        59.12 o                         
   5  16   1       2397.63       2474.92        95.89 o                         
   6  16   1          6.93         33.91        20.33 o                         
   7  16   1       1766.14       1619.04       102.61 o                         
   1  17   1        115.35        164.58        41.31 o                         
   2  17   1        443.47        489.68        65.30 o                         
   3  17   1        778.12        744.89        80.63 o                         
   4  17   1          3.47        -18.53        19.25 o                         
   5  17   1       4329.54       4822.06       301.48 o                         
  -5 -17   2         16.54         26.43        21.06 o                         
  -4 -17   2       1962.49       2204.63        95.22 o                         
  -3 -17   2        795.81        939.45        91.29 o                         
  -2 -17   2        823.72        832.84        85.96 o                         
  -1 -17   2       1168.71       1050.00       109.94 o                         
  -6 -16   2       2180.74       2515.78       151.26 o                         
  -5 -16   2        540.56        585.22        82.96 o                         
  -4 -16   2       1533.22       1593.36        73.28 o                         
  -3 -16   2       1778.17       1762.42        86.88 o                         
  -2 -16   2        354.20        367.08        58.64 o                         
  -1 -16   2       1040.49        827.51        83.29 o                         
   0 -16   2        224.96        212.56        44.64 o                         
   1 -16   2        786.50        684.25        77.29 o                         
   2 -16   2       1946.52       1902.16       113.94 o                         
  -7 -15   2        294.69        377.74        69.96 o                         
  -6 -15   2       3015.65       2983.54       108.80 o                         
  -5 -15   2       1264.16       1189.86        62.02 o                         
  -4 -15   2        196.67        238.93        40.98 o                         
  -3 -15   2       2001.05       2147.72        81.78 o                         
  -2 -15   2          2.05         -6.00        23.99 o                         
  -1 -15   2       1944.68       2220.00       117.94 o                         
   0 -15   2       1467.12       1274.55        87.95 o                         
   1 -15   2       1248.24       1286.54        88.62 o                         
   2 -15   2       3764.90       3545.19       159.92 o                         
   3 -15   2         22.38        -13.33        21.32 o                         
   4 -15   2       1865.60       1773.56       109.28 o                         
  -8 -14   2        947.59        967.44       111.94 o                         
  -7 -14   2       3350.80       3292.65       173.91 o                         
  -6 -14   2        998.23        980.30        73.60 o                         
  -5 -14   2       2080.54       2181.08        82.25 o                         
  -4 -14   2         60.22         39.16        18.99 o                         
  -3 -14   2       2381.66       2311.74        82.10 o                         
  -2 -14   2        105.99        142.50        23.29 o                         
  -1 -14   2        788.95        676.92        67.97 o                         
   0 -14   2       1298.58       1443.13        89.29 o                         
   1 -14   2         38.92         23.99        22.66 o                         
   2 -14   2       2272.03       2449.15       121.27 o                         
   3 -14   2        105.64         58.64        25.99 o                         
   4 -14   2       1508.25       1547.07        96.62 o                         
   5 -14   2       1067.03       1006.68        81.29 o                         
  -8 -13   2        550.87        537.66        77.29 o                         
  -7 -13   2       5390.53       5817.09       243.88 o                         
  -6 -13   2         29.63         29.63        15.28 o                         
  -5 -13   2       2496.24       2541.79        87.08 o                         
  -4 -13   2        423.22        450.99        38.38 o                         
  -3 -13   2       1895.80       1810.41        68.35 o                         
  -2 -13   2       2549.93       2451.98        80.80 o                         
  -1 -13   2         16.51         15.46        11.53 o                         
   0 -13   2       4122.09       4126.82       164.58 o                         
   1 -13   2       1788.48       1766.90        96.62 o                         
   2 -13   2       2818.30       2793.64       127.27 o                         
   3 -13   2       1224.39       1332.52        81.96 o                         
   4 -13   2       1125.48       1107.97        77.96 o                         
   5 -13   2       1827.33       1742.24       101.95 o                         
   6 -13   2         20.90         80.63        29.32 o                         
   7 -13   2       1476.59       1516.42       103.95 o                         
  -9 -12   2       1951.87       1854.85       127.27 o                         
  -8 -12   2         15.19         20.66        27.32 o                         
  -7 -12   2        898.53        928.79        83.29 o                         
  -6 -12   2       2078.87       2023.77        74.74 o                         
  -5 -12   2       1632.53       1708.92        65.46 o                         
  -4 -12   2       1841.89       1836.38        67.73 o                         
  -3 -12   2       2440.91       2479.06       104.61 o                         
  -2 -12   2       9635.57       9541.42       216.71 o                         
  -1 -12   2        607.10        563.13        36.80 o                         
   0 -12   2       1067.37       1063.68        60.30 o                         
   1 -12   2       1756.68       1687.60        89.95 o                         
   2 -12   2        436.87        503.01        55.97 o                         
   3 -12   2       2120.22       2010.77       101.95 o                         
   4 -12   2          1.08         41.98        19.99 o                         
   5 -12   2       2068.71       2118.72       109.94 o                         
   6 -12   2        378.27        372.68        37.22 o                         
   7 -12   2       1393.46       1564.19        72.01 o                         
   8 -12   2       1975.81       2302.91       119.91 o                         
 -10 -11   2         14.42         37.31        35.32 o                         
  -9 -11   2       4399.26       4537.21       211.23 o                         
  -8 -11   2       2115.08       2142.04       131.27 o                         
  -7 -11   2       1836.50       1840.19       113.94 o                         
  -6 -11   2       1901.70       1886.65        69.14 o                         
  -5 -11   2       1695.52       1690.55       118.24 o                         
  -4 -11   2       1163.10       1209.18        50.97 o                         
  -3 -11   2          8.72          5.00        10.37 o                         
  -2 -11   2       3712.15       3820.25       104.10 o                         
  -1 -11   2       3839.53       3735.22       188.87 o                         
   0 -11   2        477.16        519.53        39.31 o                         
   1 -11   2       6274.12       6135.59       211.23 o                         
   2 -11   2         46.85         27.99        17.32 o                         
   3 -11   2       4958.83       4878.92       123.74 o                         
   4 -11   2         63.60         76.16        17.43 o                         
   5 -11   2       2517.85       2572.35        98.95 o                         
   6 -11   2        704.41        756.05        95.28 o                         
   7 -11   2         95.77        126.69        24.98 o                         
   8 -11   2       1672.80       1792.20        77.51 o                         
 -10 -10   2        275.10        261.87        57.30 o                         
  -9 -10   2       1328.18       1334.52       103.95 o                         
  -8 -10   2       2113.01       2296.62       132.60 o                         
  -7 -10   2         74.92        116.61        35.32 o                         
  -6 -10   2       2387.09       2335.31        77.01 o                         
  -5 -10   2         85.60         61.60        15.65 o                         
  -4 -10   2      11066.94      10951.74       240.13 o                         
  -3 -10   2       5731.41       5779.77       140.38 o                         
  -2 -10   2       1507.78       1582.04        63.63 o                         
  -1 -10   2       3323.12       3413.46        91.88 o                         
   0 -10   2        838.06        795.33        35.99 o                         
   1 -10   2       2823.43       3073.39        55.15 o                         
   2 -10   2       1338.83       1295.30        46.67 o                         
   3 -10   2       1737.40       1641.64        56.92 o                         
   4 -10   2       3601.65       3379.96        94.90 o                         
   5 -10   2        667.63        678.66        42.20 o                         
   6 -10   2       5150.27       5282.96       170.25 o                         
   7 -10   2        114.83        138.90        28.65 o                         
   8 -10   2        965.49        949.35        57.38 o                         
   9 -10   2        137.72         75.29        43.98 o                         
 -11  -9   2       1387.11       1522.42       116.61 o                         
 -10  -9   2       2515.99       2626.39       153.25 o                         
  -9  -9   2         38.56         17.32        25.32 o                         
  -8  -9   2       4265.42       4361.30       193.90 o                         
  -7  -9   2        244.14        278.52        49.97 o                         
  -6  -9   2       4506.18       4831.05       124.88 o                         
  -5  -9   2        250.17        212.69        22.87 o                         
  -4  -9   2       1434.13       1472.96        76.96 o                         
  -3  -9   2       1457.87       1447.49        78.96 o                         
  -2  -9   2       1750.74       1609.31       178.88 o                         
  -1  -9   2       5468.19       5626.26       131.92 o                         
   0  -9   2       7099.52       7076.80       125.70 o                         
   1  -9   2       3586.42       3534.05        59.98 o                         
   2  -9   2       2002.50       1938.41        58.69 o                         
   3  -9   2       3354.67       3131.93        84.97 o                         
   4  -9   2       4520.30       4264.01       110.47 o                         
   5  -9   2        131.83        138.78        20.93 o                         
   6  -9   2       1971.57       1937.66       138.60 o                         
   7  -9   2       1155.27       1269.83        68.96 o                         
   8  -9   2         49.04         50.85        20.17 o                         
   9  -9   2       1942.81       1990.11       119.94 o                         
 -11  -8   2        264.50        329.83        65.30 o                         
 -10  -8   2       2164.92       2267.31       135.26 o                         
  -9  -8   2        197.84        222.55        49.97 o                         
  -8  -8   2       1729.20       1688.94       104.61 o                         
  -7  -8   2        148.41        261.87        46.64 o                         
  -6  -8   2       3627.12       3726.93       100.05 o                         
  -5  -8   2       2048.76       2111.54       129.27 o                         
  -4  -8   2        250.58        255.66        22.41 o                         
  -3  -8   2       8209.67       8786.37       191.51 o                         
  -2  -8   2       2455.16       2325.16        66.46 o                         
  -1  -8   2       2533.31       2528.26       117.61 o                         
   0  -8   2       6793.04       6863.44       120.37 o                         
   1  -8   2       3234.30       3075.91        77.26 o                         
   2  -8   2       4358.53       4548.76        84.90 o                         
   3  -8   2         24.53         34.23        19.66 o                         
   4  -8   2       5670.80       5760.18       137.10 o                         
   5  -8   2       5276.68       5545.64       136.40 o                         
   6  -8   2        425.87        421.73        68.96 o                         
   7  -8   2       2713.29       2673.33        86.88 o                         
   8  -8   2         94.00        101.44        21.42 o                         
   9  -8   2       2222.97       2409.17       131.27 o                         
 -12  -7   2        366.56        293.18        56.64 o                         
 -11  -7   2        117.16        158.59        46.64 o                         
 -10  -7   2       2579.98       2589.74       142.59 o                         
  -9  -7   2       1934.33       1962.13       117.27 o                         
  -8  -7   2       6022.07       6072.29       232.55 o                         
  -7  -7   2       5689.68       6023.65       225.88 o                         
  -6  -7   2       3370.43       3365.50        70.28 o                         
  -5  -7   2       3465.95       3551.32        71.16 o                         
  -4  -7   2        156.80        123.31        19.99 o                         
  -3  -7   2       4573.75       4742.28       112.05 o                         
  -2  -7   2       5315.51       5641.95       127.73 o                         
  -1  -7   2       1515.72       1526.67        46.84 o                         
   0  -7   2      13411.11      14370.90       200.51 o                         
   1  -7   2         59.02        111.13        10.02 o                         
   2  -7   2      12345.79      11926.07       503.14 o                         
   3  -7   2         41.78         52.53        10.81 o                         
   4  -7   2       4680.06       4524.91       111.19 o                         
   5  -7   2        774.09        764.74        36.71 o                         
   6  -7   2        752.54        722.76        37.87 o                         
   7  -7   2       1254.59       1188.58        52.50 o                         
   8  -7   2        293.76        330.24        46.94 o                         
   9  -7   2       1616.28       1570.40       102.61 o                         
  10  -7   2       1559.49       1537.08       105.95 o                         
 -12  -6   2        729.20        886.81        97.28 o                         
 -11  -6   2        878.56       1006.68        88.62 o                         
 -10  -6   2       2133.04       2044.09       119.94 o                         
  -9  -6   2       1313.69       1422.54        70.95 o                         
  -8  -6   2       3253.59       3462.83        98.56 o                         
  -7  -6   2       6793.56       7122.36       166.12 o                         
  -6  -6   2       2084.43       2137.60        49.65 o                         
  -5  -6   2       2000.18       2168.93        48.32 o                         
  -4  -6   2       4075.74       4015.71        75.55 o                         
  -3  -6   2         45.07         49.97         9.11 o                         
  -2  -6   2      15732.68      16513.01       328.27 o                         
  -1  -6   2       1628.34       1594.34        46.11 o                         
   0  -6   2      12160.05      12760.48       177.89 o                         
   1  -6   2        314.66        370.82        19.26 o                         
   2  -6   2       4501.22       4116.15        74.61 o                         
   3  -6   2       5883.58       5666.24       127.68 o                         
   4  -6   2          1.70          0.42         7.49 o                         
   5  -6   2       1230.40       1173.20        45.42 o                         
   6  -6   2       2607.50       2548.27       170.25 o                         
   7  -6   2       2676.08       2583.78        81.66 o                         
   8  -6   2       1738.91       1773.25        89.29 o                         
   9  -6   2       1674.44       1712.92       103.95 o                         
  10  -6   2       3664.22       3600.49       167.91 o                         
 -11  -5   2       1539.73       1648.36       107.94 o                         
 -10  -5   2         97.95        119.38        21.43 o                         
  -9  -5   2       5849.53       6038.31       153.99 o                         
  -8  -5   2         18.01         38.52        17.32 o                         
  -7  -5   2       4220.68       4220.46       109.86 o                         
  -6  -5   2       4427.00       4584.85        88.05 o                         
  -5  -5   2       1159.58       1128.38        30.01 o                         
  -4  -5   2       1478.27       1454.00        34.13 o                         
  -3  -5   2        621.71        694.13        22.01 o                         
  -2  -5   2       4291.90       4360.39        98.05 o                         
  -1  -5   2       2040.51       1954.34        42.99 o                         
   0  -5   2      14762.93      15705.17       215.32 o                         
   1  -5   2      13801.78      14204.59       226.89 o                         
   2  -5   2        130.06        217.46        27.65 o                         
   3  -5   2      13060.08      13339.60       269.69 o                         
   4  -5   2         61.29         85.87        13.19 o                         
   5  -5   2       3048.54       3002.10        81.47 o                         
   6  -5   2       2272.55       2220.05        69.22 o                         
   7  -5   2       1601.63       1430.19        55.97 o                         
   8  -5   2       1907.39       1769.27        67.11 o                         
   9  -5   2        379.48        387.07        53.31 o                         
  10  -5   2       3076.49       3098.75       150.59 o                         
  11  -5   2       1041.11        856.83       123.27 o                         
 -12  -4   2        155.19        140.59        63.30 o                         
 -11  -4   2       1946.60       1866.76        75.23 o                         
 -10  -4   2        167.39        182.03        25.80 o                         
  -9  -4   2       5723.12       5539.34       143.79 o                         
  -8  -4   2         15.43          4.35        10.53 o                         
  -7  -4   2        393.13        458.48        30.08 o                         
  -6  -4   2       2909.51       2917.33        69.82 o                         
  -5  -4   2       2569.42       2499.85        60.11 o                         
  -4  -4   2        777.69        612.94        18.89 o                         
  -3  -4   2       2907.00       3349.87        81.96 o                         
  -2  -4   2      38789.84      42736.85       660.03 o                         
  -1  -4   2       9589.09       9602.74       442.24 o                         
   0  -4   2      19050.21      20946.44       283.06 o                         
   1  -4   2       4206.67       4179.37        72.60 o                         
   2  -4   2       5544.66       5761.93       122.97 o                         
   3  -4   2       3450.39       3416.32        81.74 o                         
   4  -4   2       4694.64       4570.93       106.71 o                         
   5  -4   2        250.48        259.99        21.66 o                         
   6  -4   2       3582.05       3534.86        93.70 o                         
   7  -4   2       1510.13       1399.03       107.28 o                         
   8  -4   2       6591.75       6330.76       226.55 o                         
   9  -4   2        203.78        160.58        37.31 o                         
  10  -4   2       1107.50       1128.62        81.96 o                         
  11  -4   2       1203.90       1381.16       102.61 o                         
 -12  -3   2        117.74        161.25        41.31 o                         
 -11  -3   2       2856.46       2891.59       135.93 o                         
 -10  -3   2       1036.36       1066.76        51.67 o                         
  -9  -3   2       6526.97       6423.03       159.84 o                         
  -8  -3   2       1876.18       1891.09        65.36 o                         
  -7  -3   2         13.42         14.66         9.89 o                         
  -6  -3   2       4016.31       4067.01        78.25 o                         
  -5  -3   2       1381.52       1345.39        32.40 o                         
  -4  -3   2       6906.73       7669.52       129.32 o                         
  -3  -3   2       8134.71       8923.10       146.35 o                         
  -2  -3   2       5795.84       5829.38        97.31 o                         
  -1  -3   2      23598.42      25239.50       392.09 o                         
   0  -3   2       1201.62       1277.41        26.54 o                         
   1  -3   2      12034.24      12525.56       197.91 o                         
   2  -3   2       8824.80       9438.50       189.88 o                         
   3  -3   2       5521.46       5679.36       122.96 o                         
   4  -3   2       9969.81      10536.64       217.43 o                         
   5  -3   2        131.97        123.62        29.65 o                         
   6  -3   2       2516.51       2579.10        74.12 o                         
   7  -3   2        254.36        208.56        33.98 o                         
   8  -3   2       2829.55       2673.70       120.60 o                         
   9  -3   2       2748.98       2655.04       126.60 o                         
  10  -3   2         48.31         55.97        25.32 o                         
  11  -3   2       2480.50       2181.35       124.60 o                         
 -12  -2   2        354.01        391.73        57.30 o                         
 -11  -2   2       2660.80       2697.02       132.60 o                         
 -10  -2   2       3374.00       3391.49       103.88 o                         
  -9  -2   2       2926.57       2785.89       117.27 o                         
  -8  -2   2       4956.23       4924.33       126.21 o                         
  -7  -2   2       1835.35       1774.29        89.95 o                         
  -6  -2   2       1071.40       1078.61        28.89 o                         
  -5  -2   2       3678.85       3861.35        72.09 o                         
  -4  -2   2       3259.48       3367.85        62.29 o                         
  -3  -2   2      18192.81      19239.45       302.36 o                         
  -2  -2   2        163.81        165.23         7.56 o                         
  -1  -2   2      18293.15      21658.57       766.30 o                         
   0  -2   2      10497.05      11329.22       178.76 o                         
   1  -2   2       2777.75       2925.55        49.14 o                         
   2  -2   2        288.25        233.48        12.95 o                         
   3  -2   2         11.59         12.64         6.82 o                         
   4  -2   2       3497.98       3330.89        62.39 o                         
   5  -2   2       2982.77       2797.68        92.66 o                         
   6  -2   2       4090.77       4059.48        95.91 o                         
   7  -2   2       8931.56       9051.77       287.19 o                         
   8  -2   2        761.69        746.22        57.30 o                         
   9  -2   2       4829.81       4799.08       186.57 o                         
  10  -2   2        213.99        243.88        43.31 o                         
  11  -2   2       1052.74        986.76        80.63 o                         
 -12  -1   2        856.14        946.78        81.96 o                         
 -11  -1   2        367.16        495.01        61.30 o                         
 -10  -1   2       2062.31       2086.73       108.61 o                         
  -9  -1   2        472.18        464.05        36.98 o                         
  -8  -1   2       1647.83       1583.15        57.95 o                         
  -7  -1   2       2528.81       2299.93       145.56 o                         
  -6  -1   2        521.86        516.12        26.84 o                         
  -5  -1   2       5226.50       5175.23       118.72 o                         
  -4  -1   2         49.86         40.02        11.66 o                         
  -3  -1   2      14643.08      15876.80       310.90 o                         
  -2  -1   2       5950.99       6320.76       129.08 o                         
  -1  -1   2        217.49        255.46        12.03 o                         
   0  -1   2        296.76        383.11        10.43 o                         
   2  -1   2       2489.17       2494.82        58.19 o                         
   3  -1   2        666.22        754.11        37.98 o                         
   4  -1   2       7686.37       7951.12       163.55 o                         
   5  -1   2       7660.45       7468.95       158.10 o                         
   6  -1   2        986.78       1028.19        36.61 o                         
   7  -1   2       5912.61       6069.25       139.33 o                         
   8  -1   2       1139.56       1048.66        66.63 o                         
   9  -1   2       4510.03       4185.46       166.58 o                         
  10  -1   2        422.89        401.06        53.31 o                         
  11  -1   2        758.65        754.88        78.63 o                         
  12  -1   2       1431.19       1194.59        97.95 o                         
 -12   0   2       2254.87       2352.53       132.60 o                         
 -11   0   2         12.08         38.65        23.99 o                         
 -10   0   2       2932.58       2655.71       127.93 o                         
  -9   0   2       2586.88       2499.36        82.21 o                         
  -8   0   2        976.08       1001.35        79.26 o                         
  -7   0   2       2425.80       2536.59        74.65 o                         
  -6   0   2        355.57        363.63        30.95 o                         
  -5   0   2       4289.34       4119.09       131.93 o                         
  -4   0   2       2441.90       2372.02        61.25 o                         
  -3   0   2      11675.18      12935.34       255.79 o                         
  -2   0   2      17441.10      19494.55       374.53 o                         
  -1   0   2       7925.59       8657.66       169.61 o                         
   0   0   2      31782.61      29750.44       796.19 o                         
   1   0   2       3336.91       3405.92        76.29 o                         
   2   0   2      12850.09      13513.75       371.08 o                         
   3   0   2         45.57         57.97        11.33 o                         
   4   0   2      11553.14      13191.25       373.74 o                         
   5   0   2       8663.20       8730.82       182.78 o                         
   6   0   2       2465.89       2355.49       128.57 o                         
   7   0   2       5206.56       5113.50       176.88 o                         
   8   0   2       4276.36       3880.05       413.09 o                         
   9   0   2       2918.19       2802.97       125.27 o                         
  10   0   2        410.48        395.73        51.31 o                         
  11   0   2        764.35        760.21        79.29 o                         
  12   0   2        941.18        916.13        91.95 o                         
 -12   1   2       2676.15       2938.23       165.92 o                         
 -11   1   2        856.23        751.55        78.63 o                         
 -10   1   2        281.64        291.18        47.98 o                         
  -9   1   2        244.43        212.56        35.98 o                         
  -8   1   2          0.30         12.88        10.53 o                         
  -7   1   2       4952.05       4940.20       122.18 o                         
  -6   1   2       4504.39       4553.19       110.92 o                         
  -5   1   2      19711.22      20951.89       414.10 o                         
  -4   1   2       9619.07       9735.12       160.88 o                         
  -3   1   2       4854.58       4436.91        76.95 o                         
  -2   1   2       1666.02       1461.41        29.01 o                         
  -1   1   2        102.00         87.99         6.53 o                         
   0   1   2      14863.33      16236.09       437.71 o                         
   1   1   2       3251.57       3358.61        97.95 o                         
   2   1   2       3274.52       3509.20       105.28 o                         
   3   1   2      35727.84      39081.39      1047.33 o                         
   4   1   2         40.52         65.30        12.66 o                         
   5   1   2      10279.23       9997.21       293.85 o                         
   6   1   2       2821.92       2770.51       130.93 o                         
   7   1   2       1132.46       1027.81        40.75 o                         
   8   1   2        136.71        135.05        18.10 o                         
   9   1   2        962.84        850.83        62.63 o                         
  10   1   2       1626.02       1490.44        87.29 o                         
  11   1   2        404.62        427.05        57.97 o                         
  12   1   2        699.93        706.90        75.96 o                         
 -11   2   2       1578.19       1599.05       104.61 o                         
 -10   2   2        702.37        491.02        59.97 o                         
  -9   2   2        776.06        782.87        62.63 o                         
  -8   2   2         52.72         19.99        19.32 o                         
  -7   2   2       2371.10       2373.16        72.33 o                         
  -6   2   2       5812.05       5476.59       131.14 o                         
  -5   2   2          7.10         15.27         5.06 o                         
  -4   2   2      15309.77      15850.35       254.80 o                         
  -3   2   2       1343.62       1263.15        28.82 o                         
  -2   2   2       5746.34       5994.42       121.46 o                         
  -1   2   2      45280.93      48899.00       918.20 o                         
   0   2   2       1516.09       1774.62        40.31 o                         
   1   2   2        325.93        299.13        22.66 o                         
   3   2   2       9570.88      10206.44       285.19 o                         
   4   2   2      10475.87      11002.57       311.84 o                         
   5   2   2        340.45        346.42        27.32 o                         
   6   2   2      11798.13      11628.91       340.43 o                         
   7   2   2        241.81        228.16        21.66 o                         
   8   2   2       3003.24       2956.58        85.28 o                         
   9   2   2         15.19         13.37        11.95 o                         
  10   2   2       2762.41       2858.94       127.93 o                         
  11   2   2        795.30        849.50        69.30 o                         
  12   2   2        568.47        586.97        70.63 o                         
 -11   3   2        972.09        924.13        90.62 o                         
 -10   3   2         16.27         -9.33        19.99 o                         
  -9   3   2        360.69        389.07        54.64 o                         
  -8   3   2       2076.84       2052.08       102.61 o                         
  -7   3   2       1828.87       1578.10        47.10 o                         
  -6   3   2       8947.40       8612.73       152.12 o                         
  -5   3   2        757.92        777.01        24.71 o                         
  -4   3   2      13005.70      13453.96       268.59 o                         
  -3   3   2       4254.75       4222.34        93.06 o                         
  -2   3   2        970.66       1029.53        29.78 o                         
  -1   3   2        514.65        544.24        18.14 o                         
   0   3   2          1.08         -3.68         3.68 o                         
   1   3   2       2503.47       2406.54        53.35 o                         
   2   3   2       7456.51       8106.83       130.21 o                         
   3   3   2      23910.98      25733.58       491.82 o                         
   4   3   2      23535.30      26018.08       705.57 o                         
   5   3   2       1594.01       1590.39        64.63 o                         
   6   3   2       3827.72       3809.65       130.60 o                         
   7   3   2        875.44        868.14        41.31 o                         
   8   3   2       5599.39       5511.23       136.33 o                         
   9   3   2         52.74         64.83        31.32 o                         
  10   3   2        369.93        425.05        50.64 o                         
  11   3   2       3184.51       3180.71       142.59 o                         
  12   3   2        424.51        535.66        65.30 o                         
 -11   4   2        884.00        895.47        93.95 o                         
 -10   4   2        411.75        424.38        58.64 o                         
  -9   4   2       1162.26        996.76        77.29 o                         
  -8   4   2       3126.49       3409.92       144.59 o                         
  -7   4   2        311.74        289.88        24.75 o                         
  -6   4   2       3886.85       3970.44        99.13 o                         
  -5   4   2       2378.38       2136.92        59.86 o                         
  -4   4   2       5836.81       5929.80       129.41 o                         
  -3   4   2      10121.65      10550.78       213.38 o                         
  -2   4   2        817.95        821.15        27.28 o                         
  -1   4   2       7643.88       7190.42       145.82 o                         
   0   4   2        226.16        248.64        11.53 o                         
   1   4   2      13009.90      13599.70       377.07 o                         
   2   4   2        623.71        612.95        31.98 o                         
   3   4   2        903.36        970.10        43.98 o                         
   4   4   2      15027.47      16030.31       314.41 o                         
   5   4   2       1555.22       1540.47        50.64 o                         
   6   4   2       3549.74       3591.56        87.39 o                         
   7   4   2       4922.08       4776.37       309.68 o                         
   8   4   2       4903.12       4975.51       101.10 o                         
   9   4   2       2061.21       2093.62        71.71 o                         
  10   4   2        551.58        607.03        57.97 o                         
  11   4   2       1399.81       1437.80        87.29 o                         
 -11   5   2         42.99         20.66        42.64 o                         
 -10   5   2       1209.28       1197.25        92.62 o                         
  -9   5   2          7.84         23.99        24.65 o                         
  -8   5   2       7771.90       8165.02       280.52 o                         
  -7   5   2       5321.40       4971.84       124.06 o                         
  -6   5   2       3271.76       3228.12        86.23 o                         
  -5   5   2       4583.71       4483.30       107.52 o                         
  -4   5   2       1352.10       1411.73        44.57 o                         
  -3   5   2       4294.62       4041.41        93.48 o                         
  -2   5   2        146.56        147.84        13.09 o                         
  -1   5   2       6895.77       7296.10       149.79 o                         
   0   5   2       7035.71       7482.39       151.10 o                         
   1   5   2       7007.26       7401.48       217.89 o                         
   2   5   2      10799.83      10931.34       311.84 o                         
   3   5   2       5465.05       5825.08       178.58 o                         
   4   5   2       7239.86       7592.79       156.51 o                         
   5   5   2       4540.09       4449.59       100.45 o                         
   6   5   2       4376.36       4340.43       101.69 o                         
   7   5   2       3709.73       3648.55        91.15 o                         
   8   5   2        430.89        461.78        42.27 o                         
   9   5   2       1156.55       1228.73       103.61 o                         
  10   5   2        822.29        930.72        48.36 o                         
  11   5   2        533.23        684.25        80.63 o                         
 -10   6   2       1064.46       1129.29        89.95 o                         
  -9   6   2        685.51        659.60        75.29 o                         
  -8   6   2       2701.49       2780.31       131.93 o                         
  -7   6   2       2270.89       2290.05        72.10 o                         
  -6   6   2        486.64        488.39        29.69 o                         
  -5   6   2       3470.67       3478.84        89.96 o                         
  -4   6   2         49.15         45.92        10.56 o                         
  -3   6   2        895.45        867.17        63.97 o                         
  -2   6   2       5939.96       6015.64       134.60 o                         
  -1   6   2       7871.29       8267.82       169.80 o                         
   0   6   2      14082.83      15031.12       293.85 o                         
   2   6   2       1828.64       1734.91        69.96 o                         
   3   6   2       1061.76        981.43        48.64 o                         
   4   6   2       3833.10       3754.34       127.27 o                         
   5   6   2       4896.51       4823.03       107.12 o                         
   6   6   2        144.28        161.97        15.69 o                         
   7   6   2       3595.53       3694.89        91.82 o                         
   8   6   2        789.74        776.39        30.46 o                         
   9   6   2       1125.88       1028.67        75.29 o                         
  10   6   2       1153.82       1157.94        85.96 o                         
  11   6   2        513.16        543.65        72.63 o                         
 -10   7   2        613.66        558.31        73.96 o                         
  -9   7   2       2631.23       2878.26       145.26 o                         
  -8   7   2        229.34        207.89        42.64 o                         
  -7   7   2       2215.09       2378.44        76.84 o                         
  -6   7   2       1722.73       1725.94        59.76 o                         
  -5   7   2       6067.51       6158.47       143.84 o                         
  -4   7   2        301.66        334.12        25.39 o                         
  -3   7   2       3562.77       3391.72        85.04 o                         
  -2   7   2       9508.22      10051.89       208.00 o                         
  -1   7   2         20.39         31.90        10.33 o                         
   0   7   2       5703.00       5833.51       123.80 o                         
   1   7   2       9092.02       9697.37       285.85 o                         
   2   7   2        334.20        304.51        29.98 o                         
   3   7   2       5479.19       5450.68       175.24 o                         
   4   7   2       2657.14       2733.67       102.61 o                         
   5   7   2       7480.63       6301.51       200.56 o                         
   6   7   2        448.10        485.02        43.98 o                         
   7   7   2       6405.10       6676.58       215.22 o                         
   8   7   2       1205.91       1239.26        52.35 o                         
   9   7   2          7.34         30.65        19.32 o                         
  10   7   2       1248.22       1159.94        89.29 o                         
  11   7   2        683.28        674.92        83.96 o                         
  12   7   2       1808.79       1902.83       131.93 o                         
  -9   8   2       2807.27       2943.56       149.92 o                         
  -8   8   2         32.13         77.96        31.98 o                         
  -7   8   2        499.23        516.43        38.50 o                         
  -6   8   2       2048.05       1941.32        66.11 o                         
  -5   8   2       2379.01       2436.37        73.60 o                         
  -4   8   2       5034.35       5160.21       124.15 o                         
  -3   8   2         37.96         38.71         9.86 o                         
  -2   8   2       7360.31       7309.34       158.50 o                         
  -1   8   2       2254.09       2113.51        56.92 o                         
   0   8   2       6093.34       5803.66       470.73 o                         
   1   8   2       5559.43       5206.80       170.58 o                         
   2   8   2        866.29        780.87        46.64 o                         
   3   8   2       6412.87       6749.21       213.22 o                         
   4   8   2        777.86        692.91        45.31 o                         
   5   8   2       7585.00       7538.07       237.21 o                         
   6   8   2       1971.05       1956.80        86.62 o                         
   7   8   2       1527.43       1343.85        69.96 o                         
   8   8   2       2952.84       2959.62        92.59 o                         
   9   8   2         49.77         59.30        30.65 o                         
  10   8   2       2386.52       2538.43       140.59 o                         
  11   8   2       1152.94       1241.90        99.95 o                         
  12   8   2        773.75        756.88        92.62 o                         
  -9   9   2       1061.60       1101.30        90.62 o                         
  -8   9   2       1285.37       1355.17        95.28 o                         
  -7   9   2        752.81        775.57        46.64 o                         
  -6   9   2       1976.76       1962.83        68.55 o                         
  -5   9   2       1354.06       1366.38        82.62 o                         
  -4   9   2       6941.95       7292.23       217.22 o                         
  -3   9   2        178.69        206.54        36.98 o                         
  -2   9   2       2926.52       2987.57       154.89 o                         
  -1   9   2       3250.80       3329.24        82.33 o                         
   0   9   2        666.29        629.23        29.32 o                         
   1   9   2       2664.10       2680.36       105.28 o                         
   2   9   2       1477.32       1530.42        72.63 o                         
   3   9   2       7652.21       7885.83       247.87 o                         
   4   9   2       4485.77       4383.29       154.59 o                         
   5   9   2       9202.58       9301.64       287.85 o                         
   6   9   2       5228.90       5256.78       181.91 o                         
   7   9   2        114.80         76.63        21.99 o                         
   8   9   2        127.05        156.17        22.89 o                         
   9   9   2       1178.43       1274.55        96.62 o                         
  10   9   2        434.18        491.02        71.30 o                         
  11   9   2       1884.28       1980.79       128.60 o                         
  -9  10   2        335.68        402.39        62.63 o                         
  -8  10   2       1887.96       2212.00       125.27 o                         
  -7  10   2       1006.91       1042.67        52.08 o                         
  -6  10   2       2139.55       2270.28        76.69 o                         
  -5  10   2        306.89        335.58        55.94 o                         
  -4  10   2       3079.90       3170.48       102.28 o                         
  -3  10   2       4377.89       4392.65       110.87 o                         
  -2  10   2        513.70        501.68        28.97 o                         
  -1  10   2       2615.80       2601.03       105.28 o                         
   0  10   2       1584.01       1537.75        75.29 o                         
   1  10   2       1723.08       1611.71        78.63 o                         
   2  10   2       1230.92       1207.91        65.97 o                         
   3  10   2       2913.87       2908.24       116.61 o                         
   4  10   2       7178.23       7042.33       230.55 o                         
   5  10   2        280.57        222.55        33.32 o                         
   6  10   2       2279.55       2505.78       107.94 o                         
   7  10   2       2248.93       2320.61       103.95 o                         
   8  10   2        369.44        371.19        35.38 o                         
   9  10   2       1912.26       2029.43       127.27 o                         
  10  10   2        835.80        892.14        99.95 o                         
  11  10   2       2048.26       1868.84       131.93 o                         
  -8  11   2       1963.34       2222.00       125.27 o                         
  -7  11   2         76.30        103.69        23.51 o                         
  -6  11   2       2654.11       2725.57        89.24 o                         
  -5  11   2        431.99        470.74        37.69 o                         
  -4  11   2       1252.60       1303.52        53.00 o                         
  -3  11   2       2703.64       2613.20        78.40 o                         
  -2  11   2          0.31         -0.67        11.33 o                         
  -1  11   2       3801.28       3711.70       142.59 o                         
   0  11   2       5909.92       5745.79       197.90 o                         
   1  11   2        908.85        854.83        57.30 o                         
   2  11   2        445.26        502.34        49.97 o                         
   3  11   2       2351.30       2190.68        99.28 o                         
   4  11   2      11693.44      11808.09       361.75 o                         
   5  11   2        152.85        229.22        34.65 o                         
   6  11   2       1022.55       1102.64        68.63 o                         
   7  11   2       1256.04       1309.86        75.96 o                         
   8  11   2         23.82         21.95        16.96 o                         
   9  11   2       2166.18       2008.11       130.60 o                         
  10  11   2        106.18        101.28        39.31 o                         
  -8  12   2       2203.18       2229.33       131.27 o                         
  -7  12   2        802.81        823.51        65.61 o                         
  -6  12   2        762.17        877.69        67.30 o                         
  -5  12   2       1590.84       1617.71        90.62 o                         
  -4  12   2         59.03         69.96        23.32 o                         
  -3  12   2       2070.62       2031.43        99.95 o                         
  -2  12   2       1596.40       1555.74        83.96 o                         
  -1  12   2       1282.97       1116.63        69.30 o                         
   0  12   2       9013.60       8968.54       289.19 o                         
   1  12   2       2030.33       1912.15        93.95 o                         
   2  12   2       4405.87       4690.47       174.58 o                         
   3  12   2         45.71         26.65        17.32 o                         
   4  12   2       1644.78       1542.41        83.29 o                         
   5  12   2       1307.49       1321.86        76.63 o                         
   6  12   2         50.39         92.62        27.32 o                         
   7  12   2       1114.48       1052.66        69.30 o                         
   8  12   2        131.76        165.71        28.66 o                         
   9  12   2       2710.71       2671.70       154.59 o                         
  -6  13   2          5.25          4.00        21.32 o                         
  -5  13   2       1348.85       1581.72        93.29 o                         
  -4  13   2        709.01        714.90        69.30 o                         
  -3  13   2       1507.23       1495.77        85.96 o                         
  -2  13   2       2213.25       2152.03       105.95 o                         
  -1  13   2         71.41         75.96        25.32 o                         
   0  13   2       2635.50       2468.47       113.94 o                         
   1  13   2         12.39          1.33        13.99 o                         
   2  13   2       4684.84       4968.99       185.90 o                         
   3  13   2       1725.38       1597.72        88.62 o                         
   4  13   2        357.82        406.39        51.31 o                         
   5  13   2       1258.70       1209.91        77.29 o                         
   6  13   2        175.09        229.88        38.65 o                         
   7  13   2       2374.70       2431.16       116.61 o                         
   8  13   2        787.90        858.16        95.95 o                         
   9  13   2        897.70        916.13       103.95 o                         
  -6  14   2        112.39        161.92        40.65 o                         
  -5  14   2        490.36        465.69        60.64 o                         
  -4  14   2        798.65        688.25        72.63 o                         
  -3  14   2          2.91        -14.66        14.66 o                         
  -2  14   2       1621.53       1617.71        93.95 o                         
  -1  14   2        128.43        131.93        31.32 o                         
   0  14   2       4376.60       4439.26       176.58 o                         
   1  14   2       2488.77       2521.11       121.27 o                         
   2  14   2       1945.29       1870.84        99.95 o                         
   3  14   2       3321.86       3401.93       146.59 o                         
   4  14   2         27.46         19.99        22.66 o                         
   5  14   2        314.51        341.76        47.98 o                         
   6  14   2        335.53        413.72        54.64 o                         
   7  14   2        937.21        876.42        76.29 o                         
   8  14   2       2817.89       2838.28       161.92 o                         
  -5  15   2        144.06         96.62        37.31 o                         
  -4  15   2       2184.51       2406.50       125.27 o                         
  -3  15   2          5.03          7.33        21.99 o                         
  -2  15   2       1710.35       1668.95        99.95 o                         
  -1  15   2        693.76        680.92        71.30 o                         
   0  15   2        596.92        584.97        65.30 o                         
   1  15   2       3235.41       3089.42       143.26 o                         
   2  15   2        310.56        371.08        51.97 o                         
   3  15   2       2314.58       2288.63       116.61 o                         
   4  15   2        630.22        612.95        69.96 o                         
   5  15   2       1661.04       1760.23       104.61 o                         
   6  15   2       1269.14       1360.50        91.95 o                         
   7  15   2        566.78        562.08        69.30 o                         
  -3  16   2        116.56        109.28        35.98 o                         
  -2  16   2       1151.72       1095.31        83.96 o                         
  -1  16   2       2889.19       3217.35       151.92 o                         
   0  16   2        201.26        160.58        37.31 o                         
   1  16   2       3501.16       3639.80       163.92 o                         
   2  16   2        152.24        143.93        39.31 o                         
   3  16   2        570.92        578.97        67.30 o                         
   4  16   2        401.67        410.39        59.30 o                         
   5  16   2        557.51        516.34        64.63 o                         
   6  16   2       1366.83       1339.41        69.76 o                         
   7  16   2        178.87        236.55        48.64 o                         
   1  17   2        589.45        634.28        74.63 o                         
   2  17   2        660.57        699.58        77.96 o                         
   3  17   2         29.58         23.99        29.32 o                         
   4  17   2       1516.23       1563.73       103.28 o                         
   5  17   2        170.82        197.90        52.64 o                         
  -5 -17   3        524.23        600.22        57.67 o                         
  -4 -17   3        130.20        156.59        41.31 o                         
  -3 -17   3       1503.96       1533.08       102.61 o                         
  -2 -17   3       1506.37       1448.46       102.61 o                         
  -6 -16   3        102.65        178.58        51.97 o                         
  -5 -16   3       1834.72       1861.58       149.59 o                         
  -4 -16   3       1840.04       1734.56        77.47 o                         
  -3 -16   3       1660.98       1833.53       108.61 o                         
  -2 -16   3       3631.26       3535.86       160.58 o                         
  -1 -16   3        150.76        115.94        36.65 o                         
   0 -16   3        745.12        709.57        77.96 o                         
   1 -16   3        193.52        225.22        47.98 o                         
   2 -16   3        486.14        531.66        83.29 o                         
  -7 -15   3       1047.99       1032.01       111.28 o                         
  -6 -15   3         26.90          2.00        27.99 o                         
  -5 -15   3        370.64        423.36        41.74 o                         
  -4 -15   3       3147.39       3398.11       110.16 o                         
  -3 -15   3          5.38         22.09        17.08 o                         
  -2 -15   3       4088.20       3894.27       165.92 o                         
  -1 -15   3       1108.63        983.43        77.96 o                         
   0 -15   3       1070.79       1172.60        84.62 o                         
   1 -15   3       1430.99       1445.13        95.95 o                         
   2 -15   3       1768.03       1560.40        99.28 o                         
   3 -15   3       1985.95       1957.46       113.94 o                         
   4 -15   3         16.38         -2.67        31.32 o                         
  -8 -14   3        818.39        784.86       120.60 o                         
  -7 -14   3       1366.75       1361.84       105.95 o                         
  -6 -14   3       3359.03       3536.52       175.24 o                         
  -5 -14   3        249.87        262.82        64.30 o                         
  -4 -14   3       5772.84       5989.02       159.92 o                         
  -3 -14   3        520.30        561.60        44.69 o                         
  -2 -14   3       1287.36       1281.73        86.29 o                         
  -1 -14   3        771.12        766.87        73.96 o                         
   0 -14   3         34.19          2.67        20.66 o                         
   1 -14   3       1729.30       1876.84       104.61 o                         
   2 -14   3        125.83        156.59        34.65 o                         
   3 -14   3       3206.63       3095.42       145.26 o                         
   4 -14   3       2411.00       2325.28       122.60 o                         
   5 -14   3        475.48        489.02        61.97 o                         
  -8 -13   3       1407.37       1535.75       113.94 o                         
  -7 -13   3        171.90        143.93        42.64 o                         
  -6 -13   3       2310.24       2409.17       134.60 o                         
  -5 -13   3        136.21        157.45        24.49 o                         
  -4 -13   3       1741.58       1830.04        70.01 o                         
  -3 -13   3       1435.30       1403.05        59.09 o                         
  -2 -13   3        456.80        505.20        40.27 o                         
  -1 -13   3       1941.68       1825.84        67.38 o                         
   0 -13   3          7.50          6.66        18.66 o                         
   1 -13   3       2144.52       2322.61       113.94 o                         
   2 -13   3        145.15        147.26        34.65 o                         
   3 -13   3       1193.13       1098.64        75.29 o                         
   4 -13   3       1901.41       1702.93        97.95 o                         
   5 -13   3          6.66         47.98        23.32 o                         
   6 -13   3       1279.90       1373.16        93.95 o                         
  -9 -12   3        495.57        541.66        81.29 o                         
  -8 -12   3       2454.27       2449.15       143.93 o                         
  -7 -12   3       1467.44       1501.76       106.61 o                         
  -6 -12   3       1023.49       1110.01        61.42 o                         
  -5 -12   3       2104.27       2215.95        77.26 o                         
  -4 -12   3       2092.42       2061.62        72.95 o                         
  -3 -12   3       4133.33       4241.95       163.55 o                         
  -2 -12   3        752.25        734.62        88.95 o                         
  -1 -12   3       2851.79       2692.08        82.92 o                         
   0 -12   3         44.68         19.32        19.32 o                         
   1 -12   3       1641.97       1688.27        90.62 o                         
   2 -12   3       4649.94       4890.36       185.24 o                         
   3 -12   3         35.27         53.31        21.32 o                         
   4 -12   3       2931.25       2803.63       128.60 o                         
   5 -12   3        528.35        464.36        55.97 o                         
   6 -12   3       1265.83       1200.96        69.96 o                         
   7 -12   3       1121.93       1104.63        61.89 o                         
   8 -12   3       1829.75       1824.87       124.60 o                         
 -10 -11   3       2867.94       2935.56       177.91 o                         
  -9 -11   3          0.57         27.99        30.65 o                         
  -8 -11   3       1921.02       1780.89       116.61 o                         
  -7 -11   3       1848.54       1711.59       109.94 o                         
  -6 -11   3        461.60        471.35        37.62 o                         
  -5 -11   3       4049.45       3904.96       109.70 o                         
  -4 -11   3        108.90         89.23        17.44 o                         
  -3 -11   3       5231.56       5253.27       133.72 o                         
  -2 -11   3        415.16        404.02        32.68 o                         
  -1 -11   3       5141.18       5199.18       129.57 o                         
   0 -11   3       5055.31       5175.79       127.34 o                         
   1 -11   3        974.86        872.15        59.97 o                         
   2 -11   3       7773.46       7822.48       143.45 o                         
   3 -11   3        548.84        577.61        29.22 o                         
   4 -11   3        576.72        669.94       106.61 o                         
   5 -11   3        597.41        592.39        42.84 o                         
   6 -11   3        789.26        796.73        50.04 o                         
   7 -11   3       2180.03       2111.34        83.08 o                         
   8 -11   3        286.67        279.03        36.51 o                         
 -10 -10   3       1364.43       1487.11       114.61 o                         
  -9 -10   3        403.31        398.40        69.96 o                         
  -8 -10   3        257.01        221.22        48.64 o                         
  -7 -10   3       4469.08       4384.62       191.90 o                         
  -6 -10   3          5.13         19.21        10.84 o                         
  -5 -10   3       4947.75       4827.59       124.93 o                         
  -4 -10   3       1112.14        980.60        44.19 o                         
  -3 -10   3       3069.69       3342.04        93.81 o                         
  -2 -10   3       2444.01       2617.75        77.20 o                         
  -1 -10   3       4492.46       4317.62       244.18 o                         
   0 -10   3       3237.29       3087.39        86.51 o                         
   1 -10   3        914.68        845.29        23.56 o                         
   2 -10   3       1639.75       1628.71        42.76 o                         
   3 -10   3       3077.97       3096.24        88.05 o                         
   4 -10   3         59.05         46.19        14.58 o                         
   5 -10   3       2008.01       2013.59       138.93 o                         
   6 -10   3        748.66        722.10        45.85 o                         
   7 -10   3       4990.80       4927.43       209.19 o                         
   8 -10   3         41.48         53.29        20.97 o                         
   9 -10   3        402.99        365.34        53.09 o                         
 -11  -9   3        237.57        331.16        66.63 o                         
 -10  -9   3       1757.46       1810.87       123.94 o                         
  -9  -9   3       3002.45       3585.16       177.91 o                         
  -8  -9   3         17.71         14.66        21.99 o                         
  -7  -9   3       2504.14       2657.71       135.26 o                         
  -6  -9   3         41.19         39.37        14.99 o                         
  -5  -9   3       3246.01       3366.31        93.09 o                         
  -4  -9   3       1473.05       1556.55        54.70 o                         
  -3  -9   3        289.96        269.74        24.32 o                         
  -2  -9   3      10311.00      10371.19       252.17 o                         
  -1  -9   3         74.65         81.81        12.95 o                         
   0  -9   3       3694.48       3801.48        75.76 o                         
   1  -9   3       2733.30       2815.93        50.86 o                         
   2  -9   3       1424.27       1282.98        35.61 o                         
   3  -9   3       3280.85       3301.14       178.58 o                         
   4  -9   3        193.13        186.77        22.35 o                         
   5  -9   3       3924.82       3659.63       102.93 o                         
   6  -9   3        144.93        132.36        21.06 o                         
   7  -9   3       2045.04       2225.38        79.63 o                         
   8  -9   3       2370.81       2511.60        90.15 o                         
   9  -9   3         41.56         83.56        27.99 o                         
 -11  -8   3        687.55        568.98        79.96 o                         
 -10  -8   3         29.26         35.98        31.98 o                         
  -9  -8   3       3011.16       2900.25       151.26 o                         
  -8  -8   3       1222.68       1183.26        89.29 o                         
  -7  -8   3        756.74        710.24        63.97 o                         
  -6  -8   3       4428.69       4274.37       150.22 o                         
  -5  -8   3       3316.55       3382.88       134.93 o                         
  -4  -8   3       2710.36       2631.29        74.17 o                         
  -3  -8   3       2057.87       2019.45        77.63 o                         
  -2  -8   3       6765.31       6863.80       153.93 o                         
  -1  -8   3       1828.04       1881.06        57.59 o                         
   0  -8   3       1617.85       1589.75        38.61 o                         
   1  -8   3       7620.38       8039.87       119.65 o                         
   2  -8   3         49.96         39.66        11.99 o                         
   3  -8   3       3700.53       3422.39       141.26 o                         
   4  -8   3        147.50        147.43        23.65 o                         
   5  -8   3       7373.84       6997.63       165.61 o                         
   6  -8   3       5336.32       5406.62       138.75 o                         
   7  -8   3       1394.84       1284.48        57.46 o                         
   8  -8   3       1513.67       1437.15        64.94 o                         
   9  -8   3          5.73        -11.28        19.66 o                         
 -12  -7   3        278.89        306.51        71.30 o                         
 -11  -7   3       1451.40       1481.11       109.28 o                         
 -10  -7   3        804.18        910.80        96.62 o                         
  -9  -7   3       2305.30       2457.14       133.93 o                         
  -8  -7   3       4293.99       4479.24       190.57 o                         
  -7  -7   3        730.70        778.20        65.30 o                         
  -6  -7   3       4625.06       4632.57        90.83 o                         
  -5  -7   3       1106.39       1077.86        40.65 o                         
  -4  -7   3       8098.78       8308.23       143.70 o                         
  -3  -7   3        506.43        501.52        25.45 o                         
  -2  -7   3       3096.29       2946.62        76.32 o                         
  -1  -7   3      12029.83      12214.93       202.79 o                         
   0  -7   3         34.83         40.91        10.90 o                         
   1  -7   3       5097.78       4996.20        78.00 o                         
   2  -7   3        337.72        294.43        13.99 o                         
   3  -7   3       8909.45       9053.29       195.05 o                         
   4  -7   3       4217.55       4203.87       106.25 o                         
   5  -7   3         59.04         79.50        21.99 o                         
   6  -7   3       5437.79       5354.53       135.69 o                         
   7  -7   3         26.69         21.30        13.64 o                         
   8  -7   3        999.25        992.02        51.51 o                         
   9  -7   3        325.77        413.72        42.59 o                         
  10  -7   3        439.47        358.42        59.30 o                         
 -12  -6   3         21.91         30.65        35.98 o                         
 -11  -6   3       1302.65       1353.17       103.28 o                         
 -10  -6   3       1170.09       1177.26        90.62 o                         
  -9  -6   3        476.17        489.78        91.95 o                         
  -8  -6   3       4902.71       5021.12       164.22 o                         
  -7  -6   3          6.10          7.35         9.37 o                         
  -6  -6   3       5976.36       6341.96       116.51 o                         
  -5  -6   3       1603.90       1603.18        39.01 o                         
  -4  -6   3       6634.85       6439.83       200.28 o                         
  -3  -6   3       3185.45       3213.27        74.63 o                         
  -2  -6   3       1177.41       1223.90        39.10 o                         
  -1  -6   3      10519.67      10987.95       182.46 o                         
   0  -6   3        301.78        334.80        27.29 o                         
   1  -6   3        154.72        128.07         8.28 o                         
   2  -6   3       4505.62       4477.43        80.81 o                         
   3  -6   3       2376.36       2214.19        62.43 o                         
   4  -6   3      10186.31      10461.55       222.86 o                         
   5  -6   3          6.45          5.48         9.18 o                         
   6  -6   3       3199.98       3151.25        90.46 o                         
   7  -6   3        713.83        697.96        39.07 o                         
   8  -6   3        485.96        461.91        39.07 o                         
   9  -6   3        871.40        724.90        77.29 o                         
  10  -6   3          2.06          8.00        23.32 o                         
 -12  -5   3        382.00        321.84        59.30 o                         
 -11  -5   3         71.43        123.27        38.65 o                         
 -10  -5   3       2101.37       2040.43        76.75 o                         
  -9  -5   3         14.04         19.76        12.97 o                         
  -8  -5   3       3132.47       3297.03        96.37 o                         
  -7  -5   3          7.90         18.19         9.11 o                         
  -6  -5   3       7519.82       7343.05       131.20 o                         
  -5  -5   3       4808.03       4957.43        91.80 o                         
  -4  -5   3        484.59        439.56        16.31 o                         
  -3  -5   3       8675.99       9155.91       152.91 o                         
  -2  -5   3        356.02        352.99        13.65 o                         
  -1  -5   3       1189.48       1200.15        29.70 o                         
   0  -5   3       1805.37       1544.24        34.07 o                         
   1  -5   3        410.77        377.15        11.97 o                         
   2  -5   3      10657.68      10660.83       217.91 o                         
   3  -5   3        141.03        123.86        14.13 o                         
   4  -5   3      17316.47      15178.09       309.03 o                         
   5  -5   3        427.48        437.18        40.31 o                         
   6  -5   3        524.43        543.55        33.10 o                         
   7  -5   3        340.38        332.10        65.60 o                         
   8  -5   3        255.41        215.37        27.79 o                         
   9  -5   3       1924.47       1713.59       101.95 o                         
  10  -5   3        722.50        829.51        87.29 o                         
 -12  -4   3       2228.10       2123.38       168.58 o                         
 -11  -4   3          1.80         21.99        19.99 o                         
 -10  -4   3       1608.72       1559.90        65.17 o                         
  -9  -4   3         95.81         86.67        20.66 o                         
  -8  -4   3        941.28        984.49        45.82 o                         
  -7  -4   3       6000.88       6055.08       145.88 o                         
  -6  -4   3        221.00        229.65        15.13 o                         
  -5  -4   3       9587.16       9400.22       194.58 o                         
  -4  -4   3       5804.70       6526.92       113.08 o                         
  -3  -4   3      18323.41      19813.81       313.99 o                         
  -2  -4   3       5827.22       6148.23       112.12 o                         
  -1  -4   3       1994.11       1924.66        45.51 o                         
   0  -4   3       4715.96       4932.58        85.53 o                         
   1  -4   3       4951.87       5609.85        82.55 o                         
   2  -4   3      15405.41      16662.64       328.35 o                         
   3  -4   3       7196.60       7454.80       159.25 o                         
   4  -4   3       4736.22       4763.92       111.89 o                         
   5  -4   3       6325.71       5913.08       422.75 o                         
   6  -4   3       2129.96       2013.59        64.53 o                         
   7  -4   3       3625.34       3438.42        97.77 o                         
   8  -4   3          5.44         13.99        17.99 o                         
   9  -4   3       1829.89       1876.17       104.61 o                         
  10  -4   3       1682.01       1597.05       101.28 o                         
  11  -4   3        476.45        472.36        67.97 o                         
 -12  -3   3        361.71        356.42        55.97 o                         
 -11  -3   3        926.09        964.02        54.44 o                         
 -10  -3   3       1477.16       1342.62        59.28 o                         
  -9  -3   3       1480.27       1482.19        60.11 o                         
  -8  -3   3       1013.70        986.54        45.38 o                         
  -7  -3   3      13460.43      14122.25       298.06 o                         
  -6  -3   3       1042.53        969.52        69.60 o                         
  -5  -3   3       3615.79       3552.01        67.60 o                         
  -4  -3   3        820.15        808.67        21.41 o                         
  -3  -3   3        645.28        643.64        19.85 o                         
  -2  -3   3       3377.90       3558.75        63.73 o                         
  -1  -3   3         90.08        131.10        10.64 o                         
   0  -3   3       9111.90       9414.52       152.59 o                         
   1  -3   3        798.46        806.72        17.08 o                         
   2  -3   3      47115.07      50286.43       952.60 o                         
   3  -3   3      17037.41      17740.76       349.79 o                         
   4  -3   3        961.26        871.59        49.31 o                         
   5  -3   3       5683.16       5593.44       129.80 o                         
   6  -3   3          5.44         11.73         9.28 o                         
   7  -3   3        119.12        108.61        25.32 o                         
   8  -3   3        249.52        287.85        40.65 o                         
   9  -3   3        672.12        578.30        63.97 o                         
  10  -3   3       5563.01       5477.33       214.56 o                         
  11  -3   3        250.05        313.17        54.64 o                         
 -12  -2   3        275.89        243.88        48.64 o                         
 -11  -2   3        488.96        504.34        62.63 o                         
 -10  -2   3       2047.24       1949.43        73.97 o                         
  -9  -2   3       2490.16       2492.33        86.96 o                         
  -8  -2   3         19.35         25.65        11.31 o                         
  -7  -2   3       7284.21       7227.23       167.68 o                         
  -6  -2   3       2503.22       2268.41       167.55 o                         
  -5  -2   3       5531.23       5597.26       128.31 o                         
  -4  -2   3       5533.29       5491.75       122.84 o                         
  -3  -2   3         16.83         17.49         6.82 o                         
  -2  -2   3      11780.91      12312.84       196.31 o                         
  -1  -2   3        113.83        129.58         9.66 o                         
   0  -2   3        107.50        121.74         7.73 o                         
   1  -2   3       6654.55       7049.70       100.35 o                         
   2  -2   3       1450.11       1511.09        57.97 o                         
   3  -2   3      23117.86      24322.82       471.35 o                         
   4  -2   3       5117.62       5390.86       121.56 o                         
   5  -2   3       1978.97       1889.65        42.45 o                         
   6  -2   3       1614.58       1546.05        52.31 o                         
   7  -2   3        335.94        333.76        39.98 o                         
   8  -2   3       3595.28       3382.60       139.26 o                         
   9  -2   3        384.05        353.09        50.64 o                         
  10  -2   3       2986.05       2777.64       133.93 o                         
  11  -2   3        370.64        406.39        60.64 o                         
 -12  -1   3         27.36         36.65        32.65 o                         
 -11  -1   3       1209.24       1191.26        85.96 o                         
 -10  -1   3         88.23         42.64        23.32 o                         
  -9  -1   3      13049.92      12941.45       285.24 o                         
  -8  -1   3       3071.55       3061.85       123.90 o                         
  -7  -1   3       3055.20       2846.82       126.94 o                         
  -6  -1   3       3260.86       3037.88       119.57 o                         
  -5  -1   3       4440.51       4673.72       110.70 o                         
  -4  -1   3       2064.71       1986.57        55.07 o                         
  -3  -1   3        543.07        550.98        33.32 o                         
  -2  -1   3        501.92        505.01        26.65 o                         
  -1  -1   3      22481.75      24621.41       421.60 o                         
   0  -1   3        257.95        309.37        16.44 o                         
   1  -1   3      38349.70      42839.86       659.81 o                         
   3  -1   3      21587.13      23444.27       454.86 o                         
   4  -1   3        467.18        562.98        35.32 o                         
   5  -1   3        984.77       1000.02        52.64 o                         
   6  -1   3       1748.99       1702.90        50.83 o                         
   7  -1   3         14.79         33.98        15.99 o                         
   8  -1   3       6082.34       5425.36       193.90 o                         
   9  -1   3       1325.42       1341.18        80.63 o                         
  10  -1   3       3574.92       3407.92       150.59 o                         
  11  -1   3       2049.92       1798.21       108.61 o                         
  12  -1   3       1066.65        968.10       111.28 o                         
 -12   0   3         11.95         10.66        27.32 o                         
 -11   0   3       1616.39       1583.06       100.62 o                         
 -10   0   3       1118.25       1050.66        74.63 o                         
  -9   0   3       2461.75       2591.00        84.56 o                         
  -8   0   3       2405.41       2358.47        80.26 o                         
  -7   0   3        472.05        442.07        31.80 o                         
  -6   0   3       3107.77       2945.95        80.80 o                         
  -5   0   3        877.68        879.70        46.31 o                         
  -4   0   3       5048.11       5285.96       118.49 o                         
  -3   0   3       3186.09       3002.05        71.60 o                         
  -2   0   3       6523.84       6811.88       140.39 o                         
  -1   0   3      39995.00      44954.28      1331.18 o                         
   0   0   3       2019.48       1964.13        69.30 o                         
   1   0   3      11427.22      11616.25       321.17 o                         
   2   0   3      10803.99      11183.33       219.78 o                         
   3   0   3      13994.54      14741.65       410.39 o                         
   4   0   3        228.38        158.59        20.66 o                         
   5   0   3         80.70         37.31        12.66 o                         
   6   0   3       6679.89       6589.35       146.45 o                         
   7   0   3       1551.65       1405.04        48.76 o                         
   8   0   3       5357.88       4954.33       179.24 o                         
   9   0   3       2914.73       2721.67       123.27 o                         
  10   0   3        219.05        163.25        35.32 o                         
  11   0   3       2673.29       2434.49       127.27 o                         
  12   0   3         15.71        -13.33        30.65 o                         
 -11   1   3       1057.39        981.43        79.96 o                         
 -10   1   3       2545.94       2413.83       121.94 o                         
  -9   1   3        338.94        312.51        45.31 o                         
  -8   1   3       6643.61       6826.48       177.88 o                         
  -7   1   3        248.01        257.66        25.05 o                         
  -6   1   3       4762.92       4763.84       116.35 o                         
  -5   1   3       2964.10       2984.22        78.67 o                         
  -4   1   3       5224.09       4911.91        95.11 o                         
  -3   1   3       3478.55       3446.03        62.15 o                         
  -2   1   3       6305.76       6870.84       113.51 o                         
  -1   1   3      46663.70      51306.62       963.43 o                         
   0   1   3       1790.83       1769.56        61.30 o                         
   1   1   3        538.43        545.65        26.65 o                         
   2   1   3      17093.88      18703.42       358.73 o                         
   3   1   3       3688.45       3977.56       125.27 o                         
   4   1   3       6187.75       5953.69       181.91 o                         
   5   1   3        776.23        846.83        45.98 o                         
   6   1   3       1753.31       1495.77        69.30 o                         
   7   1   3       5803.88       5586.40       132.13 o                         
   8   1   3         65.81         47.64        12.48 o                         
   9   1   3       4149.47       4026.21       158.59 o                         
  10   1   3        341.39        259.20        43.98 o                         
  11   1   3       3217.21       2997.53       141.93 o                         
  12   1   3        263.41        283.19        52.64 o                         
 -11   2   3       1013.00       1189.92        89.29 o                         
 -10   2   3       3273.36       3098.75       145.26 o                         
  -9   2   3        337.15        288.52        45.98 o                         
  -8   2   3       1473.99       1434.37        64.29 o                         
  -7   2   3         80.09        107.86        16.79 o                         
  -6   2   3         69.44         59.81         9.21 o                         
  -5   2   3       8874.55       9076.19       155.09 o                         
  -4   2   3         35.87         36.11         5.77 o                         
  -3   2   3      19731.97      19987.75       316.71 o                         
  -2   2   3       6305.08       6716.70       135.79 o                         
  -1   2   3      15723.54      17449.75       334.23 o                         
   0   2   3        200.88        216.54        10.81 o                         
   1   2   3       8765.54       9243.67       261.20 o                         
   2   2   3        641.58        586.40        41.65 o                         
   3   2   3        180.37        188.57        18.66 o                         
   4   2   3       7849.84       8310.28       242.54 o                         
   5   2   3       7817.27       8039.08       241.21 o                         
   6   2   3        528.14        507.67        36.65 o                         
   7   2   3       8210.22       8331.29       185.40 o                         
   8   2   3          6.78         16.56         9.60 o                         
   9   2   3       3365.26       3254.27       106.95 o                         
  10   2   3        251.43        327.83        47.31 o                         
  11   2   3        872.38        811.52        68.63 o                         
  12   2   3        247.30        211.23        44.64 o                         
 -11   3   3        121.88        110.61        39.31 o                         
 -10   3   3       2704.16       2711.01       136.60 o                         
  -9   3   3       1259.80       1153.94        77.96 o                         
  -8   3   3       1110.61       1010.02        69.30 o                         
  -7   3   3       1999.80       1904.50        65.70 o                         
  -6   3   3       1114.68        996.74        64.22 o                         
  -5   3   3       5116.76       5263.22       145.59 o                         
  -4   3   3         80.50         63.31        25.32 o                         
  -3   3   3       7648.52       7997.49       163.76 o                         
  -2   3   3      19773.18      20686.69       398.30 o                         
  -1   3   3       6416.34       6753.37       136.87 o                         
   0   3   3      12720.71      13133.55       254.85 o                         
   1   3   3       1234.67       1238.74        34.14 o                         
   2   3   3      14078.95      14896.69       290.15 o                         
   3   3   3       1083.52       1089.23        29.85 o                         
   4   3   3      10665.23      11570.94       327.17 o                         
   5   3   3      13025.79      13933.47       395.06 o                         
   6   3   3        384.27        334.43        29.32 o                         
   7   3   3       2706.62       2759.65       107.94 o                         
   8   3   3        759.16        790.70        38.97 o                         
   9   3   3       1920.06       1750.12        79.63 o                         
  10   3   3       1630.34       1612.37        89.29 o                         
  11   3   3        282.55        315.84        49.97 o                         
  12   3   3       1706.56       1413.14        93.29 o                         
 -11   4   3       1721.57       1521.75       107.28 o                         
 -10   4   3       2228.14       2193.34       122.60 o                         
  -9   4   3       2865.45       2886.92       137.26 o                         
  -8   4   3          9.88         32.65        19.32 o                         
  -7   4   3        591.17        664.26        55.31 o                         
  -6   4   3        122.69        121.56        39.65 o                         
  -5   4   3       3737.13       3800.78       141.93 o                         
  -4   4   3      11128.51      11565.93       235.61 o                         
  -3   4   3       1464.43       1539.63        43.45 o                         
  -2   4   3      21226.42      21926.50       423.52 o                         
  -1   4   3       1820.26       1828.22        46.17 o                         
   0   4   3       4205.31       3884.01        83.80 o                         
   1   4   3        360.75        407.15        34.98 o                         
   2   4   3       9665.18      10106.84       201.84 o                         
   3   4   3       4478.87       4857.25        83.77 o                         
   4   4   3        589.50        640.27        37.98 o                         
   5   4   3      10979.84      11503.71       235.28 o                         
   6   4   3       4116.36       4050.86       135.93 o                         
   7   4   3       5285.04       5246.11       173.91 o                         
   8   4   3       3630.56       3594.50       179.21 o                         
   9   4   3       3469.07       3295.77       130.46 o                         
  10   4   3       1752.84       1663.36        65.67 o                         
  11   4   3         19.17         26.65        19.99 o                         
 -10   5   3         15.71         63.30        29.32 o                         
  -9   5   3       2089.27       2088.06       116.61 o                         
  -8   5   3          2.34          6.00        21.32 o                         
  -7   5   3       3918.40       3731.02       152.59 o                         
  -6   5   3        263.02        229.65        36.98 o                         
  -5   5   3       3630.12       3630.78        90.97 o                         
  -4   5   3       2784.81       2658.53        69.23 o                         
  -3   5   3         33.40         32.88         8.48 o                         
  -2   5   3       8035.11       8218.08       170.08 o                         
  -1   5   3       5860.79       6032.44       127.20 o                         
   0   5   3       4214.41       4251.69        91.75 o                         
   1   5   3       6175.11       5957.54       122.97 o                         
   2   5   3       6893.36       6694.56       208.23 o                         
   3   5   3      11252.59      11944.02       237.78 o                         
   4   5   3        306.64        283.70        12.46 o                         
   5   5   3       2015.63       1971.46        81.29 o                         
   6   5   3       4657.96       4608.09       108.51 o                         
   7   5   3        611.15        633.94        30.53 o                         
   8   5   3       4448.42       4623.68        97.35 o                         
   9   5   3          2.28          5.63        10.71 o                         
  10   5   3       2569.70       2656.33       190.24 o                         
 -10   6   3          3.01        -23.99        23.99 o                         
  -9   6   3       2182.27       2192.68       123.27 o                         
  -8   6   3        110.56        115.94        33.98 o                         
  -7   6   3       2062.97       2018.10       102.61 o                         
  -6   6   3       4946.41       4774.70       236.18 o                         
  -5   6   3         70.59         65.43        12.79 o                         
  -4   6   3       6789.70       7146.78       157.23 o                         
  -3   6   3       6706.85       6619.14       144.61 o                         
  -2   6   3       3259.17       3426.68        95.28 o                         
  -1   6   3      13891.24      14173.39       280.98 o                         
   0   6   3       2217.79       2058.11        51.70 o                         
   1   6   3       3484.17       3319.30       113.94 o                         
   2   6   3        104.59        118.61        18.66 o                         
   3   6   3       1443.35       1443.13        63.30 o                         
   4   6   3       5732.49       5783.53       124.47 o                         
   5   6   3         22.78         30.51         6.63 o                         
   6   6   3       6674.01       6631.94       212.56 o                         
   7   6   3       1061.59       1023.11        38.97 o                         
   8   6   3       5246.13       5257.16       126.70 o                         
   9   6   3        296.25        321.84        49.97 o                         
  10   6   3       2856.76       2830.28       140.59 o                         
  11   6   3       1172.57       1151.94        90.62 o                         
 -10   7   3         92.95         89.29        37.31 o                         
  -9   7   3        777.56        789.53        81.96 o                         
  -8   7   3       2334.17       2442.48       125.27 o                         
  -7   7   3        273.49        410.39        52.64 o                         
  -6   7   3       5241.71       5394.01       132.57 o                         
  -5   7   3       3683.88       3602.83        94.74 o                         
  -4   7   3       3061.64       2829.77       284.15 o                         
  -3   7   3       5101.30       5121.19       118.01 o                         
  -2   7   3       1368.90       1299.90        41.93 o                         
  -1   7   3       6045.48       6197.73       134.19 o                         
   0   7   3          2.68         -4.71         4.71 o                         
   1   7   3       7570.68       7458.12       227.22 o                         
   2   7   3       3595.58       3586.50       125.27 o                         
   3   7   3       1069.88       1077.32        54.64 o                         
   4   7   3       4594.71       3802.99       133.27 o                         
   5   7   3        104.97        108.63        12.57 o                         
   6   7   3       7915.82       7857.18       247.21 o                         
   7   7   3       1386.61       1439.80        73.96 o                         
   8   7   3       3600.16       3751.01       141.93 o                         
   9   7   3       1449.71       1356.51        92.62 o                         
  10   7   3        109.53         92.62        36.65 o                         
  11   7   3       3032.12       3205.36       163.25 o                         
  -9   8   3        243.01        316.50        55.97 o                         
  -8   8   3        914.15       1104.63        83.96 o                         
  -7   8   3       1438.35       1469.78        89.95 o                         
  -6   8   3        755.64        691.73        40.65 o                         
  -5   8   3       2853.53       2938.55        83.88 o                         
  -4   8   3         68.60         61.14        13.57 o                         
  -3   8   3       5699.04       5827.56       133.81 o                         
  -2   8   3        144.43        146.69        16.25 o                         
  -1   8   3      11898.23      12331.25       250.73 o                         
   0   8   3       2021.00       2013.98        91.95 o                         
   1   8   3       3896.47       4033.54       139.93 o                         
   2   8   3       3650.46       3463.89       125.27 o                         
   3   8   3        303.54        318.50        33.32 o                         
   4   8   3       4003.10       4102.17       145.26 o                         
   5   8   3       3023.65       2864.27       112.61 o                         
   6   8   3       1061.82       1032.67        59.97 o                         
   7   8   3       2740.64       2852.27       115.94 o                         
   8   8   3       2181.13       2234.66       100.62 o                         
   9   8   3       3974.43       4129.49       185.24 o                         
  10   8   3        318.99        325.17        54.64 o                         
  11   8   3        192.83        247.21        55.31 o                         
  12   8   3        776.55        843.50       101.28 o                         
  -9   9   3        267.66        245.87        53.97 o                         
  -8   9   3       1063.23       1036.00        84.62 o                         
  -7   9   3       3400.77       3420.58       151.26 o                         
  -6   9   3         50.79         33.22        12.69 o                         
  -5   9   3       4275.85       4295.01       249.17 o                         
  -4   9   3        193.90        201.11        22.14 o                         
  -3   9   3       4260.60       4328.04       119.57 o                         
  -2   9   3         18.41         26.65         9.28 o                         
  -1   9   3       2716.84       2669.19        70.01 o                         
   0   9   3       4399.49       4333.36        99.42 o                         
   1   9   3        578.60        604.29        42.64 o                         
   2   9   3       3296.25       3423.91       127.93 o                         
   3   9   3       5545.53       5503.98       185.24 o                         
   4   9   3       3861.05       3812.32       140.59 o                         
   5   9   3       4725.32       4731.11       167.25 o                         
   6   9   3       3730.16       3479.89       135.26 o                         
   7   9   3       2455.27       2317.28       103.28 o                         
   8   9   3        217.04        206.56        33.98 o                         
   9   9   3       1397.79       1528.42       106.61 o                         
  10   9   3       1012.62        944.12        84.62 o                         
  11   9   3         21.59         47.98        33.32 o                         
  -9  10   3       1401.52       1427.80       109.28 o                         
  -8  10   3        693.85        777.54        83.96 o                         
  -7  10   3        419.91        579.64        67.97 o                         
  -6  10   3         11.33         15.59        11.84 o                         
  -5  10   3        814.14        906.43        44.17 o                         
  -4  10   3       1006.89        944.03        80.26 o                         
  -3  10   3       4048.16       4089.71       113.28 o                         
  -2  10   3       7631.14       7491.44       166.88 o                         
  -1  10   3        694.33        656.26        30.17 o                         
   0  10   3       5511.63       5673.83       192.57 o                         
   1  10   3        621.56        605.62        46.64 o                         
   2  10   3       1148.89       1123.96        63.97 o                         
   3  10   3       1845.98       1797.55        85.96 o                         
   4  10   3        412.89        331.83        38.65 o                         
   5  10   3       6078.39       5930.36       203.23 o                         
   6  10   3        886.01        907.47        59.97 o                         
   7  10   3       4555.29       4827.73       177.24 o                         
   8  10   3       1372.76       1408.48        79.96 o                         
   9  10   3       1958.11       1920.82       123.94 o                         
  10  10   3       1087.20       1039.33        91.95 o                         
  11  10   3          7.63          8.66        29.98 o                         
  -8  11   3         32.39         43.31        31.98 o                         
  -7  11   3       2050.46       2293.29       124.60 o                         
  -6  11   3       1898.19       2073.41        74.96 o                         
  -5  11   3        980.26       1084.99        49.67 o                         
  -4  11   3       1170.76       1223.58        56.97 o                         
  -3  11   3       2014.78       1953.85        91.95 o                         
  -2  11   3       8808.20       9414.91       299.85 o                         
  -1  11   3       3752.99       3796.32       144.59 o                         
   0  11   3        845.98        825.51        53.97 o                         
   1  11   3       2499.41       2592.41       111.94 o                         
   2  11   3        552.39        542.32        51.97 o                         
   3  11   3       4823.66       4687.80       171.25 o                         
   4  11   3         40.06         35.98        18.66 o                         
   5  11   3       5983.00       5936.36       207.89 o                         
   6  11   3       1013.79        881.48        61.30 o                         
   7  11   3       2417.72       2414.50       111.28 o                         
   8  11   3       1752.00       1809.54        95.28 o                         
   9  11   3          1.62         -6.66        29.32 o                         
  10  11   3        720.17        700.91        89.29 o                         
  -8  12   3        774.37        793.53        86.62 o                         
  -7  12   3        299.51        354.42        59.97 o                         
  -6  12   3       1053.57       1145.13        57.61 o                         
  -5  12   3         75.91        108.61        25.99 o                         
  -4  12   3       2623.16       2952.89       129.27 o                         
  -3  12   3         37.02          5.33        15.99 o                         
  -2  12   3       3506.20       3566.51       143.26 o                         
  -1  12   3       4884.97       4691.80       174.58 o                         
   0  12   3       2502.72       2473.13       110.61 o                         
   1  12   3        144.31        179.24        33.32 o                         
   2  12   3         93.29        105.95        27.32 o                         
   3  12   3       2149.01       2319.28       107.28 o                         
   4  12   3        345.55        353.09        44.64 o                         
   5  12   3       1678.07       1659.68        88.62 o                         
   6  12   3       4157.20       4006.88       159.92 o                         
   7  12   3        100.47        135.93        29.98 o                         
   8  12   3       2618.35       2570.42       121.94 o                         
   9  12   3        230.34        354.42        66.63 o                         
  -6  13   3       1373.96       1480.44        93.29 o                         
  -5  13   3         26.58         39.98        25.32 o                         
  -4  13   3       4741.93       4800.41       187.90 o                         
  -3  13   3        212.54        237.21        37.98 o                         
  -2  13   3       1146.04       1016.68        68.63 o                         
  -1  13   3       1821.37       1837.53        95.95 o                         
   0  13   3         89.79         97.95        25.99 o                         
   1  13   3        759.44        761.54        59.97 o                         
   2  13   3       1842.15       1980.79       101.28 o                         
   3  13   3       2254.99       2557.76       118.61 o                         
   4  13   3       6187.23       6136.92       219.89 o                         
   5  13   3        522.33        474.36        55.31 o                         
   6  13   3       2893.53       2910.24       131.27 o                         
   7  13   3         17.88         16.66        21.32 o                         
   8  13   3        397.81        340.68        38.42 o                         
   9  13   3        805.76        768.87       105.95 o                         
  -6  14   3       1064.02       1199.25        88.62 o                         
  -5  14   3       1374.48       1523.09        96.62 o                         
  -4  14   3       1329.20       1355.84        87.29 o                         
  -3  14   3       3178.83       3286.65       146.59 o                         
  -2  14   3         67.57        138.60        31.98 o                         
  -1  14   3        680.85        581.64        63.30 o                         
   0  14   3       1090.34        939.45        68.63 o                         
   1  14   3       2486.86       2482.46       119.94 o                         
   2  14   3       4147.05       4306.73       173.24 o                         
   3  14   3        574.14        537.66        62.63 o                         
   4  14   3       4194.46       4531.88       181.24 o                         
   5  14   3        195.28        231.88        42.64 o                         
   6  14   3        953.85       1028.01        75.96 o                         
   7  14   3        718.03        803.52        78.63 o                         
   8  14   3        402.30        402.99        44.02 o                         
  -5  15   3       2095.11       2065.41       117.94 o                         
  -4  15   3        128.59         93.95        32.65 o                         
  -3  15   3       2097.88       2369.19       123.27 o                         
  -2  15   3         10.53         31.32        26.65 o                         
  -1  15   3         43.49         35.32        20.66 o                         
   0  15   3       1160.53       1097.30        77.29 o                         
   1  15   3         20.81         69.96        29.32 o                         
   2  15   3       5217.70       5010.90       197.23 o                         
   3  15   3        804.20        804.85        75.96 o                         
   4  15   3       4906.20       5017.56       199.23 o                         
   5  15   3        458.68        465.69        60.64 o                         
   6  15   3       1803.08       1874.84       109.28 o                         
   7  15   3        252.76        301.85        49.31 o                         
   8  15   3          0.25         -8.00        25.99 o                         
  -3  16   3        712.84        746.88        80.63 o                         
  -2  16   3        750.95        725.56        78.63 o                         
  -1  16   3        161.38        165.25        36.65 o                         
   0  16   3       2598.94       2498.45       127.93 o                         
   1  16   3         16.33         13.33        27.99 o                         
   2  16   3       2314.21       2266.64       119.94 o                         
   3  16   3        834.80        937.45        75.96 o                         
   4  16   3        388.69        368.41        54.64 o                         
   5  16   3       1117.86       1139.95        85.29 o                         
   6  16   3         69.21         32.65        31.98 o                         
   7  16   3         90.03         55.97        34.65 o                         
   1  17   3       1103.62        893.48        99.28 o                         
   2  17   3       1477.12       1346.51        97.95 o                         
   3  17   3       1635.03       1366.50       103.95 o                         
  -4 -17   4        793.30        702.91        83.29 o                         
  -3 -17   4        295.82        354.42        59.97 o                         
  -2 -17   4       1631.43       1672.28       179.24 o                         
  -5 -16   4        185.65        192.57        48.64 o                         
  -4 -16   4       1336.23       1448.11        70.01 o                         
  -3 -16   4        548.78        662.26        75.96 o                         
  -2 -16   4        695.27        566.98        69.30 o                         
  -1 -16   4       1766.11       1788.22       106.61 o                         
   0 -16   4        729.79        634.94        73.30 o                         
   1 -16   4       1497.25       1521.75       103.28 o                         
  -6 -15   4        466.14        461.70        74.63 o                         
  -5 -15   4        353.57        343.94        40.95 o                         
  -4 -15   4        358.56        323.43        37.38 o                         
  -3 -15   4       2821.48       2834.55        96.94 o                         
  -2 -15   4        555.77        662.93        72.63 o                         
  -1 -15   4       3866.92       3828.31       166.58 o                         
   0 -15   4       1225.36       1028.01        81.29 o                         
   1 -15   4       1761.10       1691.60       103.28 o                         
   2 -15   4       3192.44       3291.98       155.25 o                         
   3 -15   4        245.52        279.86        49.97 o                         
  -7 -14   4        654.19        648.27        84.62 o                         
  -6 -14   4       1399.30       1363.17       103.28 o                         
  -5 -14   4       2237.16       2414.29        92.59 o                         
  -4 -14   4        719.81        726.28        51.51 o                         
  -3 -14   4       1766.23       1724.33        68.75 o                         
  -2 -14   4        526.43        587.04        45.45 o                         
  -1 -14   4        462.50        429.71        54.64 o                         
   0 -14   4       2594.04       2754.99       131.27 o                         
   1 -14   4         89.55         83.29        30.65 o                         
   2 -14   4       2543.53       2489.79       126.60 o                         
   3 -14   4        395.97        317.84        52.64 o                         
   4 -14   4       2829.95       2818.29       141.26 o                         
   5 -14   4        478.12        481.69        65.30 o                         
  -8 -13   4       1140.45       1207.91       103.28 o                         
  -7 -13   4       1332.72       1531.08       111.94 o                         
  -6 -13   4        164.83        178.58        43.98 o                         
  -5 -13   4       1497.66       1530.46        72.96 o                         
  -4 -13   4        511.42        564.68        68.96 o                         
  -3 -13   4       1741.20       1768.11        67.98 o                         
  -2 -13   4       4189.12       4227.36       118.01 o                         
  -1 -13   4        442.79        405.06        52.64 o                         
   0 -13   4       3422.97       3269.33       141.93 o                         
   1 -13   4        121.78        108.61        29.32 o                         
   2 -13   4       1736.70       1782.22       100.62 o                         
   3 -13   4        398.55        363.08        52.64 o                         
   4 -13   4        791.43        626.28        68.63 o                         
   5 -13   4       1314.64       1286.54        88.62 o                         
   6 -13   4        425.17        442.37        63.97 o                         
  -9 -12   4       1407.46       1267.88       109.28 o                         
  -8 -12   4          1.07        -17.32        20.66 o                         
  -7 -12   4       1643.58       1559.73       108.61 o                         
  -6 -12   4         49.09         81.29        29.32 o                         
  -5 -12   4       2128.77       2236.24        77.61 o                         
  -4 -12   4       2730.46       2768.34        87.93 o                         
  -3 -12   4        137.14        139.75        21.67 o                         
  -2 -12   4       3715.70       3784.05       106.68 o                         
  -1 -12   4        505.72        532.39        38.50 o                         
   0 -12   4       2519.29       2438.48       111.94 o                         
   1 -12   4        899.05        846.17        62.63 o                         
   2 -12   4       1636.34       1680.94        93.95 o                         
   3 -12   4       3797.79       3970.90       162.58 o                         
   4 -12   4          2.88         13.33        18.66 o                         
   5 -12   4       2780.36       3041.08        78.11 o                         
   6 -12   4        772.82        932.12        89.29 o                         
   7 -12   4       1410.19       1291.21        93.95 o                         
  -9 -11   4       2802.71       2926.90       163.25 o                         
  -8 -11   4          6.97         10.66        21.99 o                         
  -7 -11   4       1687.51       1694.93       110.61 o                         
  -6 -11   4       1466.12       1344.51        91.95 o                         
  -5 -11   4        207.22        278.71        28.71 o                         
  -4 -11   4       3336.70       3410.28        98.56 o                         
  -3 -11   4       1306.18       1219.89        59.64 o                         
  -2 -11   4       4566.84       4558.76       118.91 o                         
  -1 -11   4       2690.73       2675.33        80.08 o                         
   0 -11   4       2257.00       2218.60        69.61 o                         
   1 -11   4       5336.64       5126.18       186.57 o                         
   2 -11   4       1094.07       1063.42        37.72 o                         
   3 -11   4       2013.13       2105.42        55.36 o                         
   4 -11   4       1454.51       1364.51        44.60 o                         
   5 -11   4        229.60        230.55        41.31 o                         
   6 -11   4       1388.20       1432.63       152.92 o                         
   7 -11   4          5.07          9.99        16.39 o                         
   8 -11   4       1641.29       1721.54       123.24 o                         
 -10 -10   4         35.91         47.98        38.65 o                         
  -9 -10   4       1903.48       2022.10       131.93 o                         
  -8 -10   4        587.52        529.66        73.30 o                         
  -7 -10   4        532.02        534.33        69.30 o                         
  -6 -10   4       5437.75       5675.16       222.55 o                         
  -5 -10   4       1060.96        990.26        44.66 o                         
  -4 -10   4       4039.87       4233.95       112.22 o                         
  -3 -10   4       9529.18       9824.45       217.93 o                         
  -2 -10   4       2348.62       2446.86       100.95 o                         
  -1 -10   4         69.97         63.51        13.57 o                         
   0 -10   4       2628.76       2454.93        57.67 o                         
   1 -10   4      10557.88      10338.47       222.43 o                         
   2 -10   4        796.88        864.51        29.95 o                         
   3 -10   4        699.13        707.26        28.82 o                         
   4 -10   4       2761.76       2721.01       120.60 o                         
   5 -10   4         36.79         56.94        15.36 o                         
   6 -10   4       2165.51       2154.63        78.21 o                         
   7 -10   4          1.59          3.69        16.81 o                         
   8 -10   4       1556.03       1568.12        71.82 o                         
   9 -10   4        499.55        542.99        70.63 o                         
 -10  -9   4       1132.38       1024.68       109.28 o                         
  -9  -9   4        893.34        803.52        90.62 o                         
  -8  -9   4       2116.86       2068.07       123.94 o                         
  -7  -9   4        122.60        153.92        39.31 o                         
  -6  -9   4       4669.90       4642.49       189.90 o                         
  -5  -9   4        355.59        344.71        60.27 o                         
  -4  -9   4         47.54         51.71        12.01 o                         
  -3  -9   4       4705.04       4751.55       118.33 o                         
  -2  -9   4          8.91         -0.59         7.84 o                         
  -1  -9   4       5228.72       5079.99        98.04 o                         
   0  -9   4        529.53        514.34        21.79 o                         
   1  -9   4      11352.52      11803.61       200.13 o                         
   2  -9   4       4666.58       4559.35        89.93 o                         
   3  -9   4       1288.87       1227.80        71.01 o                         
   4  -9   4       1531.71       1424.14        55.13 o                         
   5  -9   4        374.92        374.29        33.15 o                         
   6  -9   4       1061.02       1007.53        59.94 o                         
   7  -9   4       1068.68       1114.73        55.54 o                         
   8  -9   4        553.06        511.36        46.65 o                         
   9  -9   4       3040.45       3110.43       144.89 o                         
 -11  -8   4        953.15        948.11       104.61 o                         
 -10  -8   4       1185.24       1235.23       102.61 o                         
  -9  -8   4          6.18          8.00        23.32 o                         
  -8  -8   4       1544.69       1852.85       113.94 o                         
  -7  -8   4       2285.97       2243.32       121.27 o                         
  -6  -8   4       2085.37       2068.07       110.61 o                         
  -5  -8   4       7173.83       7072.25       162.41 o                         
  -4  -8   4         77.05         71.21         9.10 o                         
  -3  -8   4       3259.11       3225.13        85.28 o                         
  -2  -8   4         22.78         20.98         6.53 o                         
  -1  -8   4       5629.89       5459.26       102.44 o                         
   0  -8   4       4704.56       4702.15        89.59 o                         
   1  -8   4        338.45        293.32        16.76 o                         
   2  -8   4       8584.92       8742.43       153.37 o                         
   3  -8   4       1525.76       1401.15        71.96 o                         
   4  -8   4       2816.04       2720.38       154.92 o                         
   5  -8   4       3270.81       3177.92       101.95 o                         
   6  -8   4       2008.84       1999.06        71.38 o                         
   7  -8   4       1319.58       1320.35        58.89 o                         
   8  -8   4       1314.36       1343.71        63.48 o                         
   9  -8   4       4061.05       4379.04       134.50 o                         
 -11  -7   4        170.12        175.24        47.98 o                         
 -10  -7   4       3566.06       3557.85       174.58 o                         
  -9  -7   4        755.50        770.21        86.62 o                         
  -8  -7   4       2100.53       2037.42       115.94 o                         
  -7  -7   4       2987.58       3046.11       142.59 o                         
  -6  -7   4        142.85        141.89        18.56 o                         
  -5  -7   4       1604.72       1561.15        42.84 o                         
  -4  -7   4         23.17         23.92         7.71 o                         
  -3  -7   4       2663.48       2651.82        98.45 o                         
  -2  -7   4       4347.14       4315.66        82.14 o                         
  -1  -7   4       2719.59       2611.00        56.53 o                         
   0  -7   4      16825.62      17951.38       290.40 o                         
   1  -7   4        145.19        129.72         9.27 o                         
   2  -7   4       6408.20       6558.06        99.91 o                         
   3  -7   4        148.69        156.16        18.36 o                         
   4  -7   4       1868.27       1852.68        66.30 o                         
   5  -7   4       2039.09       2120.28        69.26 o                         
   6  -7   4         17.77         -0.97        15.66 o                         
   7  -7   4       3356.53       3308.61        99.89 o                         
   8  -7   4        410.50        518.02        93.95 o                         
   9  -7   4       2208.83       2241.12       233.85 o                         
  10  -7   4       2020.13       1942.14       124.60 o                         
 -12  -6   4       1378.47       1419.14       111.28 o                         
 -11  -6   4          9.10         15.99        29.32 o                         
 -10  -6   4       2306.88       2347.20       133.93 o                         
  -9  -6   4        728.77        749.19        62.97 o                         
  -8  -6   4        965.71        843.17        43.87 o                         
  -7  -6   4       5490.53       5902.84       145.15 o                         
  -6  -6   4       1277.83       1310.33        48.17 o                         
  -5  -6   4       3253.33       3318.82        67.65 o                         
  -4  -6   4       2936.56       2961.50        60.28 o                         
  -3  -6   4       8869.72       9249.51       156.87 o                         
  -2  -6   4      10711.51      11087.64       184.94 o                         
  -1  -6   4        581.55        595.02        21.37 o                         
   0  -6   4       6471.61       6462.45       113.48 o                         
   1  -6   4        705.50        688.24        18.18 o                         
   2  -6   4        529.32        540.01        15.70 o                         
   3  -6   4       4880.24       4649.43       111.67 o                         
   4  -6   4        189.96        170.86        21.32 o                         
   5  -6   4       3589.42       3657.18       166.88 o                         
   6  -6   4       1522.13       1417.52       102.28 o                         
   7  -6   4       6329.68       6016.36       152.66 o                         
   8  -6   4        735.90        788.00        81.29 o                         
   9  -6   4        271.34        202.56        42.64 o                         
  10  -6   4       1109.34       1046.00        85.29 o                         
 -12  -5   4       1555.81       1680.27       117.27 o                         
 -11  -5   4       2294.23       2250.65       131.93 o                         
 -10  -5   4        726.45        742.88       103.95 o                         
  -9  -5   4       3310.14       3400.71       104.95 o                         
  -8  -5   4        254.26        268.40        27.85 o                         
  -7  -5   4       2938.81       2867.02        84.88 o                         
  -6  -5   4       3049.46       3045.60       112.91 o                         
  -5  -5   4        529.71        495.62        29.36 o                         
  -4  -5   4      11284.92      11846.47       196.69 o                         
  -3  -5   4        426.29        498.31        17.44 o                         
  -2  -5   4      19392.20      20853.05       331.91 o                         
  -1  -5   4       2443.89       2514.79        52.24 o                         
   0  -5   4       1820.37       1793.62        39.62 o                         
   1  -5   4       1074.04        988.86        21.96 o                         
   2  -5   4        442.57        397.13        13.04 o                         
   3  -5   4       7737.33       7889.81       171.27 o                         
   4  -5   4         10.68         13.57         8.80 o                         
   5  -5   4       2696.72       2628.01        76.33 o                         
   6  -5   4       5242.19       5023.45       132.90 o                         
   7  -5   4       2049.82       1942.85        86.29 o                         
   8  -5   4       5639.94       5312.08       201.90 o                         
   9  -5   4         60.48         57.97        30.65 o                         
  10  -5   4       1320.59       1115.30        86.62 o                         
 -11  -4   4       2029.34       2062.05        83.01 o                         
 -10  -4   4          3.17          8.75        13.89 o                         
  -9  -4   4        642.08        630.76        41.92 o                         
  -8  -4   4       1317.61       1281.88        53.21 o                         
  -7  -4   4        255.26        248.03        24.65 o                         
  -6  -4   4       4080.94       4109.25       105.96 o                         
  -5  -4   4        164.26        143.62        16.56 o                         
  -4  -4   4      15035.87      15368.40       249.16 o                         
  -3  -4   4       4552.00       4630.37        83.37 o                         
  -2  -4   4      14065.75      15040.44       242.11 o                         
  -1  -4   4       3073.64       3020.61        71.01 o                         
   0  -4   4      11358.63      12338.92       200.38 o                         
   1  -4   4        967.04        942.61        20.79 o                         
   2  -4   4        617.45        578.83        56.64 o                         
   3  -4   4       2880.43       2891.81        74.44 o                         
   4  -4   4       9478.79       9172.25       196.94 o                         
   5  -4   4       2175.98       2085.30       108.94 o                         
   6  -4   4      11952.02      12109.45       397.10 o                         
   7  -4   4        939.85        898.82        44.75 o                         
   8  -4   4       3785.96       3424.58       145.93 o                         
   9  -4   4        257.58        209.23        40.65 o                         
  10  -4   4        147.59        139.93        37.98 o                         
  11  -4   4        214.51        227.88        49.31 o                         
 -12  -3   4          1.04          2.67        26.65 o                         
 -11  -3   4       1298.37       1298.82        64.22 o                         
 -10  -3   4       1455.45       1583.93        67.40 o                         
  -9  -3   4        509.12        560.42        68.63 o                         
  -8  -3   4       2382.57       2307.88        76.11 o                         
  -7  -3   4        867.27        864.02        40.51 o                         
  -6  -3   4       5739.57       5667.77       135.45 o                         
  -5  -3   4         12.77         12.64         7.49 o                         
  -4  -3   4       6443.96       6536.97       112.54 o                         
  -3  -3   4      16716.87      17562.48       279.72 o                         
  -2  -3   4        100.64        133.42        15.27 o                         
  -1  -3   4       9999.58       9749.82       408.83 o                         
   0  -3   4          4.86          4.94         4.36 o                         
   1  -3   4       9543.19       9949.20       163.10 o                         
   2  -3   4       1653.34       1665.90        37.50 o                         
   3  -3   4       8062.60       8566.54       200.56 o                         
   4  -3   4      12473.75      12855.45       264.27 o                         
   5  -3   4        683.65        529.78        28.48 o                         
   6  -3   4       3194.39       3274.61       158.59 o                         
   7  -3   4         12.62         65.30        21.32 o                         
   8  -3   4        865.43        924.13        65.97 o                         
   9  -3   4        927.49        958.11        70.63 o                         
  10  -3   4         21.01         34.65        26.65 o                         
  11  -3   4       1905.25       1761.56       110.61 o                         
 -12  -2   4        148.25        172.58        41.98 o                         
 -11  -2   4       1150.00       1173.27        82.62 o                         
 -10  -2   4       1581.20       1533.81        77.63 o                         
  -9  -2   4          7.66          2.77        11.84 o                         
  -8  -2   4       2953.99       2808.23        86.51 o                         
  -7  -2   4        362.70        361.58        29.44 o                         
  -6  -2   4       5898.09       6061.90       234.88 o                         
  -5  -2   4       2582.30       2250.40        64.68 o                         
  -4  -2   4      10314.78      10418.89       217.13 o                         
  -3  -2   4      26077.75      27007.15       522.91 o                         
  -2  -2   4       3619.84       3924.40        69.67 o                         
  -1  -2   4        965.30        859.18        21.86 o                         
   0  -2   4       4077.70       4054.20       122.50 o                         
   1  -2   4       1323.95       1274.68        36.27 o                         
   2  -2   4       9803.45      10377.33       170.79 o                         
   3  -2   4          3.39         43.95         8.71 o                         
   4  -2   4      22320.45      22959.46       452.51 o                         
   5  -2   4       3282.34       3361.28       124.60 o                         
   6  -2   4       6099.32       5589.27       190.57 o                         
   7  -2   4       2647.72       2512.45       110.61 o                         
   8  -2   4       1673.36       1541.74        85.96 o                         
   9  -2   4        615.62        600.29        61.97 o                         
  10  -2   4         48.29         43.31        27.32 o                         
  11  -2   4       1333.15       1316.53        91.95 o                         
 -12  -1   4       1128.84       1129.95        89.29 o                         
 -11  -1   4          5.67          4.66        21.32 o                         
 -10  -1   4       2372.74       2269.94        84.26 o                         
  -9  -1   4          9.24         16.75        13.28 o                         
  -8  -1   4       2772.49       2833.56        87.35 o                         
  -7  -1   4        316.99        280.99        29.32 o                         
  -6  -1   4       3214.32       2945.46       203.20 o                         
  -5  -1   4      13925.40      14206.13       292.03 o                         
  -4  -1   4        118.72        102.00        13.42 o                         
  -3  -1   4       6618.98       6470.19       139.63 o                         
  -2  -1   4      12689.27      13621.21       270.38 o                         
  -1  -1   4       1346.18       1466.68        37.91 o                         
   0  -1   4       7176.08       7425.82       125.33 o                         
   1  -1   4       2679.01       2897.17        67.61 o                         
   2  -1   4      26097.22      27672.29       433.76 o                         
   3  -1   4       3266.55       3668.39       123.27 o                         
   4  -1   4       6350.25       6526.66       203.90 o                         
   5  -1   4       4777.14       4623.83       157.25 o                         
   6  -1   4        154.71        154.84        15.78 o                         
   7  -1   4       3518.62       3339.29       132.60 o                         
   8  -1   4        121.41        106.61        27.99 o                         
   9  -1   4       1908.73       1908.16       100.62 o                         
  10  -1   4       1514.06       1411.14        89.95 o                         
  11  -1   4       1137.33       1170.60        86.62 o                         
 -12   0   4       1052.30       1297.20       110.61 o                         
 -11   0   4          1.05        -18.66        18.66 o                         
 -10   0   4       1507.02       1511.76        93.29 o                         
  -9   0   4       2355.82       2226.10        78.44 o                         
  -8   0   4         83.53         93.62        18.38 o                         
  -7   0   4       6603.38       6518.24       155.95 o                         
  -6   0   4        358.89        352.29        39.95 o                         
  -5   0   4      13448.82      14031.00       288.53 o                         
  -4   0   4       4322.03       4329.56       102.46 o                         
  -3   0   4       7687.66       7722.31       163.00 o                         
  -2   0   4       5090.87       5187.32       106.73 o                         
  -1   0   4          6.31         19.66         7.07 o                         
   0   0   4        137.88        148.59        21.32 o                         
   2   0   4       6836.61       6874.85       141.31 o                         
   4   0   4       3147.57       3234.01       113.94 o                         
   5   0   4      11004.22      11267.10       332.50 o                         
   6   0   4        314.49        287.85        34.65 o                         
   7   0   4       4738.96       4416.29       160.88 o                         
   8   0   4        289.65        287.85        39.31 o                         
   9   0   4       1142.53       1099.30        71.96 o                         
  10   0   4       1933.78       1838.19       101.95 o                         
  11   0   4          5.23         -8.00        18.66 o                         
  12   0   4       2674.55       2852.94       149.26 o                         
 -11   1   4        515.72        548.32        67.97 o                         
 -10   1   4        554.49        628.94        69.96 o                         
  -9   1   4       1804.74       1984.78       105.28 o                         
  -8   1   4          6.56          2.26        22.99 o                         
  -7   1   4       6223.75       6002.02       146.77 o                         
  -6   1   4       1891.61       2028.20        64.77 o                         
  -5   1   4       6172.99       5753.71       133.57 o                         
  -4   1   4       8082.56       8380.80       179.74 o                         
  -3   1   4       2240.67       2073.00        56.96 o                         
  -2   1   4       2628.31       2641.72        50.30 o                         
  -1   1   4      59756.75      66468.85      1248.90 o                         
   0   1   4      15585.18      14287.95       397.73 o                         
   1   1   4      16484.65      18656.58       513.67 o                         
   2   1   4        429.39        377.74        24.65 o                         
   3   1   4      14582.16      15409.56       302.42 o                         
   4   1   4         91.38         79.29        15.33 o                         
   5   1   4      11179.54      12415.71       361.08 o                         
   6   1   4         10.89         -6.00         9.33 o                         
   7   1   4       1184.08       1166.60        65.30 o                         
   8   1   4       1958.60       1895.58        68.30 o                         
   9   1   4         17.80         50.64        21.99 o                         
  10   1   4       4034.03       3820.98       159.25 o                         
  11   1   4       1208.21       1266.55        85.96 o                         
  12   1   4        885.67        984.76        85.29 o                         
 -11   2   4       1409.03       1396.49        99.28 o                         
 -10   2   4        281.47        300.51        49.31 o                         
  -9   2   4       1518.16       1605.05        95.95 o                         
  -8   2   4        537.94        531.92        37.98 o                         
  -7   2   4       1785.12       1648.88        60.76 o                         
  -6   2   4       7961.23       7944.11       180.69 o                         
  -5   2   4       1845.94       1770.93        48.04 o                         
  -4   2   4       9929.53       9835.90       165.36 o                         
  -3   2   4         28.92         66.59        17.89 o                         
  -2   2   4      27836.50      29379.72       559.18 o                         
  -1   2   4        918.51        757.29        24.32 o                         
   0   2   4       2715.43       2865.48       107.28 o                         
   1   2   4      21497.07      21168.36       582.97 o                         
   2   2   4       2032.34       2018.10        71.30 o                         
   3   2   4      18206.82      19509.71       377.57 o                         
   5   2   4       3488.07       3475.22       121.27 o                         
   6   2   4       2428.10       2226.66        90.62 o                         
   7   2   4        268.57        313.84        37.31 o                         
   8   2   4       2186.92       2239.17        71.37 o                         
   9   2   4        416.25        476.36        51.97 o                         
  10   2   4       1832.40       1847.52        98.62 o                         
  11   2   4       1569.50       1351.17        89.29 o                         
  12   2   4        159.97        158.59        42.64 o                         
 -11   3   4       1929.38       1647.69       111.28 o                         
 -10   3   4        200.30        215.22        43.31 o                         
  -9   3   4       1579.36       1387.82        86.62 o                         
  -8   3   4       3412.35       3379.94       144.59 o                         
  -7   3   4        121.60        134.58        20.73 o                         
  -6   3   4       9869.95       9715.91       317.11 o                         
  -5   3   4        748.18        732.70        27.98 o                         
  -4   3   4       2984.57       2914.86        70.18 o                         
  -3   3   4        435.56        377.62        16.89 o                         
  -2   3   4        243.93        243.74        13.91 o                         
  -1   3   4      17741.99      18619.01       359.45 o                         
   0   3   4       9650.55      10021.67       199.77 o                         
   1   3   4      15212.72      15081.48       720.56 o                         
   2   3   4       7710.49       8017.10       231.21 o                         
   3   3   4      13224.66      13492.46       264.26 o                         
   4   3   4       3161.07       3269.08        76.26 o                         
   5   3   4       4926.57       5344.06       170.58 o                         
   6   3   4       2747.89       2775.65       105.95 o                         
   7   3   4       1508.23       1395.15        69.30 o                         
   8   3   4       2980.74       2717.68       112.61 o                         
   9   3   4       5420.63       5165.46       133.77 o                         
  10   3   4         54.76         29.98        20.66 o                         
  11   3   4       2985.74       3258.00       147.92 o                         
  12   3   4          0.60         33.32        25.32 o                         
 -11   4   4       1992.31       1924.81       124.60 o                         
 -10   4   4       1480.30       1497.77        98.62 o                         
  -9   4   4         90.87         88.62        31.32 o                         
  -8   4   4       3161.12       2964.88       134.60 o                         
  -7   4   4        145.21        107.94        30.65 o                         
  -6   4   4       1728.93       1657.35        52.00 o                         
  -5   4   4         41.04         14.93         7.46 o                         
  -4   4   4       8415.32       8672.83       181.61 o                         
  -3   4   4       6156.69       6122.39       131.25 o                         
  -2   4   4         99.31        125.27        16.32 o                         
  -1   4   4      14344.74      14559.51       285.48 o                         
   0   4   4       7510.61       7819.36       158.99 o                         
   1   4   4       2529.40       2418.56        58.87 o                         
   2   4   4       2096.22       2139.34        75.96 o                         
   3   4   4       9249.74      10004.21       321.80 o                         
   4   4   4       5462.56       5656.06       119.85 o                         
   5   4   4         71.39         57.18        15.33 o                         
   6   4   4       3884.96       4046.20       138.60 o                         
   7   4   4       2223.73       2339.87        95.95 o                         
   8   4   4       1369.18       1446.46        75.29 o                         
   9   4   4       3374.06       3264.47        97.57 o                         
  10   4   4         91.08        144.96        24.38 o                         
  11   4   4       2420.05       2622.39       125.27 o                         
 -10   5   4       3974.59       3815.65       175.91 o                         
  -9   5   4        386.53        441.71        60.64 o                         
  -8   5   4       8118.58       8562.08       294.52 o                         
  -7   5   4       1140.94       1087.31        72.63 o                         
  -6   5   4       2179.56       2065.36        62.08 o                         
  -5   5   4        264.44        301.83        22.73 o                         
  -4   5   4       5211.37       4888.00       112.72 o                         
  -3   5   4       3734.34       3973.58        92.90 o                         
  -2   5   4       6935.23       7148.19       150.75 o                         
  -1   5   4       2728.69       2771.17        66.90 o                         
   0   5   4      15212.67      15507.57       303.81 o                         
   1   5   4        537.62        569.99        21.72 o                         
   2   5   4      17859.71      16494.67       775.20 o                         
   3   5   4       3293.76       3210.83        76.79 o                         
   4   5   4       8981.61       9397.85       194.67 o                         
   5   5   4        826.20        720.80        22.81 o                         
   6   5   4         20.08         26.61         6.70 o                         
   7   5   4      10517.46      10158.72       700.57 o                         
   8   5   4         59.19        122.50        42.98 o                         
   9   5   4       3541.14       3766.90        87.35 o                         
  10   5   4       1268.52       1326.11        58.07 o                         
 -10   6   4       1886.51       1899.49       119.27 o                         
  -9   6   4        834.02        784.20        79.29 o                         
  -8   6   4        963.79       1022.68        75.96 o                         
  -7   6   4       1412.83       1367.17        83.29 o                         
  -6   6   4        444.21        413.09        27.44 o                         
  -5   6   4       6299.87       6648.61       151.14 o                         
  -4   6   4        289.07        325.35        23.90 o                         
  -3   6   4       4939.85       4915.94       113.01 o                         
  -2   6   4       4310.99       4274.36        98.94 o                         
  -1   6   4        202.64        234.32        15.53 o                         
   0   6   4      11459.33      11512.76       231.02 o                         
   1   6   4       1327.45       1303.36        37.13 o                         
   2   6   4       3674.77       3482.32       162.92 o                         
   3   6   4       1408.20       1409.27        42.02 o                         
   4   6   4       7499.19       7493.78       159.26 o                         
   5   6   4       4826.91       4769.45       110.22 o                         
   6   6   4       1994.27       1953.65        45.81 o                         
   7   6   4      10057.52      10475.26       181.17 o                         
   8   6   4       1279.31       1149.28        68.63 o                         
   9   6   4       2111.15       2156.17       112.61 o                         
  10   6   4        896.62        939.45        77.96 o                         
  11   6   4       1398.26       1312.53        97.95 o                         
 -10   7   4        234.32        327.83        59.97 o                         
  -9   7   4       2729.64       2887.59       147.26 o                         
  -8   7   4         84.80        109.94        32.65 o                         
  -7   7   4       2875.67       2908.91       131.93 o                         
  -6   7   4        293.71        257.54        24.96 o                         
  -5   7   4       4238.96       4360.95       109.68 o                         
  -4   7   4        922.25        940.22        37.95 o                         
  -3   7   4        686.42        631.11        28.69 o                         
  -2   7   4       9867.06      10104.39       210.37 o                         
  -1   7   4       3303.68       3330.52        80.72 o                         
   0   7   4      10202.13      10317.27       210.45 o                         
   1   7   4       1987.74       1948.48        50.58 o                         
   2   7   4       2274.71       2108.05        85.29 o                         
   3   7   4       4726.24       3998.89       138.60 o                         
   4   7   4        837.45        738.22        45.98 o                         
   5   7   4       3555.60       3577.20        87.37 o                         
   6   7   4       1168.38       1059.99        60.64 o                         
   7   7   4       1302.23       1267.88        69.30 o                         
   8   7   4       1861.08       1851.52        93.29 o                         
   9   7   4         48.07         55.97        21.99 o                         
  10   7   4       2153.58       1991.45       117.94 o                         
  11   7   4          1.58         11.99        27.99 o                         
  -9   8   4       1606.86       1562.40       105.95 o                         
  -8   8   4          3.26          2.67        21.99 o                         
  -7   8   4       1849.81       1688.94        98.62 o                         
  -6   8   4       1234.65       1218.70        65.97 o                         
  -5   8   4       1187.27       1113.97        45.82 o                         
  -4   8   4       5028.14       5241.17       151.92 o                         
  -3   8   4        625.98        583.23        29.64 o                         
  -2   8   4       9231.13       9368.89       198.58 o                         
  -1   8   4        643.61        658.95        27.96 o                         
   0   8   4       5209.30       5235.24       116.50 o                         
   1   8   4       1538.83       1310.53        63.30 o                         
   2   8   4       3152.38       3302.64       122.60 o                         
   3   8   4       6536.87       6814.51       218.55 o                         
   4   8   4        684.57        635.61        45.31 o                         
   5   8   4       1943.98       1994.78        89.29 o                         
   6   8   4        246.87        306.51        37.98 o                         
   7   8   4       1776.24       1822.20        88.62 o                         
   8   8   4       3690.00       3524.53       140.59 o                         
   9   8   4        330.84        444.37        49.31 o                         
  10   8   4       3067.33       3238.01       162.58 o                         
  11   8   4        645.87        823.51        91.95 o                         
  12   8   4        532.20        702.24        95.95 o                         
  -9   9   4       2443.65       2319.28       133.93 o                         
  -8   9   4        180.95        225.22        51.31 o                         
  -7   9   4       1114.39       1174.60        81.29 o                         
  -6   9   4       1840.87       1890.45        67.06 o                         
  -5   9   4        875.56        859.22        41.26 o                         
  -4   9   4       2726.17       2786.14        80.50 o                         
  -3   9   4       1715.94       1753.27        57.72 o                         
  -2   9   4        796.37        755.17        32.68 o                         
  -1   9   4       2575.84       2513.21        68.20 o                         
   0   9   4        941.63        913.42        71.63 o                         
   1   9   4      11788.42      11740.12       351.75 o                         
   2   9   4        382.17        387.73        39.98 o                         
   3   9   4       8284.41       8540.09       268.53 o                         
   4   9   4       3216.70       3195.36       125.27 o                         
   5   9   4        642.25        678.92        50.64 o                         
   6   9   4       2007.48       1964.79        93.29 o                         
   7   9   4          0.23          1.33        14.66 o                         
   8   9   4       1935.21       1961.46        96.62 o                         
   9   9   4        551.04        630.94        62.63 o                         
  10   9   4       1207.83       1141.28        95.28 o                         
  11   9   4       2821.31       2895.58       160.58 o                         
  -8  10   4        505.46        523.67        69.30 o                         
  -7  10   4        100.42        121.94        39.31 o                         
  -6  10   4       1707.41       1731.52        95.58 o                         
  -5  10   4       1733.44       1778.28        63.81 o                         
  -4  10   4        480.95        511.48        33.45 o                         
  -3  10   4       5120.05       5097.63       125.08 o                         
  -2  10   4        321.69        303.70        24.57 o                         
  -1  10   4       7341.40       7371.16       163.46 o                         
   0  10   4        695.51        623.61        45.98 o                         
   1  10   4       6984.08       7040.33       229.88 o                         
   2  10   4       1092.05       1014.68        61.97 o                         
   3  10   4        106.35        110.61        24.65 o                         
   4  10   4       4114.30       3736.35       143.26 o                         
   5  10   4       1850.82       1882.84        91.95 o                         
   6  10   4       4363.83       3950.91       153.25 o                         
   7  10   4        663.30        676.92        62.63 o                         
   8  10   4       3816.42       3936.92       157.25 o                         
   9  10   4       2501.34       2526.44       123.27 o                         
  10  10   4        763.34        790.20        93.29 o                         
  11  10   4       1088.11        851.50       115.27 o                         
  -8  11   4       3575.90       3822.31       175.24 o                         
  -7  11   4          8.76         22.66        30.65 o                         
  -6  11   4       1023.41       1081.93        52.54 o                         
  -5  11   4        449.83        506.79        38.42 o                         
  -4  11   4        254.17        290.47        27.54 o                         
  -3  11   4       1852.47       1890.34        67.30 o                         
  -2  11   4        307.29        292.52        37.98 o                         
  -1  11   4       5343.54       5246.11       185.90 o                         
   0  11   4       1441.01       1361.84        74.63 o                         
   1  11   4       2479.27       2481.80       108.61 o                         
   2  11   4       4306.88       4401.28       163.92 o                         
   3  11   4        499.63        389.73        45.98 o                         
   4  11   4       3173.23       2934.90       124.60 o                         
   5  11   4        626.77        641.60        52.64 o                         
   6  11   4       1216.07       1293.20        76.63 o                         
   7  11   4       1165.32       1259.89        75.96 o                         
   8  11   4        424.46        420.38        51.97 o                         
  10  11   4          2.34         19.99        28.65 o                         
  -8  12   4       1948.81       2222.66       133.93 o                         
  -7  12   4       1317.79       1351.17        99.28 o                         
  -6  12   4         28.22         25.73        24.99 o                         
  -5  12   4       1445.84       1507.76        86.62 o                         
  -4  12   4        100.35         98.62        24.65 o                         
  -3  12   4       3225.02       3312.64       137.26 o                         
  -2  12   4        205.37        247.21        37.31 o                         
  -1  12   4       9971.38       9803.98       313.17 o                         
   0  12   4       2886.10       3046.77       127.93 o                         
   1  12   4          3.39         -9.33         9.33 o                         
   2  12   4       1099.09       1028.67        66.63 o                         
   3  12   4        974.58        969.44        65.30 o                         
   4  12   4        399.23        404.39        49.97 o                         
   5  12   4       1441.77       1439.80        82.62 o                         
   6  12   4        191.47        149.92        34.65 o                         
   7  12   4       4894.61       4771.76       183.91 o                         
   8  12   4        123.39        125.94        32.65 o                         
   9  12   4       3492.99       3435.91       178.58 o                         
  -6  13   4         89.09        101.28        34.65 o                         
  -5  13   4       1554.17       1735.58        97.95 o                         
  -4  13   4         16.76          5.33        16.66 o                         
  -3  13   4       1700.51       1735.58        93.95 o                         
  -2  13   4       2757.08       2789.64       125.94 o                         
  -1  13   4         99.54        141.26        31.32 o                         
   0  13   4       3738.80       3685.05       150.59 o                         
   1  13   4          4.34         -1.33        16.66 o                         
   2  13   4       2518.63       2431.82       115.94 o                         
   3  13   4       2621.25       2555.09       119.94 o                         
   4  13   4        359.38        325.17        45.98 o                         
   5  13   4       1352.58       1395.15        84.62 o                         
   6  13   4         87.43         88.62        29.98 o                         
   7  13   4       2683.38       2599.07       127.27 o                         
   8  13   4        808.72        979.43        86.62 o                         
  -5  14   4        489.19        505.67        61.97 o                         
  -4  14   4       1898.22       2073.41       112.61 o                         
  -3  14   4        564.06        522.33        60.64 o                         
  -2  14   4       3177.63       3063.43       137.93 o                         
  -1  14   4         59.91         57.97        23.32 o                         
   0  14   4       2468.53       2349.86       113.94 o                         
   1  14   4        902.39        940.79        68.63 o                         
   2  14   4        259.04        234.55        43.31 o                         
   3  14   4       1656.25       1717.59        97.95 o                         
   4  14   4         67.18        111.94        34.65 o                         
   5  14   4       2874.06       2739.66       129.93 o                         
   6  14   4        662.64        804.85        78.63 o                         
   7  14   4       2223.90       2222.00       119.27 o                         
   8  14   4       1987.92       1960.13       112.61 o                         
  -5  15   4        473.22        525.66        69.96 o                         
  -4  15   4       3880.49       4192.12       180.57 o                         
  -3  15   4         98.04         82.62        31.32 o                         
  -2  15   4       1737.17       1902.16       105.95 o                         
  -1  15   4        728.19        708.24        71.96 o                         
   0  15   4        154.96        144.59        35.98 o                         
   1  15   4       1682.27       1630.37        95.95 o                         
   2  15   4         21.99         60.64        29.32 o                         
   3  15   4       3705.06       3702.37       161.92 o                         
   4  15   4        371.91        375.74        55.31 o                         
   5  15   4       2080.01       2225.33       118.61 o                         
   6  15   4       1032.54        986.10        80.63 o                         
   7  15   4         48.42         13.33        24.65 o                         
   8  15   4       1284.39       1278.55        91.95 o                         
  -3  16   4       1125.70       1155.94       114.61 o                         
  -2  16   4        671.18        575.64        70.63 o                         
  -1  16   4       1696.27       1763.56       105.28 o                         
   0  16   4        328.38        395.06        57.30 o                         
   1  16   4       1220.06       1335.18        89.95 o                         
   2  16   4         10.34         19.32        22.66 o                         
   3  16   4        919.25        875.49        85.96 o                         
   4  16   4       1434.84       1401.82        94.62 o                         
   5  16   4        418.22        372.41        55.97 o                         
   6  16   4       2263.55       2459.14       133.27 o                         
  -4 -17   5        293.84        332.50        64.63 o                         
  -5 -16   5       2421.18       2661.70       151.26 o                         
  -4 -16   5       1434.65       1419.96       162.88 o                         
  -3 -16   5        353.66        400.40        57.30 o                         
  -2 -16   5        280.64        382.40        58.64 o                         
  -1 -16   5        403.48        412.39        61.97 o                         
   0 -16   5       1842.75       1762.90       111.28 o                         
   1 -16   5        383.54        250.54        55.97 o                         
  -6 -15   5        396.50        397.06        69.30 o                         
  -5 -15   5        395.52        332.50        57.30 o                         
  -4 -15   5       2090.01       1988.94        80.63 o                         
  -3 -15   5        160.58        204.56        43.31 o                         
  -2 -15   5       2780.07       2928.23       138.60 o                         
  -1 -15   5         30.90         70.63        31.98 o                         
   0 -15   5       3009.22       3136.73       148.59 o                         
   1 -15   5       3111.94       2893.59       142.59 o                         
   2 -15   5         94.52         68.63        33.98 o                         
   3 -15   5       1546.18       1423.80       101.95 o                         
  -7 -14   5       2302.87       2414.50       147.26 o                         
  -6 -14   5       3325.92       3376.60       171.25 o                         
  -5 -14   5         17.46         17.99        23.32 o                         
  -4 -14   5       2924.33       2870.26        96.04 o                         
  -3 -14   5          4.75         -3.44        20.99 o                         
  -2 -14   5       1439.41       1577.73        91.95 o                         
  -1 -14   5        445.98        435.71        56.64 o                         
   0 -14   5        124.61        167.91        36.65 o                         
   1 -14   5       3775.76       3747.02       163.25 o                         
   2 -14   5        838.30        811.52        81.29 o                         
   3 -14   5       2829.14       2966.88       144.59 o                         
   4 -14   5       1431.52       1523.09       101.95 o                         
  -8 -13   5       1051.76       1018.68       109.28 o                         
  -7 -13   5        227.50        166.58        46.64 o                         
  -6 -13   5       1117.42       1024.68        85.29 o                         
  -5 -13   5        706.59        752.53        61.77 o                         
  -4 -13   5       1708.86       1744.86        81.96 o                         
  -3 -13   5       1291.12       1336.31        57.86 o                         
  -2 -13   5       1960.78       1915.69       114.27 o                         
  -1 -13   5       2473.75       2477.80       117.27 o                         
   0 -13   5         96.27         82.62        29.32 o                         
   1 -13   5       2481.88       2443.15       120.60 o                         
   2 -13   5        938.38       1040.00        77.29 o                         
   3 -13   5        426.67        566.98        65.30 o                         
   4 -13   5       1377.48       1447.13        95.28 o                         
   5 -13   5        373.41        387.73        56.64 o                         
   6 -13   5       3213.34       3114.07       173.24 o                         
  -9 -12   5         77.10         69.30        47.31 o                         
  -8 -12   5       2885.00       2867.60       160.58 o                         
  -7 -12   5       1496.00       1453.12       105.95 o                         
  -6 -12   5       2420.41       2433.82       133.93 o                         
  -5 -12   5        557.81        572.44        43.03 o                         
  -4 -12   5       1026.22       1104.67        51.22 o                         
  -3 -12   5       1882.16       1841.10        67.53 o                         
  -2 -12   5        141.82        132.46        20.93 o                         
  -1 -12   5       2474.98       2551.29        80.80 o                         
   0 -12   5       2749.93       2595.74       117.94 o                         
   1 -12   5        205.83        151.26        32.65 o                         
   2 -12   5       3436.78       3536.52       149.92 o                         
   3 -12   5          5.59         -6.00        15.99 o                         
   4 -12   5       3130.31       2905.58       137.26 o                         
   5 -12   5         15.68         10.40        12.26 o                         
   6 -12   5       2871.58       3009.82       153.50 o                         
   7 -12   5        465.76        397.37        43.40 o                         
  -9 -11   5         55.30         64.63        38.65 o                         
  -8 -11   5       1099.38       1128.62        95.95 o                         
  -7 -11   5       1724.86       1519.09       105.28 o                         
  -6 -11   5        486.63        552.32        68.63 o                         
  -5 -11   5       2031.10       2118.15        72.83 o                         
  -4 -11   5        130.12        154.87        34.65 o                         
  -3 -11   5       6740.53       6793.36       164.14 o                         
  -2 -11   5        301.40        296.55        28.69 o                         
  -1 -11   5       3985.45       3931.66       106.01 o                         
   0 -11   5       1320.04       1372.50        76.63 o                         
   1 -11   5        687.13        664.26        63.97 o                         
   2 -11   5       3229.17       3347.10        95.16 o                         
   3 -11   5         50.23         31.41        11.04 o                         
   4 -11   5       2428.52       2421.22        64.41 o                         
   5 -11   5       1102.45       1092.08        47.61 o                         
   6 -11   5       1023.34        952.09        42.23 o                         
   7 -11   5       2430.49       2517.01        74.54 o                         
   8 -11   5         16.21         22.66        32.65 o                         
 -10 -10   5       1178.94       1297.87       107.94 o                         
  -9 -10   5       1440.52       1383.16       108.61 o                         
  -8 -10   5        203.47        182.57        47.98 o                         
  -7 -10   5       2919.95       2922.90       149.26 o                         
  -6 -10   5        957.89        918.13        73.30 o                         
  -5 -10   5       9501.25       9707.21       219.68 o                         
  -4 -10   5         65.07         86.47        15.94 o                         
  -3 -10   5       4955.49       4895.05       140.89 o                         
  -2 -10   5        377.59        399.78        31.68 o                         
  -1 -10   5        236.89        238.38        23.71 o                         
   0 -10   5       4093.47       3922.18        82.38 o                         
   1 -10   5       1645.95       1536.79        99.62 o                         
   2 -10   5       5687.80       5594.67       164.88 o                         
   3 -10   5       2777.83       2681.28        64.67 o                         
   4 -10   5       2228.86       2292.86        71.22 o                         
   5 -10   5       1910.63       1914.78        56.50 o                         
   6 -10   5          4.48          6.00        17.32 o                         
   7 -10   5       1148.30       1068.65        80.63 o                         
   8 -10   5        649.42        614.95        73.96 o                         
   9 -10   5        102.26         81.29        48.64 o                         
 -10  -9   5        198.00        267.20        59.97 o                         
  -9  -9   5       1462.72       1479.78       109.94 o                         
  -8  -9   5        295.36        308.51        57.30 o                         
  -7  -9   5       3479.04       3445.90       161.92 o                         
  -6  -9   5         13.97         20.66        19.99 o                         
  -5  -9   5       5692.84       5763.36       141.01 o                         
  -4  -9   5       6989.41       7312.12       169.38 o                         
  -3  -9   5        297.47        284.65        39.65 o                         
  -2  -9   5       1779.18       1686.70        44.26 o                         
  -1  -9   5       4426.57       4489.25        90.38 o                         
   0  -9   5       3772.49       3755.67        77.91 o                         
   1  -9   5       2040.59       1963.09        53.80 o                         
   2  -9   5       6202.27       5952.19       112.79 o                         
   3  -9   5       4047.19       3906.22        83.19 o                         
   4  -9   5         74.28         59.33        15.40 o                         
   5  -9   5       1052.51       1139.95        71.96 o                         
   6  -9   5        692.99        797.26        45.98 o                         
   7  -9   5        613.50        611.54        61.30 o                         
   8  -9   5       1786.77       1791.57        77.95 o                         
   9  -9   5        133.75        136.90        30.17 o                         
 -11  -8   5        409.27        407.72        75.29 o                         
 -10  -8   5        259.55        275.19        57.30 o                         
  -9  -8   5       1080.68       1092.64        91.29 o                         
  -8  -8   5       1431.20       1326.52        95.28 o                         
  -7  -8   5       6402.73       6579.96       249.87 o                         
  -6  -8   5       1365.17       1368.50        87.29 o                         
  -5  -8   5       3897.03       3987.32       103.09 o                         
  -4  -8   5       3723.49       3797.48        76.88 o                         
  -3  -8   5         41.04         62.76         8.78 o                         
  -2  -8   5        187.81        192.35        37.17 o                         
  -1  -8   5       2127.76       1977.90        48.60 o                         
   0  -8   5        636.81        658.17        24.60 o                         
   1  -8   5       7229.20       7324.13       130.81 o                         
   2  -8   5        715.46        715.49        26.26 o                         
   3  -8   5      13314.04      13801.47       234.94 o                         
   4  -8   5         19.21          7.65        11.54 o                         
   5  -8   5       6017.72       5851.96       147.70 o                         
   6  -8   5        790.05        702.34        44.69 o                         
   7  -8   5          6.37         35.90        15.78 o                         
   8  -8   5       1100.73       1002.45        76.26 o                         
   9  -8   5         28.30         53.15        22.86 o                         
 -11  -7   5       2240.12       2150.70       136.60 o                         
 -10  -7   5        273.61        231.21        52.64 o                         
  -9  -7   5       2507.59       2603.07       140.59 o                         
  -8  -7   5        431.61        443.71        61.30 o                         
  -7  -7   5       4293.82       4133.46       164.25 o                         
  -6  -7   5       4024.05       4098.10       204.53 o                         
  -5  -7   5        100.96        111.61        13.11 o                         
  -4  -7   5       1977.12       1925.70        45.61 o                         
  -3  -7   5       4919.96       4936.98        92.93 o                         
  -2  -7   5        441.30        448.07        19.08 o                         
  -1  -7   5       8148.72       8329.56       146.69 o                         
   0  -7   5       3420.04       3464.55        92.19 o                         
   1  -7   5      15188.46      15671.91       256.89 o                         
   2  -7   5        161.56        180.28        14.61 o                         
   3  -7   5       6421.45       6203.73       116.69 o                         
   4  -7   5       3248.48       3256.67       129.27 o                         
   5  -7   5         69.89         67.00        15.18 o                         
   6  -7   5        809.00        798.73        47.98 o                         
   7  -7   5        794.90        743.35        43.57 o                         
   8  -7   5       2230.04       2044.10       108.61 o                         
   9  -7   5        936.13       1087.31        86.62 o                         
 -11  -6   5        591.37        482.35        73.30 o                         
 -10  -6   5        947.43        926.13       100.62 o                         
  -9  -6   5       2170.84       2178.68       123.94 o                         
  -8  -6   5       6016.71       6226.37       157.10 o                         
  -7  -6   5          0.66         -1.62         9.60 o                         
  -6  -6   5       7539.25       7611.05       175.38 o                         
  -5  -6   5        860.05        846.50        35.89 o                         
  -4  -6   5       3782.54       3889.38        76.24 o                         
  -3  -6   5       1443.92       1390.60        41.65 o                         
  -2  -6   5        218.16        227.78        24.84 o                         
  -1  -6   5       3473.92       3429.47        69.56 o                         
   0  -6   5       2235.04       2262.00        49.86 o                         
   1  -6   5      11182.19      11013.69       184.35 o                         
   2  -6   5       3755.79       3659.26        61.69 o                         
   3  -6   5       3184.30       3011.20       118.33 o                         
   4  -6   5       5068.27       5033.56       175.24 o                         
   5  -6   5       1661.23       1546.22        57.01 o                         
   6  -6   5       4290.46       4236.71       115.18 o                         
   7  -6   5        213.77        179.11        26.99 o                         
   8  -6   5       1095.97       1038.14        85.26 o                         
   9  -6   5       2379.81       2341.87       127.93 o                         
  10  -6   5         65.90        140.59        37.98 o                         
 -12  -5   5        879.35        982.76       108.61 o                         
 -11  -5   5        433.77        540.32        76.63 o                         
 -10  -5   5       1950.26       2073.28       118.61 o                         
  -9  -5   5        482.16        516.67        43.06 o                         
  -8  -5   5       3766.71       3634.43       105.58 o                         
  -7  -5   5         45.96         40.51        17.99 o                         
  -6  -5   5       4704.58       4684.03       118.78 o                         
  -5  -5   5       2328.62       2220.03        48.80 o                         
  -4  -5   5        760.35        772.04        23.88 o                         
  -3  -5   5       5941.34       6073.25       108.38 o                         
  -2  -5   5        671.60        567.26        20.80 o                         
  -1  -5   5      15050.63      16070.84       261.90 o                         
   0  -5   5        936.76        812.02        39.62 o                         
   1  -5   5       4304.57       4070.19        76.58 o                         
   2  -5   5       8585.55       8703.76       150.11 o                         
   3  -5   5        207.78        178.61        14.19 o                         
   4  -5   5         47.02         57.31        12.14 o                         
   5  -5   5       5748.44       5608.17       136.87 o                         
   6  -5   5       2042.58       1938.87        87.29 o                         
   7  -5   5       3152.53       3123.92        96.11 o                         
   8  -5   5        419.02        401.06        53.31 o                         
   9  -5   5       5280.10       5125.51       207.23 o                         
  10  -5   5        315.33        312.51        56.64 o                         
 -11  -4   5          3.38         36.33        18.22 o                         
 -10  -4   5       3383.67       3592.51       245.17 o                         
  -9  -4   5        525.52        522.61       104.95 o                         
  -8  -4   5       2625.91       2535.44        83.07 o                         
  -7  -4   5       3416.75       3454.60        98.62 o                         
  -6  -4   5        550.29        392.51        27.33 o                         
  -5  -4   5       4148.58       3781.05       242.94 o                         
  -4  -4   5       1529.49       1531.67        35.67 o                         
  -3  -4   5       7743.70       8087.61       138.04 o                         
  -2  -4   5      10176.76      10842.29       180.29 o                         
  -1  -4   5       7670.56       7720.97       133.00 o                         
   0  -4   5       5087.60       4857.49        88.53 o                         
   1  -4   5        298.35        329.81        14.42 o                         
   2  -4   5       9113.70       9379.34       159.22 o                         
   3  -4   5       1110.90       1040.04        35.33 o                         
   4  -4   5        503.68        548.27        28.90 o                         
   5  -4   5       1551.72       1615.86        56.29 o                         
   6  -4   5       4308.10       4150.14       111.66 o                         
   7  -4   5       4852.71       4907.69       183.91 o                         
   8  -4   5        351.09        307.18        45.31 o                         
   9  -4   5       1932.94       1664.35       100.62 o                         
  10  -4   5        968.95        969.44        93.29 o                         
 -12  -3   5       1313.40       1301.87        95.95 o                         
 -11  -3   5        823.41        838.96        60.60 o                         
 -10  -3   5       3638.32       3696.14       114.99 o                         
  -9  -3   5       3159.09       3329.65       103.03 o                         
  -8  -3   5       1296.93       1271.77        54.74 o                         
  -7  -3   5       3361.46       3369.69       115.61 o                         
  -6  -3   5        546.29        547.76        31.01 o                         
  -5  -3   5        861.66        818.41        53.31 o                         
  -4  -3   5       3087.30       3074.05        80.10 o                         
  -3  -3   5       1522.55       1620.27        35.72 o                         
  -2  -3   5      15442.98      16702.02       268.48 o                         
  -1  -3   5        337.26        300.55        14.43 o                         
   0  -3   5      21780.93      22242.65       353.22 o                         
   1  -3   5         22.72         28.57         5.70 o                         
   2  -3   5      21447.52      22592.10       359.38 o                         
   3  -3   5       1688.67       1709.77        41.45 o                         
   4  -3   5        977.87       1088.17        41.45 o                         
   5  -3   5        911.34        992.11        41.22 o                         
   6  -3   5          4.90         -7.33        11.99 o                         
   7  -3   5       7460.79       6657.26       229.22 o                         
   8  -3   5       5017.17       4733.11       181.91 o                         
   9  -3   5        543.80        619.62        69.30 o                         
  10  -3   5       2937.36       2735.00       138.60 o                         
  11  -3   5         12.51          9.99        29.32 o                         
 -12  -2   5       1522.85       1507.76       104.61 o                         
 -11  -2   5        946.52        915.46        77.29 o                         
 -10  -2   5       2062.82       2061.75        83.29 o                         
  -9  -2   5       1522.36       1522.52       133.27 o                         
  -8  -2   5        514.65        487.75        39.37 o                         
  -7  -2   5       2134.68       2213.71        72.33 o                         
  -6  -2   5        109.66         91.82        26.99 o                         
  -5  -2   5       2936.48       2571.77       162.58 o                         
  -4  -2   5      10280.50      10406.54       219.47 o                         
  -3  -2   5         82.40         61.95        11.66 o                         
  -2  -2   5      13310.54      13932.61       311.35 o                         
  -1  -2   5       5263.48       5542.23       206.43 o                         
   0  -2   5       9440.66       9507.11       159.43 o                         
   1  -2   5       3092.99       3303.03        77.95 o                         
   2  -2   5        389.13        375.14        15.48 o                         
   3  -2   5       5477.71       5675.78       103.29 o                         
   4  -2   5        970.83       1068.30        40.75 o                         
   5  -2   5       8247.98       8065.74       253.87 o                         
   6  -2   5       7353.16       7138.28       235.88 o                         
   7  -2   5       1008.60       1028.01        64.63 o                         
   8  -2   5       2588.27       2679.69       121.27 o                         
   9  -2   5        107.88        119.94        31.98 o                         
  10  -2   5       1096.32        932.79        75.29 o                         
  11  -2   5        323.30        317.84        54.64 o                         
 -12  -1   5        448.19        437.71        67.97 o                         
 -11  -1   5       3832.08       3757.68       169.91 o                         
 -10  -1   5         91.79        102.11        22.56 o                         
  -9  -1   5       4174.55       4404.42       195.53 o                         
  -8  -1   5       1453.10       1552.86        61.20 o                         
  -7  -1   5       1166.55       1202.64        50.39 o                         
  -6  -1   5         67.29         57.91        12.80 o                         
  -5  -1   5       2209.95       1989.52        61.12 o                         
  -4  -1   5       9109.60       9174.62       196.41 o                         
  -3  -1   5      11436.24      11705.04       240.21 o                         
  -2  -1   5       5774.96       5598.73       132.57 o                         
  -1  -1   5      20351.18      21167.05       415.52 o                         
   0  -1   5       1608.13       1682.94        71.96 o                         
   1  -1   5       8347.89       8592.73       252.54 o                         
   3  -1   5       5422.39       5675.21       124.79 o                         
   5  -1   5       2853.49       3037.45       115.94 o                         
   6  -1   5       7225.50       7484.77       243.21 o                         
   7  -1   5        413.53        386.40        42.64 o                         
   8  -1   5       6564.35       5921.04       211.23 o                         
   9  -1   5        438.80        488.35        57.30 o                         
  10  -1   5       1775.45       1615.04        98.62 o                         
  11  -1   5        600.95        524.33        69.30 o                         
 -11   0   5       3851.24       3707.04       169.91 o                         
 -10   0   5        740.01        685.58        71.96 o                         
  -9   0   5        939.05        979.48        51.59 o                         
  -8   0   5        403.82        413.17        35.57 o                         
  -7   0   5         43.34         36.71        19.32 o                         
  -6   0   5       4612.85       4492.45       181.54 o                         
  -5   0   5        178.27        122.14        15.74 o                         
  -4   0   5      17073.58      17613.51       354.72 o                         
  -3   0   5      10999.53      10696.48       221.88 o                         
  -2   0   5      13959.32      14313.04       287.33 o                         
  -1   0   5       2788.32       2621.25        68.49 o                         
   0   0   5        799.89        764.88        43.31 o                         
   1   0   5        529.92        458.37        30.65 o                         
   2   0   5       5012.83       4851.05       152.59 o                         
   3   0   5        596.27        635.54        25.12 o                         
   4   0   5      10462.76      10739.20       221.62 o                         
   5   0   5       2338.22       2185.35        91.29 o                         
   6   0   5      13037.14      13730.24       407.06 o                         
   7   0   5        976.99        848.83        57.30 o                         
   8   0   5       3915.63       3789.66       151.26 o                         
   9   0   5         84.74        105.95        27.32 o                         
  10   0   5        556.20        455.03        59.97 o                         
  11   0   5        952.39       1104.63        83.29 o                         
  12   0   5          0.63        -11.99        37.31 o                         
 -11   1   5       1344.84       1477.78        99.95 o                         
 -10   1   5       4836.70       4581.19       191.90 o                         
  -9   1   5        153.71        179.93        38.98 o                         
  -8   1   5        601.14        611.22        45.64 o                         
  -7   1   5         38.35         41.66        13.45 o                         
  -6   1   5       5929.36       5690.34       296.48 o                         
  -5   1   5       7228.29       7330.44       166.04 o                         
  -4   1   5       1287.75       1291.54        45.64 o                         
  -3   1   5      15062.49      14856.83       252.52 o                         
  -2   1   5       1321.61       1400.57        32.27 o                         
  -1   1   5      13294.98      13406.47       378.41 o                         
   0   1   5       3501.68       3204.03       109.28 o                         
   1   1   5       3330.48       3232.01       111.94 o                         
   2   1   5       3647.02       3788.99       123.27 o                         
   3   1   5       1086.75       1227.01        37.08 o                         
   4   1   5       4553.38       4583.35       104.96 o                         
   5   1   5       2933.09       2792.30       107.28 o                         
   6   1   5       5254.22       5318.74       179.91 o                         
   7   1   5       4193.96       4274.08       157.25 o                         
   8   1   5        897.90        746.22        55.97 o                         
   9   1   5       2629.01       2701.02       124.60 o                         
  10   1   5         18.79         27.99        18.66 o                         
  11   1   5       3006.93       3068.76       145.93 o                         
  12   1   5        580.02        559.65        72.63 o                         
 -11   2   5        391.02        433.04        62.63 o                         
 -10   2   5        507.15        503.68        63.97 o                         
  -9   2   5        145.18        139.26        35.32 o                         
  -8   2   5       1152.80       1184.32        57.97 o                         
  -7   2   5        626.31        645.27        65.30 o                         
  -6   2   5       2124.13       2067.64        68.24 o                         
  -5   2   5      12394.13      12238.72       273.83 o                         
  -4   2   5       1268.38       1290.47        36.58 o                         
  -3   2   5      12967.29      13499.93       266.13 o                         
  -2   2   5        479.68        436.45        32.32 o                         
  -1   2   5      19980.73      21150.36       408.42 o                         
   0   2   5       1958.55       2025.43        77.96 o                         
   1   2   5         17.81         21.32        11.33 o                         
   2   2   5       9773.25      10264.41       295.85 o                         
   3   2   5       3590.61       3468.56       115.94 o                         
   4   2   5       5620.87       5593.74       122.68 o                         
   5   2   5       8686.69       8926.79       189.07 o                         
   6   2   5       3473.48       3411.25       127.27 o                         
   7   2   5       4849.49       4647.15       165.25 o                         
   8   2   5        414.30        443.04        47.31 o                         
   9   2   5       2024.41       2096.73       102.61 o                         
  10   2   5        627.25        700.24        69.96 o                         
  11   2   5        191.54        203.90        42.64 o                         
  12   2   5       1993.17       2098.06       121.27 o                         
 -11   3   5          3.21        -24.65        24.65 o                         
 -10   3   5        845.00        866.82        74.63 o                         
  -9   3   5        203.11        207.23        42.64 o                         
  -8   3   5       1878.21       1818.20        97.95 o                         
  -7   3   5       2378.49       2467.13        82.35 o                         
  -6   3   5         95.58        119.94        26.65 o                         
  -5   3   5       7847.65       7884.50       167.14 o                         
  -4   3   5       1467.19       1361.85        39.69 o                         
  -3   3   5       1201.86       1092.02        33.65 o                         
  -2   3   5      12552.09      13169.85       260.44 o                         
  -1   3   5        861.38        820.02        39.31 o                         
   0   3   5      10089.20       9985.17       202.12 o                         
   1   3   5        133.50        106.58        17.66 o                         
   2   3   5      11712.01      12070.62       345.09 o                         
   3   3   5       6682.12       6656.59       199.90 o                         
   4   3   5       3601.71       3808.95        87.80 o                         
   5   3   5       5238.87       5410.84       121.49 o                         
   7   3   5        712.09        820.85        53.31 o                         
   8   3   5        437.58        398.40        45.98 o                         
   9   3   5       2773.60       2782.58        87.86 o                         
  10   3   5       3596.68       3671.72       153.92 o                         
  11   3   5         33.93         33.98        23.99 o                         
  12   3   5        483.16        474.36        65.30 o                         
 -10   4   5        903.60        826.18        85.96 o                         
  -9   4   5       1590.97       1663.68       103.28 o                         
  -8   4   5          7.58          7.33        21.32 o                         
  -7   4   5       3198.15       3201.36       137.26 o                         
  -6   4   5       4884.38       4899.03       179.24 o                         
  -5   4   5       3021.20       2947.15        75.22 o                         
  -4   4   5       8477.61       8276.10       174.43 o                         
  -3   4   5       5193.18       4992.23       110.69 o                         
  -2   4   5       9895.49      10462.36       243.51 o                         
  -1   4   5        174.04        135.53        13.66 o                         
   0   4   5       9195.43       9082.05       185.64 o                         
   1   4   5        556.95        537.75        23.32 o                         
   2   4   5       3027.35       3056.88        76.09 o                         
   3   4   5      12791.06      13329.84       376.41 o                         
   4   4   5       1398.21       1307.86        56.64 o                         
   5   4   5       4265.88       4449.29       101.91 o                         
   6   4   5        144.41        145.25        19.32 o                         
   9   4   5       2089.58       2203.34       105.28 o                         
  10   4   5       2278.44       2239.32       110.61 o                         
 -10   5   5        565.59        555.65        69.96 o                         
  -9   5   5       4505.39       4481.91       189.24 o                         
  -8   5   5       1245.29       1311.86        87.95 o                         
  -7   5   5       2451.87       2409.83       114.61 o                         
  -6   5   5       1509.77       1365.83        77.96 o                         
  -5   5   5       1227.95       1258.02        71.63 o                         
  -4   5   5       1169.46       1196.03        40.34 o                         
  -3   5   5       1016.08        898.06        32.73 o                         
  -2   5   5       3317.68       3134.39        76.26 o                         
  -1   5   5       3693.41       3801.34        87.40 o                         
   0   5   5       4323.13       4077.64        92.32 o                         
   1   5   5      14095.03      13991.73       278.61 o                         
   2   5   5        769.46        737.11        33.32 o                         
   3   5   5      14635.34      14963.33       300.52 o                         
   4   5   5        305.50        287.16        18.61 o                         
   5   5   5        698.06        749.76        31.67 o                         
   6   5   5       1347.73       1275.04        35.89 o                         
   7   5   5       1824.07       1843.71        48.25 o                         
   8   5   5       5044.90       5272.03       106.37 o                         
   9   5   5        564.84        592.96        59.30 o                         
  10   5   5       2247.69       2187.35       116.61 o                         
 -10   6   5          0.82         26.65        29.32 o                         
  -9   6   5        986.61       1127.96        89.29 o                         
  -8   6   5       1360.64       1416.47        91.95 o                         
  -7   6   5         31.78         34.65        22.66 o                         
  -6   6   5       5716.64       5669.83       203.90 o                         
  -5   6   5          1.83          9.89         8.80 o                         
  -4   6   5       5845.98       5830.37       133.09 o                         
  -3   6   5         97.09         79.82        12.32 o                         
  -2   6   5       9226.03       9392.58       196.00 o                         
  -1   6   5       1022.12       1022.51        34.63 o                         
   0   6   5        165.09        152.48        13.89 o                         
   1   6   5       3950.86       3487.07        81.72 o                         
   2   6   5      11887.37      12669.98       300.18 o                         
   3   6   5       1624.68       1492.29        46.47 o                         
   4   6   5       7493.80       7437.82       161.40 o                         
   5   6   5       1089.93       1065.58        38.56 o                         
   6   6   5       8416.23       8664.38       151.72 o                         
   7   6   5        750.19        733.89        27.22 o                         
   8   6   5       4957.43       4669.59       108.68 o                         
   9   6   5       1014.42       1071.32        71.96 o                         
  10   6   5         34.31         19.32        24.65 o                         
  -9   7   5       1239.07       1323.19        95.95 o                         
  -8   7   5       2589.14       2655.04       131.93 o                         
  -7   7   5        371.33        408.39        55.31 o                         
  -6   7   5       4270.29       4566.53       175.24 o                         
  -5   7   5         14.91         25.28        11.66 o                         
  -4   7   5       3936.97       3895.32       175.24 o                         
  -3   7   5       5745.89       5673.51       130.25 o                         
  -2   7   5       2174.60       2221.04        86.29 o                         
  -1   7   5       6548.65       6616.06       241.21 o                         
   0   7   5       1553.80       1419.04        42.79 o                         
   1   7   5       3865.29       3765.97        87.85 o                         
   2   7   5      10401.69      10609.45       216.69 o                         
   3   7   5       2044.05       1973.24        71.96 o                         
   4   7   5       1834.34       1814.92        54.74 o                         
   5   7   5       2211.11       2230.28        63.18 o                         
   6   7   5       6234.12       6408.72       215.22 o                         
   7   7   5        874.88        977.43        62.63 o                         
   8   7   5        529.59        532.99        55.31 o                         
   9   7   5       3410.07       3401.93       142.59 o                         
  10   7   5          1.27        -11.99        21.32 o                         
  11   7   5       1932.79       1856.18       117.94 o                         
  -9   8   5          7.74         31.98        26.65 o                         
  -8   8   5        787.61        806.19        83.29 o                         
  -7   8   5       2804.05       2727.67       132.60 o                         
  -6   8   5       2374.64       2416.50       115.27 o                         
  -5   8   5       2691.21       2593.99        77.00 o                         
  -4   8   5       1503.79       1595.87        54.50 o                         
  -3   8   5       8347.92       8601.21       187.97 o                         
  -2   8   5         25.51         22.02         8.71 o                         
  -1   8   5       2892.20       2884.95        74.80 o                         
   0   8   5       1330.93       1347.02        42.02 o                         
   1   8   5        739.08        675.77        62.97 o                         
   2   8   5       8739.54       8923.23       275.86 o                         
   3   8   5        206.17        194.57        27.99 o                         
   4   8   5       4447.11       4456.59       159.25 o                         
   5   8   5        280.63        301.18        36.65 o                         
   6   8   5       6112.33       6272.19       214.56 o                         
   7   8   5       1454.27       1500.43        81.29 o                         
   8   8   5        104.69        126.60        29.32 o                         
   9   8   5       1401.25       1408.48        83.29 o                         
  10   8   5       1067.43       1171.93        93.95 o                         
  11   8   5        507.33        491.68        72.63 o                         
  -9   9   5        671.24        744.89        87.95 o                         
  -8   9   5        223.78        243.21        50.64 o                         
  -7   9   5       2454.85       2712.34       133.27 o                         
  -6   9   5        911.84       1040.00        73.30 o                         
  -5   9   5       3109.41       3312.19        93.89 o                         
  -4   9   5         57.02         59.04        24.32 o                         
  -3   9   5       2918.48       2852.02        79.86 o                         
  -2   9   5       1522.65       1461.49        49.41 o                         
  -1   9   5        403.80        402.98        24.32 o                         
   0   9   5       3928.20       3939.33       125.94 o                         
   1   9   5          7.79         11.33        12.66 o                         
   2   9   5       9755.09       9480.88       293.18 o                         
   3   9   5        547.40        564.98        51.31 o                         
   4   9   5       5181.85       5044.22       177.91 o                         
   5   9   5       1990.42       1891.50        91.29 o                         
   6   9   5        105.50         92.62        24.65 o                         
   7   9   5       1941.03       1816.87        93.29 o                         
   8   9   5        222.23        221.22        37.98 o                         
   9   9   5        871.52        950.78        70.63 o                         
  10   9   5       2383.40       2465.14       142.59 o                         
  11   9   5        369.23        300.51        60.64 o                         
  -8  10   5         19.77         27.99        34.65 o                         
  -7  10   5        915.33        926.13        77.96 o                         
  -6  10   5        496.29        459.70        55.97 o                         
  -5  10   5       5619.48       5911.18       147.64 o                         
  -4  10   5        883.20        876.42        41.26 o                         
  -3  10   5        202.22        248.07        24.73 o                         
  -2  10   5       2266.60       2132.56       101.95 o                         
  -1  10   5         59.44         68.04        12.80 o                         
   0  10   5       4873.11       4561.86       163.25 o                         
   1  10   5         32.37          9.33        12.66 o                         
   2  10   5       4549.54       4670.48       168.58 o                         
   3  10   5       5369.71       5152.83       182.57 o                         
   4  10   5        714.23        690.25        52.64 o                         
   5  10   5       3638.93       3577.84       143.26 o                         
   6  10   5        693.19        659.60        53.31 o                         
   7  10   5       1942.16       1870.84        96.62 o                         
   8  10   5       1027.78       1018.01        71.30 o                         
   9  10   5       1133.42       1139.28        78.63 o                         
  10  10   5        721.93        588.97        79.29 o                         
  -8  11   5         54.73         76.63        41.31 o                         
  -7  11   5       2674.16       2597.74       135.93 o                         
  -6  11   5         91.43         84.62        28.65 o                         
  -5  11   5       2312.34       2499.32        81.72 o                         
  -4  11   5       1363.76       1475.46        57.00 o                         
  -3  11   5          9.82          0.13        20.32 o                         
  -2  11   5       1180.49       1251.23        70.63 o                         
  -1  11   5       3987.45       3972.90       151.92 o                         
   0  11   5       2672.53       2669.70       114.61 o                         
   1  11   5       4642.85       4533.88       167.25 o                         
   2  11   5       1752.66       1556.40        82.62 o                         
   3  11   5       7435.29       7620.70       253.87 o                         
   4  11   5        140.71        115.27        27.99 o                         
   5  11   5       3017.44       2921.57       126.60 o                         
   6  11   5       1103.90       1011.35        68.63 o                         
   7  11   5        176.35        209.23        38.65 o                         
   8  11   5       1359.07       1358.50        85.96 o                         
   9  11   5        175.30        187.90        43.98 o                         
  10  11   5       1529.13       1349.84       107.28 o                         
  -7  12   5       2578.25       2599.07       138.60 o                         
  -5  12   5         54.06         82.62        28.65 o                         
  -4  12   5       2558.67       2745.66       123.94 o                         
  -3  12   5        509.53        570.31        57.30 o                         
  -2  12   5       1796.76       1816.20        93.29 o                         
  -1  12   5       1820.93       1758.23        91.29 o                         
   0  12   5       1420.31       1492.44        82.62 o                         
   1  12   5       3303.88       3353.28       138.60 o                         
   2  12   5          1.62         10.66        16.66 o                         
   3  12   5       4627.64       4639.82       176.58 o                         
   4  12   5        928.26        983.43        67.30 o                         
   5  12   5        164.46        205.23        37.31 o                         
   6  12   5       1611.55       1491.10        87.29 o                         
   7  12   5         26.13         43.31        25.99 o                         
   8  12   5       3691.07       3967.57       166.58 o                         
   9  12   5          7.19          9.99        27.32 o                         
  -5  13   5         56.88         58.64        24.65 o                         
  -4  13   5        415.04        426.38        53.97 o                         
  -3  13   5        452.79        499.68        55.31 o                         
  -2  13   5         21.00         15.99        19.32 o                         
  -1  13   5       1830.46       1792.88        93.95 o                         
   0  13   5        315.38        292.52        44.64 o                         
   1  13   5       3986.99       4178.79       166.58 o                         
   2  13   5       1118.63       1005.35        72.63 o                         
   3  13   5       1704.04       1652.35        93.29 o                         
   4  13   5       1492.53       1452.46        85.96 o                         
   5  13   5         65.80         99.28        30.65 o                         
   6  13   5        837.55        794.19        74.63 o                         
   7  13   5        157.47        184.57        42.64 o                         
   8  13   5        519.77        502.34        65.30 o                         
   9  13   5       2036.14       2079.40       117.94 o                         
  -5  14   5       1133.57       1213.25        86.62 o                         
  -4  14   5        153.40        125.27        32.65 o                         
  -3  14   5       1300.11       1453.79        88.62 o                         
  -2  14   5          4.88         -8.00        19.32 o                         
  -1  14   5       3306.38       3363.28       147.26 o                         
   0  14   5         14.63         23.99        17.99 o                         
   1  14   5       3251.32       3191.37       141.93 o                         
   2  14   5       2737.16       2720.34       130.60 o                         
   3  14   5         73.66         63.97        31.32 o                         
   4  14   5       2493.21       2253.98       116.61 o                         
   5  14   5        843.72        906.80        83.29 o                         
   6  14   5       1449.67       1409.81        91.95 o                         
   7  14   5        358.43        337.09        53.31 o                         
   8  14   5        648.92        740.89        77.29 o                         
  -5  15   5       1417.26       1461.79        99.95 o                         
  -4  15   5         17.59         13.33        27.99 o                         
  -3  15   5       1791.57       1732.25       104.61 o                         
  -2  15   5        448.50        525.00        63.30 o                         
  -1  15   5       1686.36       1792.88       103.28 o                         
   0  15   5       1942.94       2065.41       109.94 o                         
   1  15   5        388.74        297.18        46.64 o                         
   2  15   5       4568.37       4887.03       197.23 o                         
   3  15   5        241.29        314.51        51.31 o                         
   4  15   5       1364.42       1367.17        91.29 o                         
   5  15   5        369.33        231.21        43.31 o                         
   6  15   5        987.58       1104.63        82.62 o                         
   7  15   5        939.67        902.14        89.95 o                         
   8  15   5          0.02         33.32        43.31 o                         
  -2  16   5       1648.29       1569.73       100.62 o                         
  -1  16   5        364.89        453.70        61.97 o                         
   0  16   5       2885.18       2874.26       140.59 o                         
   1  16   5         59.26         62.63        25.99 o                         
   2  16   5        976.54        948.11        77.96 o                         
   3  16   5        338.32        276.53        51.31 o                         
   4  16   5        189.33        167.25        41.98 o                         
   5  16   5        736.25        795.53        83.29 o                         
   6  16   5         49.67         63.97        42.64 o                         
  -5 -16   6        271.95        267.86        59.97 o                         
  -4 -16   6        826.26        812.18       103.95 o                         
  -3 -16   6       1083.81       1077.98        82.62 o                         
  -2 -16   6        135.72        145.93        37.98 o                         
  -1 -16   6       1868.67       1842.86       111.28 o                         
   0 -16   6        508.34        566.31        73.30 o                         
  -6 -15   6        828.34        872.15       100.62 o                         
  -5 -15   6       2650.50       2918.91       155.92 o                         
  -4 -15   6         44.13         47.58        29.32 o                         
  -3 -15   6       3567.73       3847.63       165.25 o                         
  -2 -15   6         15.22          7.33        22.66 o                         
  -1 -15   6       1393.97       1242.56        89.95 o                         
   0 -15   6        381.45        471.03        65.97 o                         
   1 -15   6       2716.06       2977.54       146.59 o                         
   2 -15   6       1301.29       1237.23        92.62 o                         
  -7 -14   6        439.32        537.66        79.96 o                         
  -6 -14   6        794.24        740.89        89.95 o                         
  -5 -14   6       3636.18       3711.70       177.24 o                         
  -4 -14   6         62.13         93.37        21.60 o                         
  -3 -14   6       1167.54       1202.27        57.60 o                         
  -2 -14   6        211.76        251.20        43.98 o                         
  -1 -14   6        756.50        735.56        75.96 o                         
   0 -14   6       2096.95       2116.05       113.28 o                         
   1 -14   6        652.68        732.23        79.29 o                         
   2 -14   6       4512.99       4471.24       188.57 o                         
   3 -14   6        547.25        626.95        72.63 o                         
   4 -14   6       1852.66       1924.81       117.27 o                         
  -8 -13   6       1482.02       1363.84       171.91 o                         
  -7 -13   6        738.85        735.56        89.29 o                         
  -6 -13   6        320.05        269.20        53.97 o                         
  -5 -13   6       1824.49       1869.51       115.27 o                         
  -4 -13   6       3594.69       3439.24       105.59 o                         
  -3 -13   6        545.60        584.50        68.63 o                         
  -2 -13   6       3400.42       3384.92       102.63 o                         
  -1 -13   6       1160.07       1101.97        73.30 o                         
   0 -13   6       2838.13       2836.95       130.60 o                         
   1 -13   6         13.13         23.99        21.99 o                         
   2 -13   6        522.30        461.70        59.97 o                         
   3 -13   6       2007.00       1829.53       106.61 o                         
   4 -13   6         12.41          3.33        22.66 o                         
   5 -13   6       2242.61       2543.76       136.60 o                         
  -8 -12   6        675.91        770.87        94.62 o                         
  -7 -12   6       2877.40       3020.12       160.58 o                         
  -6 -12   6       1276.44       1209.91        93.29 o                         
  -5 -12   6        453.90        447.70        62.63 o                         
  -4 -12   6       1576.04       1522.63        61.37 o                         
  -3 -12   6        360.43        372.87        74.60 o                         
  -2 -12   6       2617.33       2696.21        85.18 o                         
  -1 -12   6          7.50         35.98        18.66 o                         
   0 -12   6       3401.23       3258.00       138.60 o                         
   1 -12   6       1628.83       1600.38        90.62 o                         
   2 -12   6        405.39        413.72        53.97 o                         
   3 -12   6       3662.79       3644.47       157.92 o                         
   4 -12   6         19.94         30.65        21.99 o                         
   5 -12   6       2194.63       2251.64        66.76 o                         
   6 -12   6        104.62        142.91        22.50 o                         
   7 -12   6       2011.87       2327.47       136.23 o                         
  -9 -11   6       1638.15       1701.60       122.60 o                         
  -8 -11   6        497.77        445.04        70.63 o                         
  -7 -11   6        972.47        922.79        83.29 o                         
  -6 -11   6       2865.30       2851.61       146.59 o                         
  -5 -11   6         59.33         86.62        29.98 o                         
  -4 -11   6       4515.22       4409.08       119.63 o                         
  -3 -11   6         59.74         57.02        15.26 o                         
  -2 -11   6       6870.17       6716.28       161.76 o                         
  -1 -11   6        897.95        881.69        42.17 o                         
   0 -11   6       2362.01       2547.10       113.94 o                         
   1 -11   6       2334.13       2246.65       107.28 o                         
   2 -11   6        112.26        120.07        32.65 o                         
   3 -11   6       1158.88       1159.21        52.71 o                         
   4 -11   6       1818.08       1767.47        53.76 o                         
   5 -11   6        362.95        361.11        28.13 o                         
   6 -11   6       3466.99       3827.90       119.60 o                         
   7 -11   6       1171.62       1268.94        52.47 o                         
  -9 -10   6       1294.88       1116.63        96.62 o                         
  -8 -10   6       2388.77       2218.00       132.60 o                         
  -7 -10   6        497.07        460.36        65.97 o                         
  -6 -10   6       4716.42       4883.03       203.90 o                         
  -5 -10   6        404.46        387.73        54.64 o                         
  -4 -10   6       2897.31       2889.58        86.19 o                         
  -3 -10   6        631.68        608.33        36.22 o                         
  -2 -10   6       1956.67       1991.68        65.99 o                         
  -1 -10   6       2524.97       2554.41       130.60 o                         
   0 -10   6        148.91        165.79        15.74 o                         
   1 -10   6       5467.63       5201.93       129.26 o                         
   2 -10   6       2067.01       2123.14        69.87 o                         
   3 -10   6        479.42        530.52        29.32 o                         
   4 -10   6       1967.08       1993.14        56.46 o                         
   5 -10   6        720.61        669.45        60.75 o                         
   6 -10   6       2688.17       2849.39        76.48 o                         
   7 -10   6          1.61          1.91        21.03 o                         
   8 -10   6       1187.78       1194.94        84.42 o                         
 -10  -9   6        582.83        570.31        82.62 o                         
  -9  -9   6        291.44        284.52        58.64 o                         
  -8  -9   6       1639.44       1556.40       107.94 o                         
  -7  -9   6         76.93         89.29        31.32 o                         
  -6  -9   6       1996.16       2077.40       115.27 o                         
  -5  -9   6       1171.02       1231.24        82.62 o                         
  -4  -9   6       4016.65       4045.70       106.90 o                         
  -3  -9   6       7665.71       7794.94       177.78 o                         
  -2  -9   6        340.57        390.39        23.94 o                         
  -1  -9   6       1220.30       1155.75        36.66 o                         
   0  -9   6        838.81        713.50        27.98 o                         
   1  -9   6       4673.54       4330.69       246.84 o                         
   2  -9   6       2147.71       2152.08        68.52 o                         
   3  -9   6        104.35        116.72        14.80 o                         
   4  -9   6       2692.08       2536.82        64.33 o                         
   5  -9   6          8.09          3.64         9.13 o                         
   6  -9   6       3728.17       3509.35       108.07 o                         
   7  -9   6       1944.00       1790.44        59.00 o                         
   8  -9   6         60.86         63.15        37.34 o                         
   9  -9   6       1356.56       1320.52       104.61 o                         
 -10  -8   6       1565.86       1605.05       117.27 o                         
  -9  -8   6        556.23        616.28        80.63 o                         
  -8  -8   6        663.30        606.29        75.96 o                         
  -7  -8   6       1984.83       1908.82       112.61 o                         
  -6  -8   6       2698.04       2444.48       124.60 o                         
  -5  -8   6       5041.47       5177.48       198.57 o                         
  -4  -8   6          4.15         12.89         6.43 o                         
  -3  -8   6      10039.26      10198.98       177.41 o                         
  -2  -8   6         61.31         88.35        19.88 o                         
  -1  -8   6       1625.66       1618.05        43.96 o                         
   0  -8   6       6363.31       6277.42       117.57 o                         
   1  -8   6        114.30         95.69        11.55 o                         
   2  -8   6       5601.58       5527.63       133.09 o                         
   3  -8   6          3.04          3.44         7.94 o                         
   4  -8   6       6263.94       6316.64       124.25 o                         
   5  -8   6        736.04        688.13        32.93 o                         
   6  -8   6       2542.02       2512.70        67.49 o                         
   7  -8   6       2124.70       2235.32       115.94 o                         
   8  -8   6          1.01        -22.66        22.66 o                         
 -11  -7   6          0.14        -25.32        25.32 o                         
 -10  -7   6       2536.81       2363.19       140.59 o                         
  -9  -7   6        656.85        665.59        81.29 o                         
  -8  -7   6         20.77         55.97        27.99 o                         
  -7  -7   6       1788.37       1747.49        74.96 o                         
  -6  -7   6        567.45        623.39        35.10 o                         
  -5  -7   6       5948.62       6020.91       144.01 o                         
  -4  -7   6        360.02        370.71        31.48 o                         
  -3  -7   6       7839.21       7946.91       141.62 o                         
  -2  -7   6       5996.61       5653.33       123.92 o                         
  -1  -7   6       1604.57       1611.70        66.74 o                         
   0  -7   6       2965.89       3130.28        67.03 o                         
   1  -7   6         33.05         31.15         6.79 o                         
   2  -7   6       4336.82       4163.64        82.60 o                         
   3  -7   6        375.40        354.92        22.12 o                         
   4  -7   6       4940.31       5075.03       103.10 o                         
   5  -7   6       7337.27       7019.61       136.69 o                         
   6  -7   6        131.76        135.93        29.98 o                         
   7  -7   6       2476.70       2438.48       121.27 o                         
   8  -7   6        376.06        374.79        39.92 o                         
   9  -7   6       1385.13       1600.38       107.28 o                         
 -11  -6   6        300.66        249.21        55.31 o                         
 -10  -6   6        537.21        437.04        69.30 o                         
  -9  -6   6        962.47        824.84        86.62 o                         
  -8  -6   6        114.77        127.66        21.29 o                         
  -7  -6   6       3868.97       3884.31       139.26 o                         
  -6  -6   6         80.82         85.66        15.36 o                         
  -5  -6   6      11214.51      11493.14       247.30 o                         
  -4  -6   6        686.23        701.15        24.05 o                         
  -3  -6   6       2545.28       2571.67        56.37 o                         
  -2  -6   6       2636.85       2712.87        59.42 o                         
  -1  -6   6          2.65         19.50         6.34 o                         
   0  -6   6        489.39        486.15        35.13 o                         
   1  -6   6       4338.37       4123.80        86.46 o                         
   2  -6   6       1621.28       1537.75        72.63 o                         
   3  -6   6       7269.05       7303.23       133.79 o                         
   4  -6   6        199.96        178.96        16.66 o                         
   5  -6   6      11501.97      11382.97       202.36 o                         
   6  -6   6        168.11        172.58        33.98 o                         
   7  -6   6       1369.15       1373.22        60.69 o                         
   8  -6   6        484.04        591.63        69.30 o                         
   9  -6   6         20.68         28.65        29.32 o                         
  10  -6   6        651.61        770.21        88.62 o                         
 -11  -5   6       1444.49       1631.03       115.94 o                         
 -10  -5   6         56.41        108.03        24.10 o                         
  -9  -5   6        868.96        906.57        52.97 o                         
  -8  -5   6        187.22        175.81        25.99 o                         
  -7  -5   6       4504.60       4474.44       120.11 o                         
  -6  -5   6       3303.09       3146.34        90.03 o                         
  -5  -5   6       4198.53       4155.21       107.29 o                         
  -4  -5   6       9371.13       9773.33       167.63 o                         
  -3  -5   6         37.12         52.34         7.78 o                         
  -2  -5   6       5427.73       5360.83        99.63 o                         
  -1  -5   6       1846.94       1956.39        58.01 o                         
   0  -5   6        844.36        678.91        23.69 o                         
   1  -5   6       2803.54       2806.88        59.17 o                         
   2  -5   6       1541.26       1336.77       118.27 o                         
   3  -5   6       7755.25       7625.95       137.66 o                         
   4  -5   6       1516.37       1354.83        39.89 o                         
   5  -5   6       4335.32       4170.80       157.25 o                         
   6  -5   6       3386.68       3505.24       102.23 o                         
   7  -5   6        982.87        982.02        49.94 o                         
   8  -5   6       1834.01       1886.83       105.95 o                         
   9  -5   6          0.25        -21.99        21.99 o                         
  10  -5   6       1807.00       1808.87       114.61 o                         
 -12  -4   6        331.65        391.73        70.63 o                         
 -11  -4   6       1016.74       1185.42        64.13 o                         
 -10  -4   6        300.85        321.77        36.96 o                         
  -9  -4   6       1131.90       1048.53        53.61 o                         
  -8  -4   6       3146.21       3255.29       100.18 o                         
  -7  -4   6       4185.71       4048.45       111.56 o                         
  -6  -4   6       7147.89       7282.57       170.18 o                         
  -5  -4   6        263.78        220.39        32.98 o                         
  -4  -4   6      12156.09      12868.21       213.60 o                         
  -3  -4   6       1023.25       1014.89        28.18 o                         
  -2  -4   6        209.68        185.74        13.07 o                         
  -1  -4   6       2035.61       1903.08        44.27 o                         
   0  -4   6        784.41        718.88        35.02 o                         
   1  -4   6      19755.80      20789.69       334.39 o                         
   2  -4   6       1370.96       1188.59        57.97 o                         
   3  -4   6       9166.82       9424.54       164.21 o                         
   4  -4   6       1016.52       1124.13        34.84 o                         
   5  -4   6       3209.15       3023.45       123.27 o                         
   6  -4   6       2993.09       2890.87        89.28 o                         
   7  -4   6        190.68        155.25        34.65 o                         
   8  -4   6       2340.77       1938.81       105.95 o                         
   9  -4   6        796.02        783.53        79.29 o                         
  10  -4   6        289.04        241.88        49.97 o                         
 -12  -3   6        203.56        237.21        52.64 o                         
 -11  -3   6       1170.11       1169.29        76.96 o                         
 -10  -3   6        579.38        647.66        59.64 o                         
  -9  -3   6        112.34        163.53        25.05 o                         
  -8  -3   6       5812.36       6025.32       155.59 o                         
  -7  -3   6        805.35        769.28        40.04 o                         
  -6  -3   6       6046.78       6075.84       147.25 o                         
  -5  -3   6       2500.32       2704.35       123.94 o                         
  -4  -3   6       1706.53       1523.02        96.95 o                         
  -3  -3   6       1163.18       1037.37        27.41 o                         
  -2  -3   6         33.66         35.44         6.33 o                         
  -1  -3   6       7292.31       7091.35       166.06 o                         
   0  -3   6         10.45          0.75         4.18 o                         
   1  -3   6      27868.97      28685.81       556.39 o                         
   2  -3   6       6417.18       6123.91       136.40 o                         
   3  -3   6       2927.36       2843.45        61.22 o                         
   4  -3   6       2572.23       2520.06       125.27 o                         
   5  -3   6         94.14         79.96        21.99 o                         
   6  -3   6        341.48        430.38        48.64 o                         
   7  -3   6       1409.11       1357.84        79.96 o                         
   8  -3   6       1500.25       1647.02        93.29 o                         
   9  -3   6       3831.09       3889.61       166.58 o                         
  10  -3   6        173.14        111.94        35.98 o                         
  11  -3   6       2556.96       2587.74       148.59 o                         
 -12  -2   6         27.42         49.97        37.98 o                         
 -11  -2   6        555.18        678.48        57.07 o                         
 -10  -2   6        560.72        591.25        47.95 o                         
  -9  -2   6        414.44        425.45        39.17 o                         
  -8  -2   6       6927.57       7010.14       174.24 o                         
  -7  -2   6        505.54        516.71        39.24 o                         
  -6  -2   6       8093.83       8258.83       195.87 o                         
  -5  -2   6       1356.49       1069.18        71.96 o                         
  -4  -2   6       5291.57       5141.94       122.11 o                         
  -3  -2   6       1403.61       1366.89        57.64 o                         
  -2  -2   6         19.80         12.64         4.90 o                         
  -1  -2   6       4556.50       4308.23       117.56 o                         
   0  -2   6      11128.21      11797.41       198.09 o                         
   1  -2   6      11128.70      11815.38       241.41 o                         
   2  -2   6      11165.54      11557.18       238.36 o                         
   3  -2   6          4.08          3.94         5.45 o                         
   4  -2   6       7067.89       6895.42       153.74 o                         
   5  -2   6         92.06         73.29        13.45 o                         
   6  -2   6       2583.18       2724.34       117.27 o                         
   7  -2   6        952.96        916.13        63.30 o                         
   8  -2   6        228.32        141.26        31.98 o                         
   9  -2   6       3369.11       3216.02       144.59 o                         
  10  -2   6        381.35        347.09        53.97 o                         
  11  -2   6       1878.08       1934.14       119.27 o                         
 -11  -1   6        381.20        339.76        55.97 o                         
 -10  -1   6       2479.55       2439.24        90.12 o                         
  -9  -1   6        292.19        311.32        33.75 o                         
  -8  -1   6       6437.08       6452.92       178.21 o                         
  -7  -1   6       1411.83       1396.97        56.01 o                         
  -6  -1   6       2860.08       2808.23        83.08 o                         
  -5  -1   6        215.11        249.13        30.98 o                         
  -4  -1   6        574.92        617.11        29.98 o                         
  -3  -1   6       3386.54       3398.99        86.85 o                         
  -2  -1   6       8102.54       8510.54       280.82 o                         
  -1  -1   6       6950.31       6940.60       242.51 o                         
   0  -1   6      31016.32      33652.71       924.79 o                         
   1  -1   6         10.96          6.66         9.99 o                         
   2  -1   6      13065.85      13179.25       378.41 o                         
   3  -1   6         82.82         84.41        19.32 o                         
   4  -1   6       1187.62       1137.18        40.66 o                         
   5  -1   6        624.43        604.46        29.85 o                         
   7  -1   6       7148.08       7328.18       247.21 o                         
   8  -1   6        422.32        415.72        51.97 o                         
   9  -1   6       2740.30       2578.41       124.60 o                         
  10  -1   6       1608.99       1389.82        91.29 o                         
  11  -1   6       1363.55       1369.83        96.62 o                         
 -11   0   6        357.91        307.18        51.97 o                         
 -10   0   6       2787.08       2737.00       135.93 o                         
  -9   0   6       3883.46       3932.07       118.66 o                         
  -8   0   6        207.08        210.78        26.62 o                         
  -7   0   6       5953.60       6028.03       151.19 o                         
  -6   0   6        167.42        184.75        21.91 o                         
  -5   0   6       6355.39       6088.03       294.82 o                         
  -4   0   6         19.34          6.34         6.35 o                         
  -3   0   6       3166.49       3143.60        82.35 o                         
  -2   0   6      13431.68      13475.26       276.48 o                         
  -1   0   6          4.01         -0.67         9.99 o                         
   0   0   6      10371.04      10414.94       309.84 o                         
   1   0   6      16193.49      16804.40       477.02 o                         
   2   0   6       4144.41       4082.18       136.60 o                         
   3   0   6       3632.08       3492.55       122.60 o                         
   4   0   6       4466.13       4428.77       104.70 o                         
   5   0   6       7916.45       8405.89       183.42 o                         
   7   0   6       7007.94       7017.67       238.54 o                         
   8   0   6        850.44        844.17        61.97 o                         
   9   0   6        335.32        314.51        47.31 o                         
  10   0   6       2580.56       2579.08       128.60 o                         
  11   0   6          9.99          9.99        22.66 o                         
 -11   1   6       2078.10       2369.19       131.93 o                         
 -10   1   6       3169.85       2959.55       144.59 o                         
  -9   1   6       4534.81       4629.44       133.50 o                         
  -8   1   6        714.76        736.07        66.30 o                         
  -7   1   6       2043.34       2037.95        71.66 o                         
  -6   1   6        946.79        913.24        43.09 o                         
  -5   1   6        259.66        255.63        24.46 o                         
  -4   1   6       2437.85       2249.04        77.96 o                         
  -3   1   6        108.13         87.90        15.06 o                         
  -2   1   6      19486.16      20661.52       400.75 o                         
  -1   1   6       1261.26       1481.77        65.30 o                         
   0   1   6      22761.76      21617.47       602.29 o                         
   1   1   6       8058.58       8468.13       259.20 o                         
   2   1   6        536.45        566.98        35.98 o                         
   3   1   6       1441.17       1629.03        69.30 o                         
   4   1   6        188.53        147.30        15.33 o                         
   5   1   6       4406.21       4020.43        99.25 o                         
   6   1   6       3600.21       3551.71        93.06 o                         
   8   1   6       5136.44       5402.03       197.90 o                         
   9   1   6        341.06        316.50        44.64 o                         
  10   1   6       2876.31       2810.96       135.26 o                         
 -11   2   6       2622.87       2601.07       141.93 o                         
 -10   2   6        245.80        206.56        46.64 o                         
  -9   2   6       2185.21       2134.04       113.28 o                         
  -8   2   6        544.54        542.94        44.22 o                         
  -7   2   6       2851.07       2820.14       179.87 o                         
  -6   2   6       1055.20       1112.97        65.97 o                         
  -5   2   6       1540.06       1575.71        57.20 o                         
  -4   2   6       3040.82       2883.62       154.50 o                         
  -3   2   6       1918.69       2029.64        51.87 o                         
  -2   2   6      10023.55      10091.54       204.03 o                         
  -1   2   6        241.62        188.27        14.67 o                         
   0   2   6       3007.14       2884.92       105.95 o                         
   1   2   6       9160.87       9829.30       293.85 o                         
   2   2   6         54.78         59.30        14.66 o                         
   3   2   6       7628.72       7772.55       235.21 o                         
   4   2   6       1249.20       1310.88        41.33 o                         
   5   2   6       4745.71       4786.53       112.68 o                         
   6   2   6       6013.34       6277.21       144.53 o                         
   7   2   6          5.41         13.15        10.53 o                         
 -11   3   6       2259.43       2162.69       171.91 o                         
 -10   3   6        778.44        890.14        87.29 o                         
  -9   3   6       1975.20       1979.45       111.94 o                         
  -8   3   6        499.47        554.32        61.30 o                         
  -7   3   6       1910.27       2039.42       103.95 o                         
  -6   3   6       2204.57       2183.35       101.95 o                         
  -5   3   6        274.73        287.21        25.32 o                         
  -4   3   6       3013.53       2958.95        71.70 o                         
  -3   3   6      10697.78      10849.04       220.21 o                         
  -2   3   6      15854.49      16981.93       333.93 o                         
  -1   3   6      24175.28      24288.45       470.14 o                         
   0   3   6         56.87         30.04         8.48 o                         
   1   3   6      10645.34      10121.82       299.18 o                         
   2   3   6        110.73        178.58        24.65 o                         
   3   3   6       6911.56       7005.01       214.56 o                         
   4   3   6       5789.21       5925.03       187.24 o                         
   5   3   6         84.90         91.66        18.66 o                         
   6   3   6       3984.69       4247.48       104.87 o                         
   7   3   6       1260.61       1273.21        48.36 o                         
   8   3   6       5152.90       5260.02       131.72 o                         
  11   3   6        940.00        976.30        63.05 o                         
  12   3   6        758.17        816.64        94.62 o                         
 -10   4   6       1352.67       1263.22        93.95 o                         
  -9   4   6        199.58        191.90        45.98 o                         
  -8   4   6       1201.91       1194.59        81.29 o                         
  -7   4   6          1.64         -9.33        15.33 o                         
  -6   4   6       4725.20       4794.41       177.24 o                         
  -5   4   6       1581.59       1444.70        60.30 o                         
  -4   4   6       2949.64       2897.17        73.09 o                         
  -3   4   6      13505.47      13760.92       276.82 o                         
  -2   4   6        676.87        708.33        27.13 o                         
  -1   4   6       3068.32       2974.05        72.52 o                         
   0   4   6        855.98        789.85        32.32 o                         
   1   4   6       8702.10       8797.87       384.77 o                         
   2   4   6       5134.14       5249.49       120.62 o                         
   3   4   6       1787.33       1769.56        73.30 o                         
   4   4   6       6941.15       6867.82       211.89 o                         
   5   4   6        423.19        439.71        33.32 o                         
   6   4   6        791.54        702.00        31.20 o                         
   7   4   6        471.52        452.19        31.68 o                         
   8   4   6       1879.73       1905.16        63.48 o                         
   9   4   6       2661.08       2694.14        83.94 o                         
  10   4   6         68.28         91.96        21.43 o                         
  11   4   6       2214.98       2390.19       107.25 o                         
 -10   5   6       2485.44       2457.81       135.93 o                         
  -9   5   6        269.18        195.23        49.31 o                         
  -8   5   6       2594.27       2627.06       129.93 o                         
  -7   5   6        362.54        291.85        45.31 o                         
  -6   5   6       1348.27       1235.90        75.96 o                         
  -5   5   6       1471.50       1543.83        49.46 o                         
  -4   5   6          5.56         -5.70         6.24 o                         
  -3   5   6       3605.99       3410.36        84.14 o                         
  -2   5   6       4700.18       4908.68       111.39 o                         
  -1   5   6       3766.91       3659.38        86.69 o                         
   0   5   6       3465.73       3377.57        81.27 o                         
   1   5   6       8874.00       9032.98       188.92 o                         
   2   5   6       9547.05       9673.23       203.27 o                         
   3   5   6          3.20         13.73         7.76 o                         
   4   5   6       2433.17       2392.09        67.25 o                         
   5   5   6       1728.10       1699.93        54.93 o                         
   6   5   6       1226.43       1181.02        40.66 o                         
   7   5   6       3558.14       3738.57        95.69 o                         
   8   5   6          0.98          3.40         8.69 o                         
   9   5   6       4335.42       4669.36       102.02 o                         
  10   5   6        342.86        399.81        41.31 o                         
 -10   6   6       1203.93       1213.91        97.95 o                         
  -9   6   6         60.90         81.96        38.65 o                         
  -8   6   6       2587.41       2671.03       132.60 o                         
  -7   6   6       2205.95       2289.96       115.27 o                         
  -6   6   6          8.12         19.99        19.32 o                         
  -5   6   6       6912.62       6966.16       157.98 o                         
  -4   6   6       1520.44       1519.59        49.88 o                         
  -3   6   6       5211.34       5011.40       116.49 o                         
  -2   6   6        448.59        418.29        22.29 o                         
  -1   6   6       4066.60       3819.18        91.16 o                         
   0   6   6        460.83        467.58        27.65 o                         
   1   6   6          1.92         10.81         6.07 o                         
   2   6   6      16322.44      16635.52       333.26 o                         
   3   6   6       8771.99       9032.21       193.34 o                         
   4   6   6        830.97        778.20        44.64 o                         
   5   6   6       4364.53       4260.69       140.23 o                         
   6   6   6        303.64        303.60        26.41 o                         
   7   6   6       6072.92       6257.24       150.12 o                         
   8   6   6         87.55         28.65        20.66 o                         
   9   6   6       2173.46       2431.16       119.27 o                         
  10   6   6       1242.08       1361.84        90.62 o                         
  -9   7   6        623.70        628.94        73.96 o                         
  -8   7   6        408.94        546.99        67.30 o                         
  -7   7   6       1582.65       1643.69        97.95 o                         
  -6   7   6        712.83        734.89        60.64 o                         
  -5   7   6       1907.81       1914.48        62.02 o                         
  -4   7   6       6013.72       5905.77       438.04 o                         
  -3   7   6         79.78        107.26        14.99 o                         
  -2   7   6       3735.26       3483.70        87.40 o                         
  -1   7   6       2276.56       2247.94        62.17 o                         
   0   7   6      12121.82      11060.36       642.64 o                         
   1   7   6       3732.98       3697.70        88.54 o                         
   2   7   6       2552.53       2391.05        63.94 o                         
   3   7   6       4504.26       4129.44       285.82 o                         
   4   7   6        106.52        106.48        15.53 o                         
   5   7   6       1323.76       1373.65        48.48 o                         
   6   7   6       2455.34       2588.41       113.94 o                         
   7   7   6       3909.05       4014.88       157.92 o                         
   8   7   6       4744.69       4999.57       189.24 o                         
   9   7   6       1020.14        977.43        70.63 o                         
  10   7   6       2094.12       1960.80       132.60 o                         
  11   7   6        225.09        253.20        55.31 o                         
  -9   8   6        700.55        660.26        77.96 o                         
  -8   8   6        300.41        349.09        56.64 o                         
  -7   8   6       1833.17       1984.12       109.94 o                         
  -6   8   6       4228.42       4002.88       161.92 o                         
  -5   8   6        526.85        538.35        38.31 o                         
  -4   8   6       6119.71       6060.99       143.37 o                         
  -3   8   6       1452.33       1458.30        50.57 o                         
  -2   8   6       4325.26       4404.90       106.95 o                         
  -1   8   6         59.91         50.19        11.99 o                         
   0   8   6       9170.42       9562.51       201.52 o                         
   1   8   6       5344.52       5374.50       121.37 o                         
   2   8   6        653.84        604.89        26.21 o                         
   3   8   6       3957.25       3636.03       252.84 o                         
   4   8   6       2489.79       2329.27       101.28 o                         
   5   8   6       1709.08       1682.27        85.29 o                         
   6   8   6       1067.65       1121.96        69.96 o                         
   7   8   6       4640.98       4819.07       179.91 o                         
   8   8   6       3024.62       2891.59       128.60 o                         
   9   8   6          0.07         19.32        17.32 o                         
  11   8   6        369.29        509.01        73.96 o                         
  -9   9   6       1126.42       1065.32       104.61 o                         
  -8   9   6       1631.23       1729.58       111.94 o                         
  -7   9   6       1716.62       1986.78       113.94 o                         
  -6   9   6       1336.36       1337.85        85.29 o                         
  -5   9   6         15.12          4.66        16.99 o                         
  -4   9   6       2876.29       2889.90        83.51 o                         
  -3   9   6       1039.43       1033.17        70.60 o                         
  -2   9   6       2017.39       2049.21        63.11 o                         
  -1   9   6       1988.30       1881.02        57.75 o                         
   0   9   6       2983.53       3074.07        79.79 o                         
   1   9   6       5596.26       4962.47       118.81 o                         
   2   9   6        232.69        247.21        32.65 o                         
   3   9   6       1079.77       1022.01        61.97 o                         
   4   9   6        696.57        623.61        49.97 o                         
   5   9   6        368.28        374.41        43.98 o                         
   6   9   6       1829.03       1850.19        93.29 o                         
   7   9   6         90.08         81.96        24.65 o                         
   8   9   6       3877.31       3668.39       153.25 o                         
   9   9   6        444.00        493.68        57.97 o                         
  11   9   6       1217.69       1264.55       104.61 o                         
  -8  10   6        943.82       1029.34        84.62 o                         
  -7  10   6         44.79         85.29        36.65 o                         
  -6  10   6       1777.83       1797.55       102.61 o                         
  -5  10   6        618.74        633.59        39.38 o                         
  -4  10   6       1806.95       1816.37        62.84 o                         
  -3  10   6       2229.24       2357.58        72.79 o                         
  -2  10   6       1417.02       1412.02        50.61 o                         
  -1  10   6       4435.98       4351.19       108.47 o                         
   0  10   6          2.07         -4.66        11.33 o                         
   1  10   6       3472.29       3178.04       127.27 o                         
   2  10   6       1903.20       1684.94        83.96 o                         
   3  10   6        523.88        465.69        49.31 o                         
   4  10   6       4329.12       4277.41       163.25 o                         
   5  10   6        231.78        233.88        37.31 o                         
   6  10   6       7886.31       7794.54       263.20 o                         
   7  10   6       1376.34       1442.46        85.29 o                         
   8  10   6       3726.13       3717.03       156.59 o                         
   9  10   6        791.34        967.44        73.96 o                         
  -8  11   6        711.35        776.20        84.62 o                         
  -7  11   6         19.96         23.99        31.98 o                         
  -6  11   6       2512.09       2721.67       131.93 o                         
  -5  11   6        668.68        679.74        42.50 o                         
  -4  11   6        914.06        956.69        45.67 o                         
  -3  11   6       3009.60       3079.21       102.77 o                         
  -2  11   6       1044.90        996.09        63.97 o                         
  -1  11   6       2754.98       2699.02       117.27 o                         
   0  11   6       4094.71       4138.81       157.25 o                         
   1  11   6       2610.92       2587.74       113.28 o                         
   2  11   6       3707.94       3614.48       144.59 o                         
   3  11   6       1404.45       1305.86        76.63 o                         
   4  11   6       3282.32       3230.68       135.93 o                         
   5  11   6       1015.06        961.44        67.30 o                         
   6  11   6       2108.82       1970.12       103.95 o                         
   7  11   6       2745.79       2803.63       130.60 o                         
   8  11   6        319.47        326.50        49.97 o                         
   9  11   6       1008.28        972.77        79.96 o                         
  -7  12   6       1152.69       1149.94        97.28 o                         
  -5  12   6       2886.42       3214.02       139.26 o                         
  -4  12   6         12.32         33.32        17.32 o                         
  -3  12   6       3550.66       3639.14       149.92 o                         
  -2  12   6        534.68        634.94        51.31 o                         
  -1  12   6       3389.92       3419.92       140.59 o                         
   0  12   6        536.31        431.05        49.31 o                         
   1  12   6        579.63        459.70        49.97 o                         
   2  12   6        465.67        427.05        47.98 o                         
   3  12   6        119.01        120.60        28.65 o                         
   4  12   6       2123.40       2029.43       103.28 o                         
   5  12   6       6115.58       6005.66       219.22 o                         
   6  12   6       1324.97       1219.91        80.63 o                         
   7  12   6       3034.74       2946.89       137.93 o                         
   8  12   6         97.14        116.61        36.65 o                         
   9  12   6        339.23        333.76        53.31 o                         
  -5  13   6       2950.47       3525.20       154.59 o                         
  -4  13   6        258.69        240.54        43.31 o                         
  -3  13   6        668.59        634.28        62.63 o                         
  -2  13   6       2216.64       2208.00       109.94 o                         
  -1  13   6        705.85        666.93        64.63 o                         
   0  13   6        593.66        574.31        60.64 o                         
   1  13   6        420.62        382.40        47.98 o                         
   2  13   6       5133.96       5003.57       190.57 o                         
   3  13   6       2127.42       1908.16       101.95 o                         
   4  13   6        845.45        906.80        71.30 o                         
   5  13   6       2728.25       2591.74       126.60 o                         
   6  13   6         52.67         15.33        23.32 o                         
   7  13   6        923.78        901.47        83.96 o                         
   8  13   6        378.94        517.67        65.97 o                         
   9  13   6        648.15        676.25        73.96 o                         
  -5  14   6       2527.07       2784.97       139.26 o                         
  -4  14   6       2001.64       2220.66       117.94 o                         
  -3  14   6        340.65        355.75        53.31 o                         
  -2  14   6       2501.79       2679.69       127.93 o                         
  -1  14   6         27.39         24.65        18.66 o                         
   0  14   6         41.62         42.64        21.99 o                         
   1  14   6        258.53        311.17        47.31 o                         
   2  14   6        178.19        166.58        35.98 o                         
   3  14   6       6049.14       6106.27       227.22 o                         
   4  14   6        279.80        315.84        49.97 o                         
   5  14   6       3691.78       3671.72       161.25 o                         
   6  14   6        333.08        301.85        52.64 o                         
   7  14   6       2068.29       2049.42       115.27 o                         
   8  14   6        614.68        690.91        79.29 o                         
  -4  15   6       2081.46       2489.79       131.27 o                         
  -3  15   6        392.90        502.34        61.97 o                         
  -2  15   6         92.74        123.94        36.65 o                         
  -1  15   6        916.12        901.47        73.96 o                         
   0  15   6       1316.56       1219.24        83.29 o                         
   1  15   6       2508.24       2535.10       127.27 o                         
   2  15   6        119.86         80.63        31.98 o                         
   3  15   6       4138.25       4088.17       175.24 o                         
   4  15   6        813.85        957.44        77.29 o                         
   5  15   6       1091.79        938.12        77.29 o                         
   6  15   6        275.70        291.85        51.31 o                         
   7  15   6        231.54        263.86        51.31 o                         
  -2  16   6        336.39        374.41        59.30 o                         
  -1  16   6       1149.48       1169.27        87.95 o                         
   0  16   6        216.84        253.87        46.64 o                         
   1  16   6       2289.09       2227.99       121.27 o                         
   2  16   6        485.14        385.07        56.64 o                         
   3  16   6       1220.91       1263.22        91.95 o                         
   4  16   6       1550.25       1543.74       101.28 o                         
   5  16   6        283.17        198.57        53.97 o                         
  -5 -16   7        771.85        847.50       113.28 o                         
  -3 -16   7        251.39        301.18        50.64 o                         
  -2 -16   7        813.41        726.23        77.96 o                         
  -1 -16   7         17.43         34.65        29.98 o                         
  -6 -15   7        714.36        802.86       116.61 o                         
  -5 -15   7       1392.33       1372.50       103.28 o                         
  -4 -15   7       1143.89       1085.98        89.29 o                         
  -3 -15   7        447.17        533.66        66.63 o                         
  -2 -15   7       1593.99       1544.41        97.28 o                         
  -1 -15   7        601.24        578.97        71.30 o                         
   0 -15   7       1043.67       1026.01        79.96 o                         
   1 -15   7       1867.39       1854.18       113.94 o                         
   2 -15   7        339.96        261.20        77.29 o                         
  -6 -14   7       1470.52       1592.38       110.61 o                         
  -5 -14   7        475.56        543.65        72.63 o                         
  -4 -14   7       1210.86       1123.96        85.96 o                         
  -3 -14   7        127.73        121.42        25.39 o                         
  -2 -14   7       1591.68       1682.94        97.28 o                         
  -1 -14   7       2549.58       2511.11       125.27 o                         
   0 -14   7        136.92        209.89        45.31 o                         
   1 -14   7       3318.47       3199.36       151.26 o                         
   2 -14   7        277.69        273.19        50.64 o                         
   3 -14   7       2287.96       2210.67       125.27 o                         
  -7 -13   7        980.12        964.77       107.28 o                         
  -6 -13   7       1950.23       1941.47       121.94 o                         
  -5 -13   7          8.97          9.33        19.99 o                         
  -4 -13   7       1989.24       1909.75       140.26 o                         
  -3 -13   7       4235.65       4317.71       122.49 o                         
  -2 -13   7        414.47        397.73        51.97 o                         
  -1 -13   7       4140.84       4111.50       166.58 o                         
   0 -13   7         15.06        -19.99        19.99 o                         
   1 -13   7        486.98        435.71        58.64 o                         
   2 -13   7         77.35         81.96        34.65 o                         
   3 -13   7       2298.50       2285.30       124.60 o                         
   4 -13   7       2558.58       2549.09       135.26 o                         
   5 -13   7          3.93          9.33        29.32 o                         
  -8 -12   7       2771.08       2764.98       160.58 o                         
  -7 -12   7        142.95        134.60        43.98 o                         
  -6 -12   7       1626.18       1609.04       107.28 o                         
  -5 -12   7        796.18        617.62        71.30 o                         
  -4 -12   7        142.49        154.96        23.68 o                         
  -3 -12   7       2435.05       2370.23        79.16 o                         
  -2 -12   7       1738.52       1622.99        63.34 o                         
  -1 -12   7       2736.70       2952.89       128.60 o                         
   0 -12   7       1637.91       1466.45        85.96 o                         
   1 -12   7       1242.55       1296.54        81.96 o                         
   2 -12   7       2142.25       1866.18       103.28 o                         
   3 -12   7        949.64        887.48        83.29 o                         
   4 -12   7       3101.93       2880.93       140.59 o                         
   5 -12   7        221.09        200.16        23.72 o                         
   6 -12   7       1401.38       1524.96        58.40 o                         
   7 -12   7        996.32       1058.80        69.58 o                         
  -8 -11   7       3160.95       3491.88       179.91 o                         
  -7 -11   7        608.74        514.34        73.96 o                         
  -6 -11   7        324.48        381.07        58.64 o                         
  -5 -11   7       2324.16       2145.37       117.94 o                         
  -4 -11   7        247.15        267.26        39.65 o                         
  -3 -11   7       4423.22       4252.38       115.49 o                         
  -2 -11   7       1180.10       1170.96        50.57 o                         
  -1 -11   7       2221.72       2240.69        73.74 o                         
   0 -11   7        932.07        915.46        63.97 o                         
   1 -11   7       2091.84       1921.48        97.95 o                         
   2 -11   7       2421.15       2366.16        79.78 o                         
   3 -11   7        223.38        239.75        50.64 o                         
   4 -11   7       1731.51       1776.44        70.91 o                         
   5 -11   7       3105.35       3173.20        82.00 o                         
   6 -11   7        451.21        483.15        35.90 o                         
   7 -11   7       1474.54       1455.29        86.18 o                         
  -9 -10   7        613.08        665.59        87.29 o                         
  -8 -10   7       1654.63       1541.08       110.61 o                         
  -7 -10   7       3111.68       3002.13       154.59 o                         
  -6 -10   7        862.63        808.19        71.30 o                         
  -5 -10   7       2046.21       2040.09       111.28 o                         
  -4 -10   7        622.54        683.06        37.78 o                         
  -3 -10   7        784.21        790.20        39.94 o                         
  -2 -10   7       1108.38       1137.85        47.48 o                         
  -1 -10   7        472.33        532.17       100.95 o                         
   0 -10   7       6452.64       6119.69       220.61 o                         
   1 -10   7        248.82        238.77        41.98 o                         
   2 -10   7       4479.52       4446.10       118.93 o                         
   3 -10   7       2130.13       2059.77        72.52 o                         
   4 -10   7        674.58        668.22        32.55 o                         
   5 -10   7       1062.09        968.36        40.26 o                         
   6 -10   7          1.06        -10.11        11.75 o                         
   7 -10   7        531.25        499.11        37.55 o                         
   8 -10   7       1207.73       1230.08        58.49 o                         
 -10  -9   7        972.07        836.17       115.94 o                         
  -9  -9   7        788.86        762.21        93.29 o                         
  -8  -9   7        523.09        633.61        82.62 o                         
  -7  -9   7       2094.98       2022.76       118.61 o                         
  -6  -9   7        414.52        365.75        54.64 o                         
  -5  -9   7       1393.80       1355.17        86.62 o                         
  -4  -9   7       9332.99       9379.69       209.85 o                         
  -3  -9   7        670.20        650.04        34.57 o                         
  -2  -9   7       2099.44       2014.35       148.36 o                         
  -1  -9   7        167.70        187.32        17.41 o                         
   0  -9   7       8846.31       8409.57       154.87 o                         
   1  -9   7       1824.70       1874.25        63.13 o                         
   2  -9   7        797.67        820.13        40.96 o                         
   3  -9   7       4161.08       3999.55       110.94 o                         
   4  -9   7        402.34        323.04        24.38 o                         
   5  -9   7       1609.93       1653.29        52.32 o                         
   6  -9   7        418.41        376.56        52.30 o                         
   7  -9   7       1184.10       1142.11        48.32 o                         
   8  -9   7       3109.33       3186.95        88.79 o                         
 -10  -8   7        134.10        141.93        47.98 o                         
  -9  -8   7       2288.74       2357.19       140.59 o                         
  -8  -8   7        281.62        252.54        53.31 o                         
  -7  -8   7       1923.64       1976.12       115.94 o                         
  -6  -8   7       2043.55       2207.34       117.94 o                         
  -5  -8   7        564.62        713.57        61.30 o                         
  -4  -8   7       8632.04       8830.28       158.46 o                         
  -3  -8   7        164.13        158.92        19.40 o                         
  -2  -8   7       3281.25       3053.80       119.26 o                         
  -1  -8   7       3595.89       3355.74       167.93 o                         
   0  -8   7       1283.76       1347.41        40.28 o                         
   1  -8   7       8308.55       8387.45       151.59 o                         
   2  -8   7          7.92         18.21         9.86 o                         
   3  -8   7       3440.84       3245.86       148.92 o                         
   4  -8   7          9.77         -9.36         9.36 o                         
   5  -8   7       2458.14       2387.63       110.19 o                         
   6  -8   7        668.09        646.45        55.40 o                         
   7  -8   7        207.50        234.15        25.08 o                         
   8  -8   7       3113.04       3093.09        86.63 o                         
   9  -8   7         96.40         81.84        31.86 o                         
 -10  -7   7          4.39         29.98        27.99 o                         
  -9  -7   7       2278.26       2207.34       132.60 o                         
  -8  -7   7        621.41        520.33        69.30 o                         
  -7  -7   7        214.78        189.62        37.65 o                         
  -6  -7   7       1504.63       1493.01        56.67 o                         
  -5  -7   7       2588.00       2457.12       116.61 o                         
  -4  -7   7       2442.09       2412.86        56.14 o                         
  -3  -7   7       1638.13       1603.13        49.29 o                         
  -2  -7   7       6415.21       5990.09       291.38 o                         
  -1  -7   7       7159.22       7515.02       137.78 o                         
   0  -7   7       1895.92       1887.79        48.41 o                         
   1  -7   7       4881.28       4739.18       166.46 o                         
   2  -7   7        301.68        279.11        25.68 o                         
   3  -7   7         91.32         95.96        16.96 o                         
   4  -7   7        347.16        370.74        24.82 o                         
   5  -7   7       1221.11       1238.95        42.87 o                         
   6  -7   7       6262.24       6050.83       126.10 o                         
   7  -7   7        132.51        116.71        21.85 o                         
   8  -7   7       3059.36       2800.90        96.17 o                         
   9  -7   7        428.90        436.93        47.06 o                         
 -11  -6   7       2422.97       2684.36       157.25 o                         
 -10  -6   7        783.15        692.25        87.95 o                         
  -9  -6   7        799.32        660.26        81.29 o                         
  -8  -6   7       3994.08       3972.62       115.82 o                         
  -7  -6   7          4.46         14.26        11.75 o                         
  -6  -6   7       2094.74       2079.52        69.62 o                         
  -5  -6   7         87.17         96.81        16.31 o                         
  -4  -6   7       3383.66       3323.47        69.79 o                         
  -3  -6   7       2974.06       3035.50        90.75 o                         
  -2  -6   7       2662.51       2280.63       159.71 o                         
  -1  -6   7      10805.19      11180.03       192.75 o                         
   0  -6   7       2410.20       2426.86        56.60 o                         
   1  -6   7        851.07        829.88        28.48 o                         
   2  -6   7       2997.30       2786.64       130.60 o                         
   3  -6   7       3442.81       3320.65        72.87 o                         
   4  -6   7       8050.48       7906.09       152.42 o                         
   5  -6   7        346.63        328.84        24.82 o                         
   6  -6   7       4547.09       4593.16       101.66 o                         
   7  -6   7       1613.61       1503.75        51.48 o                         
   8  -6   7        250.98        237.60        31.20 o                         
   9  -6   7       1673.12       1661.90        73.71 o                         
 -11  -5   7       2116.56       2204.67       137.26 o                         
 -10  -5   7       1545.20       1587.96        72.04 o                         
  -9  -5   7        793.57        773.08        49.91 o                         
  -8  -5   7       1033.73       1062.47        51.22 o                         
  -7  -5   7        561.07        574.95        43.98 o                         
  -6  -5   7        174.80        169.72        25.99 o                         
  -5  -5   7       5210.71       5226.19       130.49 o                         
  -4  -5   7        199.04        177.55        13.73 o                         
  -3  -5   7      12687.27      13157.07       221.12 o                         
  -2  -5   7          2.69         20.52         9.39 o                         
  -1  -5   7      14488.42      14937.43       249.14 o                         
   0  -5   7       5325.76       5604.93       130.57 o                         
   1  -5   7        711.97        707.97        25.32 o                         
   2  -5   7        270.32        249.64        22.62 o                         
   3  -5   7        180.63        193.76        28.71 o                         
   4  -5   7       1496.20       1482.98        43.52 o                         
   5  -5   7       5040.41       5049.80       105.05 o                         
   6  -5   7       4424.62       4192.25        94.31 o                         
   7  -5   7       8019.70       7646.65       226.18 o                         
   8  -5   7         82.19         78.98        21.06 o                         
  10  -5   7         78.93         45.40        22.56 o                         
 -11  -4   7         20.69         33.07        21.43 o                         
 -10  -4   7       1536.05       1576.76        71.15 o                         
  -9  -4   7       1542.94       1567.89        67.02 o                         
  -8  -4   7        162.94        168.84        31.98 o                         
  -7  -4   7       2111.66       2144.23       113.94 o                         
  -6  -4   7       1508.60       1385.72        54.35 o                         
  -5  -4   7       6961.36       7092.78       187.54 o                         
  -4  -4   7          1.31          0.21         4.29 o                         
  -3  -4   7       8961.09       8916.46       155.11 o                         
  -2  -4   7       1900.47       2019.35        60.92 o                         
  -1  -4   7         44.07         54.30         8.42 o                         
   0  -4   7      13830.65      13980.10       234.38 o                         
   1  -4   7        959.22        937.56        36.67 o                         
   2  -4   7       6356.50       6051.10       139.21 o                         
   3  -4   7         44.75         47.08         8.61 o                         
   4  -4   7       2122.92       2200.26        55.15 o                         
   5  -4   7       7074.22       6994.01       134.79 o                         
   6  -4   7        531.54        493.25        36.33 o                         
   7  -4   7       3638.11       3640.11       114.57 o                         
 -11  -3   7        141.35        137.64        31.12 o                         
 -10  -3   7        460.13        490.50        44.68 o                         
  -9  -3   7        712.92        736.43        48.31 o                         
  -8  -3   7        153.32        170.09        24.98 o                         
  -7  -3   7       5727.33       5911.68       150.66 o                         
  -6  -3   7          6.51         13.66         9.89 o                         
  -5  -3   7       8326.59       8719.72       197.00 o                         
  -4  -3   7       2873.19       2862.16        80.89 o                         
  -3  -3   7       6103.68       5989.58       109.01 o                         
  -2  -3   7      11955.98      11735.94       197.75 o                         
  -1  -3   7       2688.56       2604.23        56.75 o                         
   0  -3   7       4282.88       4145.25        82.90 o                         
   1  -3   7        191.67        196.94        18.69 o                         
   2  -3   7       3095.15       3165.03        83.16 o                         
   3  -3   7       1411.19       1258.39        46.17 o                         
   4  -3   7         15.45         30.15         8.13 o                         
   5  -3   7       4614.17       4570.85       115.98 o                         
   6  -3   7         20.26         13.45        10.24 o                         
   7  -3   7       5371.06       5172.55       166.21 o                         
 -11  -2   7        736.46        640.24        83.62 o                         
 -10  -2   7          8.79         21.67        21.99 o                         
  -9  -2   7       1799.00       1807.86        73.61 o                         
  -8  -2   7          0.31         14.54        12.80 o                         
  -7  -2   7       3891.25       3996.04       112.68 o                         
  -6  -2   7       2923.38       2718.21        83.20 o                         
  -5  -2   7       3934.71       3723.08       100.62 o                         
  -4  -2   7       6148.83       6169.75       145.23 o                         
  -3  -2   7         67.84         28.57        11.66 o                         
  -2  -2   7       3007.38       2861.07        78.67 o                         
  -1  -2   7         50.80         48.90        18.32 o                         
   0  -2   7       1060.14       1075.43        39.04 o                         
   1  -2   7       4320.31       4453.69       107.13 o                         
   2  -2   7       2875.37       2798.97       107.28 o                         
   3  -2   7      11795.05      11970.01       356.42 o                         
   4  -2   7         31.74         29.02        12.99 o                         
   5  -2   7       7818.23       8069.75       278.82 o                         
   6  -2   7       1923.90       1858.50        63.42 o                         
   7  -2   7        487.63        582.89       103.95 o                         
  11  -2   7        811.73        872.70        62.73 o                         
 -11  -1   7        683.79        707.57        79.96 o                         
 -10  -1   7         31.64         51.81        18.78 o                         
  -9  -1   7       1337.35       1389.25        63.69 o                         
  -8  -1   7        147.61        142.79        23.43 o                         
  -7  -1   7       1487.47       1526.65        60.71 o                         
  -6  -1   7       4335.76       4262.72       114.82 o                         
  -5  -1   7         96.89         96.79        16.32 o                         
  -4  -1   7       7608.31       7420.00       251.84 o                         
  -3  -1   7       2093.08       2044.39        62.62 o                         
  -2  -1   7       5913.90       5834.86       136.62 o                         
  -1  -1   7       5472.45       5578.53       281.82 o                         
   0  -1   7       4162.20       4433.26       157.25 o                         
   1  -1   7      13655.35      13783.54       403.73 o                         
   2  -1   7        269.25        187.90        25.32 o                         
   3  -1   7      10953.12      11290.42       336.43 o                         
   4  -1   7       5197.13       5171.99       122.33 o                         
   5  -1   7       1414.98       1238.24        46.47 o                         
   6  -1   7       9776.53       9596.47       212.78 o                         
   7  -1   7        301.03        263.85        27.20 o                         
   8  -1   7       2697.16       2816.95        88.54 o                         
  11  -1   7        834.39        882.56        63.38 o                         
 -11   0   7        992.54        932.79        92.62 o                         
 -10   0   7         57.23         65.07        22.08 o                         
  -9   0   7       1556.99       1582.36        69.35 o                         
  -8   0   7       4005.24       3876.37       116.06 o                         
  -7   0   7         16.33         28.85        12.48 o                         
  -6   0   7       8252.80       8109.68       308.14 o                         
  -5   0   7        854.46        842.98        39.92 o                         
  -4   0   7       5065.56       4721.16       331.80 o                         
  -3   0   7       1468.03       1482.79        35.40 o                         
  -2   0   7       2018.59       2036.27       142.93 o                         
  -1   0   7       6760.78       6050.97       198.57 o                         
   0   0   7        198.63        246.54        31.98 o                         
   1   0   7       5078.84       4550.54       159.25 o                         
   2   0   7      10848.87      10698.79       318.50 o                         
   3   0   7        233.58        195.90        25.99 o                         
   4   0   7       9516.29       8199.24       177.98 o                         
   5   0   7        981.91       1005.22        40.32 o                         
   6   0   7       6026.35       6108.93       208.23 o                         
   7   0   7       1340.09       1170.35        49.10 o                         
   8   0   7       1054.96       1036.61        63.60 o                         
   9   0   7        331.15        336.30        34.70 o                         
  10   0   7          7.90          5.12        17.61 o                         
  11   0   7       2275.21       2092.96       131.60 o                         
 -11   1   7       1583.66       1732.91       114.61 o                         
 -10   1   7       1287.69       1243.23        91.95 o                         
  -9   1   7        161.45        177.19        28.50 o                         
  -8   1   7       3517.66       3488.59       222.85 o                         
  -7   1   7        332.99        267.74        29.88 o                         
  -6   1   7       3060.61       3078.45        92.85 o                         
  -5   1   7       5858.67       5563.61       159.55 o                         
  -4   1   7         42.28         47.31        11.82 o                         
  -3   1   7       3148.89       3103.90        63.37 o                         
  -2   1   7       7933.03       8270.50       172.75 o                         
  -1   1   7      14682.97      14038.75       407.72 o                         
   0   1   7        473.12        523.67        38.65 o                         
   1   1   7       5916.09       5925.03       197.23 o                         
   2   1   7       4859.55       4484.57       153.25 o                         
   3   1   7       1935.48       1790.88        77.29 o                         
   4   1   7       5024.53       5264.77       176.58 o                         
   5   1   7        153.52        178.15        19.08 o                         
   6   1   7       5314.24       5311.94       129.41 o                         
   7   1   7       2111.54       2031.57        67.40 o                         
   8   1   7       2204.08       2084.58        71.66 o                         
   9   1   7       3284.31       3292.94       104.28 o                         
  10   1   7         30.25         21.99        19.79 o                         
  11   1   7       1930.05       2212.38       106.61 o                         
 -11   2   7        112.17         53.97        44.64 o                         
 -10   2   7       1220.38       1004.02        83.96 o                         
  -9   2   7         37.18         28.65        21.32 o                         
  -8   2   7       4589.49       4716.23       136.26 o                         
  -7   2   7       4346.59       4171.01       121.38 o                         
  -6   2   7       3216.79       3195.04        97.31 o                         
  -5   2   7       5358.25       5379.27       138.60 o                         
  -4   2   7        132.35        146.23        20.66 o                         
  -3   2   7       4858.92       5075.03       111.85 o                         
  -2   2   7       5380.74       5468.81       119.95 o                         
  -1   2   7       4148.69       3917.57        92.32 o                         
   0   2   7      19305.88      18849.15       536.33 o                         
   1   2   7         12.69         23.32        13.33 o                         
   2   2   7      10824.84      10378.29       312.51 o                         
   3   2   7       7203.78       7280.87       227.22 o                         
   4   2   7       6327.61       6229.54       201.23 o                         
   5   2   7        843.19        895.77        36.65 o                         
   6   2   7       5672.25       5854.47       152.59 o                         
   7   2   7       3823.69       3960.68       105.86 o                         
   8   2   7          0.68          5.33        10.84 o                         
   9   2   7       2064.95       2138.92        75.17 o                         
  10   2   7       1437.94       1433.55       166.91 o                         
  11   2   7        311.83        331.35        39.29 o                         
  12   2   7       2548.70       2583.91        99.98 o                         
 -10   3   7        618.84        678.92        76.63 o                         
  -9   3   7       1225.50       1328.52        90.62 o                         
  -8   3   7       1074.09       1209.91        81.29 o                         
  -7   3   7       5879.43       5825.75       211.89 o                         
  -6   3   7        352.06        249.21        37.31 o                         
  -5   3   7       1921.51       1826.86        88.62 o                         
  -4   3   7       1271.31       1246.76        68.63 o                         
  -3   3   7       4754.65       4960.62       150.56 o                         
  -2   3   7        999.38        789.39        39.65 o                         
  -1   3   7        311.83        304.86        18.98 o                         
   0   3   7      14081.95      13539.49       334.80 o                         
   1   3   7       1438.95       1393.82        66.63 o                         
   2   3   7       7444.03       7263.55       231.88 o                         
   3   3   7       1762.83       1680.94        74.63 o                         
   4   3   7       1099.84       1089.31        56.64 o                         
   5   3   7       3372.49       2968.88       114.61 o                         
   6   3   7        324.37        303.76        25.05 o                         
   7   3   7       3866.43       3729.07        99.25 o                         
   8   3   7       2076.36       2188.71        72.39 o                         
   9   3   7       1030.32       1203.45        53.56 o                         
  10   3   7       2819.08       3052.54        97.46 o                         
  11   3   7          4.36         50.85        22.38 o                         
  12   3   7       1523.49       1777.24        85.62 o                         
 -10   4   7        217.03        307.84        55.97 o                         
  -9   4   7       2865.54       2915.57       145.26 o                         
  -8   4   7         78.86         33.32        27.32 o                         
  -7   4   7       6691.21       7029.00       248.54 o                         
  -6   4   7         47.44         80.63        24.65 o                         
  -5   4   7       2865.76       2689.69       114.61 o                         
  -4   4   7        772.92        684.54        30.65 o                         
  -3   4   7       1602.37       1532.82        46.41 o                         
  -2   4   7      11472.85      11929.80       243.68 o                         
  -1   4   7        113.96         98.66        12.32 o                         
   0   4   7       6850.00       6950.54       151.47 o                         
   1   4   7       9726.97       9235.20       274.49 o                         
   2   4   7       4052.01       3896.27       138.60 o                         
   3   4   7       7949.80       7576.05       237.21 o                         
   4   4   7       2474.75       2361.86        93.95 o                         
   5   4   7       7118.09       7290.20       230.55 o                         
   6   4   7         55.20         43.98        15.99 o                         
   7   4   7       1011.15       1075.71        44.10 o                         
   8   4   7       2412.19       2583.99        78.95 o                         
   9   4   7         50.75         57.48        16.68 o                         
  10   4   7       1891.45       2216.06       129.57 o                         
  11   4   7        336.14        408.02        50.86 o                         
 -10   5   7        234.03        190.57        47.98 o                         
  -9   5   7       4778.48       4811.74       203.23 o                         
  -8   5   7        356.85        343.09        55.31 o                         
  -7   5   7       1680.52       1639.03        94.62 o                         
  -6   5   7        902.94       1067.32        69.96 o                         
  -5   5   7       3028.84       2808.96       119.94 o                         
  -4   5   7       2837.62       2676.72        71.79 o                         
  -3   5   7        779.85        754.39        31.05 o                         
  -2   5   7       4813.33       4724.62       109.67 o                         
  -1   5   7       5500.42       5414.46       122.26 o                         
   0   5   7       1937.14       2002.28        57.00 o                         
   1   5   7       8497.52       8327.53       203.53 o                         
   2   5   7       2428.32       2348.53        92.62 o                         
   3   5   7       9057.48       8932.86       195.76 o                         
   4   5   7         12.66         31.74        10.24 o                         
   5   5   7       1651.04       1644.36        75.29 o                         
   6   5   7        817.59        810.19        52.64 o                         
   7   5   7         79.57         87.29        21.32 o                         
   8   5   7       1849.32       1945.77        65.04 o                         
   9   5   7       1097.05       1246.81        45.21 o                         
  10   5   7       3630.86       3776.33       167.25 o                         
  -9   6   7        850.90        915.46        90.62 o                         
  -8   6   7        955.32        932.12        77.29 o                         
  -7   6   7        231.65        225.88        43.98 o                         
  -6   6   7       3414.59       3627.14       151.26 o                         
  -5   6   7         68.61         63.30        23.32 o                         
  -4   6   7       3845.73       3825.18        96.09 o                         
  -3   6   7        987.05        969.06        37.38 o                         
  -2   6   7       1125.66       1096.37        57.30 o                         
  -1   6   7       1050.43       1030.95        83.59 o                         
   0   6   7          4.46         15.66         7.07 o                         
   1   6   7       5305.21       4905.84       177.88 o                         
   2   6   7       2586.36       2538.17        86.62 o                         
   3   6   7       8095.02       7755.85       172.35 o                         
   4   6   7       2824.35       2607.07       104.61 o                         
   5   6   7       1044.42        990.58        41.55 o                         
   6   6   7      13463.86      13285.15       282.04 o                         
   7   6   7         16.52          9.75        11.00 o                         
   8   6   7        778.73        645.60        63.97 o                         
   9   6   7       1250.93       1224.57        83.29 o                         
  10   6   7        638.62        620.28        72.63 o                         
  -9   7   7        592.86        717.57        81.29 o                         
  -8   7   7        369.23        367.75        57.30 o                         
  -7   7   7       1117.80       1089.31        80.63 o                         
  -6   7   7       3614.47       3549.18       149.26 o                         
  -5   7   7        565.01        533.14        36.61 o                         
  -4   7   7       1382.85       1301.30        47.80 o                         
  -3   7   7       5656.06       5166.54       229.18 o                         
  -2   7   7         10.71         16.66         8.48 o                         
  -1   7   7       8286.11       8324.94       179.74 o                         
   0   7   7         28.88         27.52         9.11 o                         
   1   7   7       5675.24       5385.84       123.27 o                         
   2   7   7       5490.71       5316.94       123.23 o                         
   3   7   7       4016.36       3762.25        96.62 o                         
   4   7   7       2702.96       2654.01        76.38 o                         
   5   7   7        469.05        488.93        45.98 o                         
   6   7   7       4559.40       4458.58       171.25 o                         
   7   7   7       2528.59       2596.40       121.27 o                         
   8   7   7        156.62        193.90        37.31 o                         
   9   7   7       2121.33       2096.06       112.61 o                         
  10   7   7        629.77        707.57        75.96 o                         
  -9   8   7         32.47         39.31        32.65 o                         
  -8   8   7       2566.94       2563.75       137.93 o                         
  -7   8   7        119.47         59.30        32.65 o                         
  -6   8   7       5089.45       5338.73       201.90 o                         
  -5   8   7       4286.06       4456.90       117.82 o                         
  -4   8   7        257.75        246.97        23.62 o                         
  -3   8   7       2952.24       3000.56        83.08 o                         
  -2   8   7         31.50         30.32        10.84 o                         
  -1   8   7       1058.42       1043.64        39.92 o                         
   0   8   7        852.22        775.47        32.54 o                         
   1   8   7        846.11        821.89        33.39 o                         
   2   8   7       9239.78       9188.82       196.14 o                         
   3   8   7         50.40         67.13        12.43 o                         
   4   8   7       3595.93       3574.50       140.59 o                         
   5   8   7         84.65         98.62        25.99 o                         
   6   8   7       2801.37       2644.38       119.94 o                         
   7   8   7       1306.50       1233.90        77.96 o                         
   8   8   7         33.21         17.32        20.66 o                         
   9   8   7       1132.85       1157.94        81.29 o                         
  10   8   7         33.51         59.30        32.65 o                         
  11   8   7       1524.92       1411.81       106.61 o                         
  -8   9   7       2061.54       2188.68       127.27 o                         
  -7   9   7        928.31        938.12        80.63 o                         
  -6   9   7        988.41       1109.97        77.96 o                         
  -5   9   7       2449.94       2374.62        78.17 o                         
  -4   9   7       2524.62       2592.86        79.05 o                         
  -3   9   7       1112.98       1144.19        46.15 o                         
  -2   9   7       1730.68       1695.16        56.53 o                         
  -1   9   7       2993.08       2948.93        80.21 o                         
   0   9   7       5714.58       5464.44       127.42 o                         
   1   9   7       1865.44       1764.25        54.93 o                         
   2   9   7       7269.83       7080.31       234.55 o                         
   3   9   7        240.12        175.24        31.32 o                         
   4   9   7       1754.27       1669.61        86.62 o                         
   5   9   7       1862.34       1975.46        97.95 o                         
   6   9   7        421.57        427.71        49.31 o                         
   7   9   7       1946.56       1978.12       103.95 o                         
   8   9   7        541.30        570.31        62.63 o                         
   9   9   7       4858.08       5010.23       200.56 o                         
  10   9   7       2303.75       2313.28       126.60 o                         
  11   9   7        937.02        923.46        99.95 o                         
  -8  10   7        550.94        545.65        73.96 o                         
  -7  10   7       2666.37       2669.70       139.26 o                         
  -6  10   7          9.58         21.99        27.32 o                         
  -5  10   7       2018.81       2148.08        76.31 o                         
  -4  10   7       2002.61       2027.23        74.63 o                         
  -3  10   7         16.76         37.15        26.99 o                         
  -2  10   7       1003.21       1037.63        56.60 o                         
  -1  10   7         73.61         78.64        15.66 o                         
   0  10   7       7176.87       7070.31       235.21 o                         
   1  10   7        628.14        616.95        47.98 o                         
   2  10   7       5351.16       5242.78       187.90 o                         
   3  10   7       2968.67       2948.89       126.60 o                         
   4  10   7        211.03        179.24        31.98 o                         
   5  10   7       1795.62       1763.56        93.95 o                         
   6  10   7        211.49        229.88        39.31 o                         
   7  10   7       1121.20       1158.61        77.96 o                         
   8  10   7        988.58       1026.67        77.96 o                         
   9  10   7        697.62        668.92        73.30 o                         
  10  10   7       2364.56       2166.69       123.94 o                         
  -8  11   7          0.16         19.99        45.98 o                         
  -7  11   7        843.18       1022.01        87.95 o                         
  -6  11   7        404.67        424.38        59.97 o                         
  -5  11   7        235.18        233.21        43.31 o                         
  -4  11   7       1214.30       1238.01        52.76 o                         
  -3  11   7         72.13         49.31        21.99 o                         
  -2  11   7       3886.72       4000.22       154.59 o                         
  -1  11   7        593.19        688.25        53.31 o                         
   0  11   7       5050.91       4948.33       181.24 o                         
   1  11   7       2831.30       2642.38       117.94 o                         
   2  11   7       1845.87       1913.49        95.28 o                         
   3  11   7       1832.09       1784.89        93.29 o                         
   4  11   7         24.25         47.31        20.66 o                         
   5  11   7       1188.60       1109.30        77.29 o                         
   6  11   7       1885.44       1804.21        99.95 o                         
   7  11   7        531.77        586.97        65.30 o                         
   8  11   7       3782.39       3597.82       160.58 o                         
   9  11   7        127.43        176.58        42.64 o                         
  10  11   7       2186.67       2219.33       165.92 o                         
  -7  12   7        783.35        816.85       119.27 o                         
  -4  12   7       1596.80       1660.35        91.29 o                         
  -3  12   7        121.91        127.93        29.32 o                         
  -2  12   7       5535.44       5483.99       199.23 o                         
  -1  12   7       2777.16       3011.46       130.60 o                         
   0  12   7        605.75        555.65        57.97 o                         
   1  12   7       4057.05       3888.94       156.59 o                         
   2  12   7        172.84        179.24        35.98 o                         
   3  12   7       1580.34       1555.74        89.29 o                         
   4  12   7       1046.23        998.69        72.63 o                         
   5  12   7       1353.17       1418.47        87.95 o                         
   6  12   7       2329.47       2223.33       115.94 o                         
   7  12   7        283.08        231.88        43.31 o                         
   8  12   7       3138.00       3074.76       149.26 o                         
   9  12   7        167.17        138.60        40.65 o                         
  -4  13   7       1003.11       1210.58        79.29 o                         
  -3  13   7       1527.71       1760.23        98.62 o                         
  -2  13   7       1207.29       1295.20        79.29 o                         
  -1  13   7       2680.62       2738.33       125.94 o                         
   0  13   7        438.42        345.76        47.31 o                         
   1  13   7       1716.27       1622.37        91.95 o                         
   2  13   7        306.68        289.19        43.31 o                         
   3  13   7        408.56        457.03        59.30 o                         
   4  13   7        463.65        519.00        62.63 o                         
   5  13   7         18.61          9.33        21.32 o                         
   6  13   7       2969.19       2732.33       134.60 o                         
   7  13   7        571.55        487.68        64.63 o                         
   8  13   7       2009.94       1962.80       113.94 o                         
   9  13   7       1050.23       1053.33        97.95 o                         
  -4  14   7        621.93        678.25        71.30 o                         
  -3  14   7       2503.47       2733.67       131.27 o                         
  -2  14   7         62.59         39.31        24.65 o                         
  -1  14   7       1075.52       1193.92        79.29 o                         
   0  14   7        201.09        180.57        37.98 o                         
   1  14   7        422.86        448.37        57.30 o                         
   2  14   7       1596.74       1489.77        91.29 o                         
   3  14   7         88.24        101.95        35.98 o                         
   4  14   7       2954.49       2839.61       137.93 o                         
   5  14   7        137.45        144.59        41.31 o                         
   6  14   7       3096.55       3060.10       147.92 o                         
   7  14   7       2084.07       1784.22       109.94 o                         
   8  14   7        626.13        502.34        73.30 o                         
  -4  15   7         31.46         31.98        29.32 o                         
  -3  15   7       2590.83       2800.97       139.26 o                         
  -2  15   7       1735.01       1788.22       105.95 o                         
  -1  15   7       1721.14       1644.36        97.95 o                         
   0  15   7       1083.72        884.15        83.29 o                         
   1  15   7       1558.03       1569.06        97.95 o                         
   2  15   7       1085.79        945.45        75.29 o                         
   3  15   7          4.84         -9.99        22.66 o                         
   4  15   7       1023.03       1026.01        80.63 o                         
   5  15   7       1164.92       1071.32        83.96 o                         
   6  15   7        422.69        416.39        59.30 o                         
  -1  16   7        392.96        411.72        58.64 o                         
   0  16   7       1081.58       1111.96        84.62 o                         
   1  16   7         20.49         45.98        28.65 o                         
   2  16   7       1243.27       1187.26        89.29 o                         
   3  16   7        647.48        562.98        71.30 o                         
   4  16   7        164.11        148.59        54.64 o                         
  -3 -16   8        794.11        705.57       114.61 o                         
  -2 -16   8        133.34        143.26        39.98 o                         
  -5 -15   8       2240.32       2255.98       137.93 o                         
  -3 -15   8        923.67        933.46        85.96 o                         
  -2 -15   8        102.63         54.64        32.65 o                         
  -1 -15   8       2562.52       2701.68       135.93 o                         
   0 -15   8        513.94        599.63        72.63 o                         
   1 -15   8        576.14        545.65        73.30 o                         
  -6 -14   8         39.50         31.98        35.32 o                         
  -5 -14   8       1901.44       1747.57       115.27 o                         
  -4 -14   8         63.80         87.95        36.65 o                         
  -3 -14   8       2886.53       2851.61       132.60 o                         
  -2 -14   8        334.69        364.41        55.31 o                         
  -1 -14   8        755.70        602.96        69.96 o                         
   0 -14   8       1645.72       1435.80        95.28 o                         
   1 -14   8        385.72        377.07        57.97 o                         
   2 -14   8       1477.64       1577.73       103.95 o                         
   3 -14   8        452.08        375.07        67.30 o                         
  -7 -13   8        946.30       1014.68       109.28 o                         
  -6 -13   8        203.13        167.25        43.98 o                         
  -5 -13   8       1693.89       1531.08       103.95 o                         
  -4 -13   8        660.96        550.98        69.96 o                         
  -3 -13   8       2365.77       2339.55        82.94 o                         
  -2 -13   8       1693.11       1585.72        91.29 o                         
  -1 -13   8         73.03         59.30        28.65 o                         
   0 -13   8       2530.48       2379.18       121.27 o                         
   1 -13   8        301.07        311.17        51.31 o                         
   2 -13   8        680.66        789.53        81.96 o                         
   3 -13   8       1513.54       1627.03       104.61 o                         
   4 -13   8        462.61        499.01        68.63 o                         
  -7 -12   8       1958.46       1730.91       118.61 o                         
  -6 -12   8        126.41        118.61        36.65 o                         
  -5 -12   8        956.30        968.10        80.63 o                         
  -4 -12   8        891.70        898.14        73.30 o                         
  -3 -12   8        692.32        728.82        42.31 o                         
  -2 -12   8       5645.09       5674.01       146.89 o                         
  -1 -12   8       2572.42       2580.41       119.94 o                         
   0 -12   8       1730.57       1734.25        96.62 o                         
   1 -12   8       2099.12       1831.53       101.95 o                         
   2 -12   8        400.01        321.84        50.64 o                         
   3 -12   8       1648.16       1812.87       107.94 o                         
   4 -12   8        148.61        185.90        43.31 o                         
   5 -12   8       3453.64       3433.70       123.23 o                         
   6 -12   8        281.36        215.89        59.30 o                         
  -8 -11   8       1632.43       1570.40       117.27 o                         
  -7 -11   8        474.86        348.42        63.30 o                         
  -6 -11   8       1361.88       1267.88        93.29 o                         
  -5 -11   8        587.49        622.28        72.63 o                         
  -4 -11   8       4777.65       4543.21       187.24 o                         
  -3 -11   8          1.27          4.37        11.54 o                         
  -2 -11   8       4598.46       4489.98       120.91 o                         
  -1 -11   8       1113.40       1117.06        56.97 o                         
   0 -11   8         18.14         41.31        21.32 o                         
   1 -11   8        632.11        624.28        63.30 o                         
   2 -11   8         29.90         27.25        14.11 o                         
   3 -11   8       1973.39       1971.50        74.84 o                         
   4 -11   8        713.95        770.95       105.95 o                         
   5 -11   8       3818.96       3797.49       119.85 o                         
   6 -11   8       1260.33       1237.49        50.76 o                         
   7 -11   8        230.02        277.08        37.95 o                         
  -9 -10   8        992.48        960.11       113.94 o                         
  -8 -10   8       2287.92       2495.79       145.26 o                         
  -7 -10   8       1125.04       1161.94        93.29 o                         
  -6 -10   8       2511.53       2340.54       129.93 o                         
  -5 -10   8        280.11        301.85        49.31 o                         
  -4 -10   8       3166.30       2911.58       137.26 o                         
  -3 -10   8        516.32        573.34        39.84 o                         
  -2 -10   8        636.14        619.39        36.13 o                         
  -1 -10   8       3997.08       4104.93       110.71 o                         
   0 -10   8        398.60        449.92        37.08 o                         
   1 -10   8       4663.46       4813.10       127.69 o                         
   2 -10   8        498.26        446.90        37.66 o                         
   3 -10   8       4325.78       4362.95       133.23 o                         
   4 -10   8       1686.01       1648.52        67.58 o                         
   5 -10   8        696.92        693.79       105.95 o                         
   6 -10   8       2646.47       2590.79        74.75 o                         
   7 -10   8        628.59        604.20        42.38 o                         
  -9  -9   8         15.68        -13.99        24.65 o                         
  -8  -9   8       2014.77       2026.76       127.27 o                         
  -7  -9   8          2.06          6.66        19.32 o                         
  -6  -9   8       6823.81       6728.55       256.54 o                         
  -5  -9   8       1277.48       1309.20        87.95 o                         
  -4  -9   8       6610.81       6585.29       239.21 o                         
  -3  -9   8       3095.73       3056.44        88.04 o                         
  -2  -9   8        460.83        444.06        27.54 o                         
  -1  -9   8        384.41        446.30        48.67 o                         
   0  -9   8         97.99         98.99        14.33 o                         
   1  -9   8       1114.08       1080.75        48.28 o                         
   2  -9   8       5223.79       5116.18       132.87 o                         
   3  -9   8        443.68        443.45        46.64 o                         
   4  -9   8       4339.78       4112.07       227.85 o                         
   5  -9   8        181.47        187.67        20.30 o                         
   6  -9   8       2680.69       2656.39        74.89 o                         
   7  -9   8        920.17        845.98        45.51 o                         
   8  -9   8        106.77        110.21        30.53 o                         
 -10  -8   8       2199.71       2183.35       147.92 o                         
  -9  -8   8        132.39        171.25        47.31 o                         
  -8  -8   8       2899.75       2924.24       157.25 o                         
  -7  -8   8        121.34        130.60        36.65 o                         
  -6  -8   8       2009.97       1780.22       105.28 o                         
  -5  -8   8       4046.34       4096.84       171.91 o                         
  -4  -8   8         66.56         69.55        15.02 o                         
  -3  -8   8        865.29        883.22        32.25 o                         
  -2  -8   8       2788.31       2734.17        65.55 o                         
  -1  -8   8       3251.41       3140.35        72.03 o                         
   0  -8   8       3812.40       3737.84        82.27 o                         
   1  -8   8       1232.57       1171.14        43.32 o                         
   2  -8   8       5599.99       5785.11       143.94 o                         
   3  -8   8        113.05        105.78        52.97 o                         
   4  -8   8       4528.16       4427.25       122.74 o                         
   5  -8   8        298.25        320.42        25.51 o                         
   6  -8   8        394.89        439.26        31.30 o                         
   7  -8   8       1315.57       1369.24        81.37 o                         
   8  -8   8        166.37        177.19        30.24 o                         
 -10  -7   8       1825.07       1965.46       133.27 o                         
  -9  -7   8        799.35        850.83        95.28 o                         
  -8  -7   8       2564.26       2721.01       147.26 o                         
  -7  -7   8       1218.78       1224.35       100.28 o                         
  -6  -7   8        107.44         87.12        18.73 o                         
  -5  -7   8       6709.51       6647.75       164.92 o                         
  -4  -7   8       1574.75       1529.41        57.13 o                         
  -3  -7   8       3536.16       3525.06       140.52 o
[truncated: 325,461 more chars]
