# Supplementary material for: Crystal structures of two isotypic lanthanide(III) complexes: tri­aqua­[2,6-di­acetyl­pyridine bis­(benzoyl­hydrazone)]methano­llanthanide(III) trichloride methanol disolvates (Ln III = Tb and Dy)
Source: Acta Crystallogr E Crystallogr Commun. 2018 Mar 16;74(Pt 4):535–8. doi: 10.1107/S2056989018004103 (PMC5946983; doi:10.1107/S2056989018004103)
Supplement: Supplementary file 3 [file e-74-00535-DyDAPBH2sup3.hkl]

data_DyDAPBH2                                                                   
_shelx_title ' 080911Dm_0_a.res in P-1'                                         
_shelx_refln_list_code          4                                               
_shelx_F_calc_maximum      243.58                                               
_exptl_crystal_F_000       822.00                                               
_reflns_d_resolution_high  0.6945                                               
                                                                                
loop_                                                                           
 _space_group_symop_operation_xyz                                               
 'x, y, z'                                                                      
 '-x, -y, -z'                                                                   
                                                                                
_cell_length_a     8.9852                                                       
_cell_length_b    12.6242                                                       
_cell_length_c    14.3887                                                       
_cell_angle_alpha  87.062                                                       
_cell_angle_beta   88.810                                                       
_cell_angle_gamma  82.068                                                       
                                                                                
_shelx_F_squared_multiplier     1.000                                           
                                                                                
loop_                                                                           
 _refln_index_h                                                                 
 _refln_index_k                                                                 
 _refln_index_l                                                                 
 _refln_F_squared_calc                                                          
 _refln_F_squared_meas                                                          
 _refln_F_squared_sigma                                                         
 _refln_observed_status                                                         
   1   0   0       1273.44       1343.81        31.75 o                         
   2   0   0       6319.39       6851.51       141.87 o                         
   3   0   0       1146.66       1154.88        30.81 o                         
   4   0   0       1903.25       1847.62        57.34 o                         
   5   0   0        651.64        582.69        41.14 o                         
   6   0   0        556.60        571.55        66.41 o                         
   7   0   0       6440.21       5879.21       205.72 o                         
   8   0   0       5454.43       5192.02       194.38 o                         
   9   0   0       2973.33       2802.05       143.19 o                         
  10   0   0       3271.16       3133.08       166.52 o                         
  11   0   0        386.41        344.64        77.10 o                         
  12   0   0       1236.12       1184.29       126.99 o                         
 -12   1   0       2083.99       2349.15       163.28 o                         
 -11   1   0        508.74        636.21        93.95 o                         
 -10   1   0        402.78        375.74        74.51 o                         
  -9   1   0       3842.99       3545.17       163.28 o                         
  -8   1   0         69.64         30.45        39.52 o                         
  -7   1   0       9937.60       9911.93       191.42 o                         
  -6   1   0       1238.94       1136.99        43.26 o                         
  -5   1   0        351.95        334.69        22.27 o                         
  -4   1   0      11405.76      12197.00       210.08 o                         
  -3   1   0       3642.61       3649.22        73.15 o                         
  -2   1   0       8472.13       8824.83       147.74 o                         
  -1   1   0       4503.84       4894.07        82.69 o                         
   1   1   0       6672.73       7194.53       114.55 o                         
   2   1   0        119.20        132.40         6.97 o                         
   3   1   0       1570.15       1508.56        53.45 o                         
   4   1   0        212.88        252.37        15.12 o                         
   5   1   0       5154.17       4881.53        96.99 o                         
   6   1   0        454.96        476.11        63.17 o                         
   7   1   0       4206.57       3800.39       151.62 o                         
   8   1   0       2471.24       2231.29       121.81 o                         
   9   1   0       1472.60       1254.27        99.13 o                         
  10   1   0       1626.71       1547.78       119.87 o                         
  11   1   0        303.03        279.26        70.62 o                         
  12   1   0       1043.40       1200.49       132.18 o                         
 -12   2   0        396.64        311.66       104.32 o                         
 -11   2   0       3022.48       3367.63       178.18 o                         
 -10   2   0          5.67         79.70        48.59 o                         
  -9   2   0       5753.87       5589.78       215.11 o                         
  -8   2   0         38.90        -28.51        34.99 o                         
  -7   2   0       3795.49       3675.92        95.54 o                         
  -6   2   0       1036.45        976.86        42.60 o                         
  -5   2   0        357.13        465.78        27.85 o                         
  -4   2   0       1381.76       1255.82        41.04 o                         
  -3   2   0        657.03        560.04        30.45 o                         
  -2   2   0      20670.54      22877.05       363.04 o                         
  -1   2   0      10760.32      12359.37       198.06 o                         
   0   2   0       5721.00       6149.32       103.31 o                         
   1   2   0       9216.17      10618.31       168.83 o                         
   2   2   0       1232.87       1398.20        31.74 o                         
   3   2   0        761.87        765.21        15.90 o                         
   4   2   0         40.83         -1.94        17.49 o                         
   5   2   0       3557.61       3756.21        59.39 o                         
   6   2   0       7351.52       7543.11       225.48 o                         
   7   2   0          5.14        -12.31        29.16 o                         
   8   2   0      15685.66      15225.52       418.50 o                         
   9   2   0        544.14        381.57        66.74 o                         
  10   2   0       3062.19       3075.41       162.63 o                         
  11   2   0        156.25        227.42        66.74 o                         
  12   2   0        566.54        607.70        99.78 o                         
 -11   3   0       3241.01       3362.45       181.42 o                         
 -10   3   0        788.01        733.40        96.54 o                         
  -9   3   0       2221.01       2207.31       130.88 o                         
  -8   3   0        728.99        723.03        79.70 o                         
  -7   3   0        231.56        228.36        28.96 o                         
  -6   3   0       6203.74       6191.80       180.09 o                         
  -5   3   0        102.77         57.70        15.22 o                         
  -4   3   0      11969.09      12430.43       231.93 o                         
  -3   3   0       6195.41       7766.46       893.08 o                         
  -2   3   0      14822.14      16138.78       264.00 o                         
  -1   3   0       9312.14       9542.25       129.97 o                         
   0   3   0        200.84        274.01        24.30 o                         
   1   3   0       4115.76       4179.60        61.80 o                         
   2   3   0         11.32         15.72         5.97 o                         
   3   3   0       6749.64       6991.84       120.83 o                         
   4   3   0      19702.14      21211.84       498.20 o                         
   5   3   0        495.75        497.55        49.89 o                         
   6   3   0      15496.38      16175.97       415.26 o                         
   7   3   0        375.50        386.10        56.37 o                         
   8   3   0       4289.60       4191.09       170.41 o                         
   9   3   0        572.88        529.30        75.16 o                         
  10   3   0       1405.80       1197.25       109.50 o                         
  11   3   0        904.95        822.16       104.32 o                         
  12   3   0          9.01         16.85        49.24 o                         
 -11   4   0       1298.21       1268.52       126.99 o                         
 -10   4   0       2343.61       2124.38       136.71 o                         
  -9   4   0        523.35        508.56        77.10 o                         
  -8   4   0       4335.73       4048.68       112.24 o                         
  -7   4   0        187.71        180.86        31.10 o                         
  -6   4   0       2104.44       1991.03        66.46 o                         
  -5   4   0        572.60        509.63        33.28 o                         
  -4   4   0       1705.52       1760.52        53.80 o                         
  -3   4   0      17519.37      17886.15       299.03 o                         
  -2   4   0         35.51         41.69        13.93 o                         
  -1   4   0      21498.86      23158.00       301.02 o                         
   1   4   0       6399.37       6785.27        96.30 o                         
   2   4   0       4235.01       4378.71        68.44 o                         
   3   4   0       2381.94       2337.06        43.60 o                         
   4   4   0       8673.01       9210.38       132.69 o                         
   5   4   0        600.00        541.61        48.59 o                         
   6   4   0      10251.87       9857.98       276.67 o                         
   7   4   0       1356.96       1247.14        86.82 o                         
   8   4   0         60.26         71.92        40.17 o                         
   9   4   0       3820.26       3576.85       166.52 o                         
  10   4   0        263.89        186.60        58.31 o                         
  11   4   0       2393.69       2369.88       150.97 o                         
  12   4   0          6.38          4.54        48.59 o                         
 -11   5   0        362.00        371.20        76.46 o                         
 -10   5   0       1115.98       1185.59       106.91 o                         
  -9   5   0        165.67        246.21        58.96 o                         
  -8   5   0       2223.13       2127.73       177.18 o                         
  -7   5   0        437.22        425.76        40.31 o                         
  -6   5   0        728.28        765.71        69.00 o                         
  -5   5   0      11653.01      11470.27       243.27 o                         
  -4   5   0        106.72        117.89        34.02 o                         
  -3   5   0      17408.48      17371.27       294.06 o                         
  -2   5   0        174.03         99.83        14.61 o                         
  -1   5   0      26209.30      27307.90       354.78 o                         
   1   5   0       3495.71       3388.85        55.12 o                         
   2   5   0       7704.84       8718.66       124.88 o                         
   3   5   0       1722.45       1849.66       169.67 o                         
   4   5   0       6819.85       6471.34       100.57 o                         
   5   5   0      10475.60      10162.29       147.27 o                         
   6   5   0       2204.46       2152.88        69.88 o                         
   7   5   0       2504.62       2626.32        86.82 o                         
   8   5   0        135.06        132.79        28.51 o                         
   9   5   0       1712.07       1750.88        76.00 o                         
  10   5   0          3.03         11.95        23.15 o                         
  11   5   0       1651.25       1604.80       129.59 o                         
  12   5   0       1647.30       1705.17       132.83 o                         
 -11   6   0         16.45         38.23        47.95 o                         
 -10   6   0       1445.67       1540.66       119.22 o                         
  -9   6   0         16.88          1.94        38.23 o                         
  -8   6   0       3365.78       3466.72       108.56 o                         
  -7   6   0        818.26        760.15        50.36 o                         
  -6   6   0        392.73        402.25        38.24 o                         
  -5   6   0       6913.57       6919.77       148.29 o                         
  -4   6   0       3199.10       3030.99        80.26 o                         
  -3   6   0       2686.15       2725.17        78.08 o                         
  -2   6   0       6349.93       6100.60       117.48 o                         
  -1   6   0       1186.22       1125.20        26.46 o                         
   0   6   0       7652.67       8042.06       153.23 o                         
   1   6   0       1762.48       1930.30        58.31 o                         
   2   6   0      10246.24      10605.62       150.93 o                         
   3   6   0        379.57        258.70        17.04 o                         
   4   6   0       2199.90       2262.51        47.76 o                         
   5   6   0       1599.81       1489.10       125.15 o                         
   6   6   0         10.29         13.84        15.09 o                         
   7   6   0       4263.05       4496.22       217.38 o                         
   8   6   0        203.85        189.05        31.89 o                         
   9   6   0       3264.67       3012.80       100.34 o                         
  10   6   0        423.10        444.01        49.35 o                         
  11   6   0       1418.19       1425.47        82.74 o                         
  12   6   0       2526.12       2612.21       165.22 o                         
  -9   7   0        336.04        325.85        66.09 o                         
  -8   7   0        357.06        354.97        42.75 o                         
  -7   7   0       2430.26       2496.86        90.06 o                         
  -6   7   0       2214.45       2160.43        75.59 o                         
  -5   7   0       4015.41       4172.73       106.09 o                         
  -4   7   0       8817.98       8809.06       267.89 o                         
  -3   7   0       1682.63       1664.97        52.12 o                         
  -2   7   0       2627.06       2584.64        61.61 o                         
  -1   7   0       1766.45       1673.10        55.35 o                         
   0   7   0      11459.53      12159.01       221.71 o                         
   1   7   0         13.91         48.59        20.73 o                         
   2   7   0       2822.27       3001.09        55.76 o                         
   3   7   0      14904.87      15110.67       211.46 o                         
   4   7   0        511.53        507.77        24.29 o                         
   5   7   0      10207.54      10585.61       159.23 o                         
   6   7   0          3.94         -0.46        17.59 o                         
   7   7   0      11961.86      11728.74       233.39 o                         
   8   7   0       2144.60       2039.40       102.70 o                         
   9   7   0       2501.06       2319.73        90.69 o                         
  10   7   0       1798.92       1842.99        85.04 o                         
  11   7   0          8.06        -22.41        26.13 o                         
  12   7   0        650.65        588.26       109.50 o                         
  -8   8   0          7.40         27.21        32.40 o                         
  -7   8   0       4348.06       4404.20       181.42 o                         
  -6   8   0       1798.44       1742.15        70.20 o                         
  -5   8   0       1368.80       1310.34        55.08 o                         
  -4   8   0       9505.02       9704.00       190.01 o                         
  -3   8   0          9.19         -2.12        11.49 o                         
  -2   8   0       2599.04       2416.17        69.00 o                         
  -1   8   0        165.24        189.65        24.74 o                         
   0   8   0       6665.79       6972.01       147.06 o                         
   1   8   0      11674.09      12290.20       227.93 o                         
   2   8   0        586.07        552.68        21.34 o                         
   3   8   0      13708.04      14830.04       210.87 o                         
   4   8   0       1510.13       1398.41        43.30 o                         
   5   8   0       3802.79       3927.18        76.19 o                         
   6   8   0        959.07        982.27        50.17 o                         
   7   8   0       1105.36       1079.20        68.03 o                         
   8   8   0       2569.83       2551.55        90.44 o                         
   9   8   0        171.26        184.86        38.88 o                         
  10   8   0       3136.15       3134.93       111.91 o                         
  11   8   0        364.19        386.21        52.63 o                         
  -8   9   0       1318.32       1475.21       108.85 o                         
  -7   9   0        943.34       1010.65        90.71 o                         
  -6   9   0       5304.28       5291.80       206.04 o                         
  -5   9   0         17.85         52.48        32.40 o                         
  -4   9   0       4478.56       4478.06       178.83 o                         
  -3   9   0         73.05         49.24        32.40 o                         
  -2   9   0       4482.36       4384.11       166.52 o                         
  -1   9   0         33.96         24.66        17.34 o                         
   0   9   0       1230.12       1180.90        51.93 o                         
   1   9   0       5903.25       5766.35       223.86 o                         
   2   9   0       3044.03       2963.24       103.31 o                         
   3   9   0       2209.53       2341.44        60.02 o                         
   4   9   0       2945.84       2961.76        63.61 o                         
   5   9   0       3107.37       2933.67        65.47 o                         
   6   9   0       3097.92       3222.38        93.96 o                         
   7   9   0         69.09        112.60        34.34 o                         
   8   9   0       3439.09       3386.74       107.43 o                         
   9   9   0        134.81        144.67        35.64 o                         
  10   9   0       1041.56       1050.85        70.11 o                         
  11   9   0        389.13        428.94        53.76 o                         
  -8  10   0       2003.57       1927.41       130.88 o                         
  -7  10   0          0.91        -29.80        29.80 o                         
  -6  10   0       5374.80       5164.16       211.23 o                         
  -5  10   0        470.84        445.07        69.98 o                         
  -4  10   0       4121.29       4632.27       189.20 o                         
  -3  10   0        621.32        555.86        68.03 o                         
  -2  10   0       1563.37       1485.58        96.54 o                         
  -1  10   0       2864.74       2810.43        95.89 o                         
   0  10   0       1133.57       1193.08        57.26 o                         
   1  10   0       6706.86       6617.50       150.27 o                         
   2  10   0       3016.52       3133.14        91.39 o                         
   3  10   0       1252.95       1177.15        70.30 o                         
   4  10   0       6923.03       6688.83       147.97 o                         
   5  10   0       1287.37       1239.04        59.33 o                         
   6  10   0       4636.54       5062.18       140.68 o                         
   7  10   0        136.59         99.78        27.49 o                         
   8  10   0        702.75        745.54        58.60 o                         
   9  10   0       1889.01       1974.66       109.50 o                         
  10  10   0        214.06        197.01        69.00 o                         
  11  10   0       2604.49       2698.69       135.74 o                         
  -9  11   0          2.26        -23.33        25.92 o                         
  -8  11   0       1390.31       1528.34       121.81 o                         
  -7  11   0        765.40        868.81       105.61 o                         
  -6  11   0        678.32        835.12       101.08 o                         
  -5  11   0       2700.32       2654.97       145.78 o                         
  -4  11   0        772.84        723.68        86.18 o                         
  -3  11   0       5650.33       5652.63       216.41 o                         
  -2  11   0       1378.77       1234.83        92.65 o                         
  -1  11   0       8317.99       8340.14       281.49 o                         
   0  11   0       5869.96       5947.19       146.83 o                         
   1  11   0        661.39        657.46       164.90 o                         
   2  11   0        327.71        404.69        39.83 o                         
   3  11   0        190.27        149.77        26.56 o                         
   4  11   0       3647.35       3562.50       160.98 o                         
   5  11   0        117.75        167.17        42.76 o                         
   6  11   0       5760.97       5866.45       214.47 o                         
   7  11   0       2798.15       2977.58       145.78 o                         
   8  11   0       1035.27       1009.35       101.73 o                         
   9  11   0       1914.11       1720.72       119.87 o                         
  10  11   0          1.91          6.48        38.88 o                         
  11  11   0        875.75        855.21       104.97 o                         
  -8  12   0       1202.02       1300.27       114.68 o                         
  -7  12   0       1012.84        981.49       112.09 o                         
  -6  12   0        676.25        662.77        91.36 o                         
  -5  12   0       1510.52       1532.23       115.98 o                         
  -4  12   0         72.04        119.87        44.06 o                         
  -3  12   0       3863.03       4051.78       185.96 o                         
  -2  12   0        706.13        696.46        84.23 o                         
  -1  12   0        335.08        365.02        42.38 o                         
   0  12   0       4569.06       4765.07       155.80 o                         
   1  12   0        247.85        287.65        36.78 o                         
   2  12   0       6163.30       6135.84       151.63 o                         
   3  12   0        294.38        300.77        37.87 o                         
   4  12   0       4740.82       4754.74       125.89 o                         
   5  12   0        443.22        426.28        63.50 o                         
   6  12   0       1780.65       1582.12       108.85 o                         
   7  12   0       2772.35       2717.82       145.78 o                         
   8  12   0        142.53        163.28        50.54 o                         
   9  12   0       1020.81       1162.91       101.73 o                         
  10  12   0        903.02       1140.88       100.43 o                         
  -7  13   0        935.82        805.32       126.35 o                         
  -6  13   0        106.03        149.67        52.48 o                         
  -5  13   0       3034.39       2857.13       162.63 o                         
  -4  13   0        904.73        976.31       112.74 o                         
  -3  13   0       3450.16       3279.51       169.11 o                         
  -2  13   0       2787.64       2920.56       153.56 o                         
  -1  13   0        352.26        330.45        61.20 o                         
   0  13   0       1988.54       2091.56       100.11 o                         
   1  13   0         53.01        123.45        30.01 o                         
   2  13   0       1474.31       1418.92        86.82 o                         
   3  13   0       1411.57       1457.88        69.68 o                         
   4  13   0        846.69        842.56        56.67 o                         
   5  13   0       5341.07       5184.89       206.69 o                         
   6  13   0         20.14         36.93        36.28 o                         
   7  13   0       4375.45       4570.71       200.86 o                         
   8  13   0        599.24        800.13       101.08 o                         
   9  13   0        599.90        723.68        93.30 o                         
  -5  14   0       2934.00       2885.63       169.11 o                         
  -4  14   0       1260.63       1271.76       114.04 o                         
  -3  14   0         55.25         53.13        38.88 o                         
  -2  14   0       1345.74       1447.35       116.63 o                         
  -1  14   0        739.08        710.04       157.77 o                         
   0  14   0        801.28        904.89        69.14 o                         
   1  14   0       1867.15       1826.08       127.97 o                         
   2  14   0       2212.50       2118.27        89.10 o                         
   3  14   0       4026.39       3974.20       122.62 o                         
   4  14   0        234.18        259.44        45.45 o                         
   5  14   0       3804.83       3708.38       174.94 o                         
   6  14   0         89.08         76.46        40.17 o                         
   7  14   0       1013.71       1019.72       106.91 o                         
   8  14   0        652.95        612.23        88.77 o                         
  -4  15   0       2602.02       2704.21       165.22 o                         
  -3  15   0        344.07        385.46        76.46 o                         
  -2  15   0       1346.53       1330.08       112.74 o                         
  -1  15   0        400.10        312.95        66.74 o                         
   0  15   0        454.08        492.01        57.27 o                         
   1  15   0       3203.80       3323.81       117.74 o                         
   2  15   0         78.47         88.58        29.80 o                         
   3  15   0       3506.18       3536.71       119.66 o                         
   4  15   0        420.32        472.93        80.34 o                         
   5  15   0       2199.19       1960.45       133.47 o                         
   6  15   0       3339.99       3447.98       176.89 o                         
   7  15   0        488.14        374.44        73.22 o                         
  -2  16   0        839.62        822.81       104.97 o                         
  -1  16   0       1422.87       1468.09       118.57 o                         
   0  16   0         10.50         -7.23        42.76 o                         
   1  16   0       2791.09       2717.48       111.79 o                         
   2  16   0        328.32        326.76        48.08 o                         
   3  16   0       4072.83       4037.20       133.76 o                         
   4  16   0        636.26        647.22        93.30 o                         
   5  16   0        131.26         92.01        47.30 o                         
   6  16   0        648.20        649.81       145.14 o                         
   0  17   0         80.80         73.63        38.55 o                         
   1  17   0       2025.97       2112.66       101.00 o                         
   2  17   0       1193.39       1219.25       105.29 o                         
   3  17   0        329.49        332.32        79.70 o                         
   2  18   0       2893.76       2654.97       168.46 o                         
  -3 -17   1        250.80        294.81        66.74 o                         
  -2 -17   1        334.36        340.73        51.29 o                         
  -1 -17   1        848.10        877.30        78.09 o                         
   0 -17   1       3085.51       3214.07       180.13 o                         
  -5 -16   1       2242.45       2255.26       143.84 o                         
  -4 -16   1        997.10       1096.82       115.98 o                         
  -3 -16   1       1176.07       1268.19        80.77 o                         
  -2 -16   1       2609.79       2746.63       110.64 o                         
  -1 -16   1          8.83         18.53        26.00 o                         
   0 -16   1       3330.23       3448.91       128.28 o                         
   1 -16   1        806.21        880.48       111.44 o                         
   2 -16   1        393.13        432.11        80.99 o                         
  -7 -15   1       3076.96       3291.18       176.24 o                         
  -6 -15   1       1130.99       1241.96       125.70 o                         
  -5 -15   1        716.72        651.11        88.12 o                         
  -4 -15   1        579.54        585.02        85.53 o                         
  -3 -15   1         10.71         13.78        24.97 o                         
  -2 -15   1       1581.55       1493.50        78.98 o                         
  -1 -15   1       1921.48       1935.49        90.44 o                         
   0 -15   1       1810.55       1841.65       101.08 o                         
   1 -15   1       2238.78       2247.49       143.19 o                         
   2 -15   1        649.67        875.94       108.85 o                         
   3 -15   1       1831.76       1871.68       138.01 o                         
   4 -15   1          2.19         17.49        36.28 o                         
  -8 -14   1       1397.43       1433.10       118.57 o                         
  -7 -14   1       1900.91       1868.44       128.94 o                         
  -6 -14   1       1714.84       1630.65       119.22 o                         
  -5 -14   1        267.70        318.78        64.15 o                         
  -4 -14   1       1874.08       2035.79        85.96 o                         
  -3 -14   1        181.65        202.17        34.08 o                         
  -2 -14   1       3201.59       3167.23       115.33 o                         
  -1 -14   1       3654.15       3850.20       124.15 o                         
   0 -14   1        157.06        195.55        36.93 o                         
   1 -14   1       1820.75       1805.60       124.40 o                         
   2 -14   1        210.06        185.31        53.13 o                         
   3 -14   1       1783.75       1910.56       136.07 o                         
   4 -14   1        286.85        288.98        66.74 o                         
   5 -14   1       1099.69       1054.71       119.22 o                         
  -9 -13   1       1347.69       1508.91       118.57 o                         
  -8 -13   1       3301.68       3268.50       169.76 o                         
  -7 -13   1        146.57        152.91        51.83 o                         
  -6 -13   1       1818.64       1679.25       114.68 o                         
  -5 -13   1        241.82        294.16        60.91 o                         
  -4 -13   1       2718.81       2794.65        96.81 o                         
  -3 -13   1        512.50        490.36        47.16 o                         
  -2 -13   1        284.99        276.42        38.20 o                         
  -1 -13   1       4334.68       4338.38       128.28 o                         
   0 -13   1       1815.97       1795.29        81.32 o                         
   1 -13   1       2434.90       2644.60       143.19 o                         
   2 -13   1         17.12          4.54        34.34 o                         
   3 -13   1       3753.32       3663.02       180.13 o                         
   4 -13   1       1075.53        920.65       107.56 o                         
   5 -13   1        430.04        470.98        84.23 o                         
   6 -13   1       1366.70       1413.66       121.16 o                         
   7 -13   1        915.17        982.78       173.65 o                         
 -10 -12   1       1265.19       1155.14       106.26 o                         
  -9 -12   1        151.87        167.81        55.07 o                         
  -8 -12   1       1949.33       2009.05       128.94 o                         
  -7 -12   1          2.83         10.37        33.04 o                         
  -6 -12   1        652.53        636.21        77.75 o                         
  -5 -12   1        580.58        528.65        69.98 o                         
  -4 -12   1        720.50        678.02        66.09 o                         
  -3 -12   1       8238.43       8438.96       189.16 o                         
  -2 -12   1        823.57        705.05        54.29 o                         
  -1 -12   1       9018.45       8867.14       388.40 o                         
   0 -12   1       1588.02       1628.41       105.58 o                         
   1 -12   1       4018.47       3924.15       148.05 o                         
   2 -12   1       1357.56       1269.82        99.78 o                         
   3 -12   1       1445.22       1337.85       106.91 o                         
   4 -12   1       1934.32       2103.64       133.47 o                         
   5 -12   1       1555.09       1559.45       118.57 o                         
   6 -12   1       1656.63       1812.72       128.94 o                         
   7 -12   1       2420.39       2466.42       154.21 o                         
   8 -12   1        346.72        425.63        77.10 o                         
 -11 -11   1        237.79        300.64        62.85 o                         
 -10 -11   1       2360.37       2739.20       152.26 o                         
  -9 -11   1        164.77        116.63        46.00 o                         
  -8 -11   1       2596.31       2557.78       138.01 o                         
  -7 -11   1        676.98        582.43        75.81 o                         
  -6 -11   1       2427.35       2512.43       130.88 o                         
  -5 -11   1       3784.49       3789.37       158.74 o                         
  -4 -11   1         95.74         90.06        36.28 o                         
  -3 -11   1       4653.87       4811.77       124.36 o                         
  -2 -11   1       8512.96       8186.99       180.72 o                         
  -1 -11   1       6172.51       5946.19       145.46 o                         
   0 -11   1       2025.32       2092.58        79.23 o                         
   1 -11   1         59.15         85.65        24.48 o                         
   2 -11   1       4769.37       5116.86       198.92 o                         
   3 -11   1         10.02         15.55        31.10 o                         
   4 -11   1       3423.54       3687.65       171.05 o                         
   5 -11   1       1366.16       1365.07       106.91 o                         
   6 -11   1        573.43        551.33        81.64 o                         
   7 -11   1        869.24        750.24        97.19 o                         
   8 -11   1          4.29         25.27        38.23 o                         
 -11 -10   1        524.68        516.99        80.34 o                         
 -10 -10   1       2532.63       2405.61        99.37 o                         
  -9 -10   1         65.27         48.73        29.80 o                         
  -8 -10   1       2181.38       2323.01       126.31 o                         
  -7 -10   1        611.50        780.13        65.44 o                         
  -6 -10   1        153.10        158.46        27.19 o                         
  -5 -10   1       5626.76       5836.08       297.04 o                         
  -4 -10   1       3793.27       3638.82        99.10 o                         
  -3 -10   1        428.72        489.68        40.31 o                         
  -2 -10   1       7348.55       7164.59       159.21 o                         
  -1 -10   1       3452.31       3412.59        98.95 o                         
   0 -10   1        645.66        693.25        45.54 o                         
   1 -10   1       1561.56       1672.04        69.32 o                         
   2 -10   1       2720.73       2593.42       128.29 o                         
   3 -10   1       1551.60       1522.51       100.43 o                         
   4 -10   1        107.70         87.47        40.17 o                         
   5 -10   1       3436.53       3487.50       166.52 o                         
   6 -10   1         16.53         42.12        38.23 o                         
   7 -10   1       4306.84       4593.39       201.51 o                         
   8 -10   1        139.69        222.24        58.31 o                         
 -11  -9   1       1462.11       1630.01       128.29 o                         
 -10  -9   1       1436.32       1586.50        82.93 o                         
  -9  -9   1       1792.21       1801.90       129.26 o                         
  -8  -9   1        523.17        587.93        52.63 o                         
  -7  -9   1       2059.22       2053.49        79.05 o                         
  -6  -9   1        721.16        842.25        71.27 o                         
  -5  -9   1       4123.67       4094.56        81.84 o                         
  -4  -9   1       4014.30       4157.07        80.65 o                         
  -3  -9   1       1142.62       1124.84        35.94 o                         
  -2  -9   1       7370.78       7246.21       150.92 o                         
  -1  -9   1         39.18         35.14        18.06 o                         
   0  -9   1       5266.08       5063.29       123.20 o                         
   1  -9   1       1361.67       1241.69        56.81 o                         
   2  -9   1       1615.17       1647.50        96.54 o                         
   3  -9   1       5852.42       6233.76       215.76 o                         
   4  -9   1          0.88         -1.94        24.62 o                         
   5  -9   1       7356.93       7101.93       247.51 o                         
   6  -9   1       3029.82       2817.60       143.84 o                         
   7  -9   1       3131.05       2996.37       152.26 o                         
   8  -9   1        271.51        299.35        58.96 o                         
 -11  -8   1       2539.05       2846.76       165.22 o                         
 -10  -8   1        619.44        601.16        72.57 o                         
  -9  -8   1       3263.83       3164.18       123.11 o                         
  -8  -8   1         66.48         88.87        27.20 o                         
  -7  -8   1       2935.56       2864.21        91.17 o                         
  -6  -8   1       3293.00       3411.15        99.78 o                         
  -5  -8   1         28.44         31.49        11.82 o                         
  -4  -8   1       4188.93       4174.71        79.05 o                         
  -3  -8   1        143.88        154.83        15.91 o                         
  -2  -8   1      12036.22      12508.65       181.13 o                         
  -1  -8   1       3479.85       3326.01       159.39 o                         
   0  -8   1       8254.90       7955.58       291.86 o                         
   1  -8   1       5676.83       5516.57       176.24 o                         
   2  -8   1         45.75         54.83        12.86 o                         
   3  -8   1       3232.97       3303.83        82.69 o                         
   4  -8   1       1372.42       1256.86        51.12 o                         
   5  -8   1       1480.88       1368.13        57.41 o                         
   6  -8   1       2319.10       2267.95       100.72 o                         
   7  -8   1        890.34        818.92        78.40 o                         
   8  -8   1       3481.43       3610.54       165.22 o                         
 -11  -7   1        813.21        717.85        98.49 o                         
 -10  -7   1         30.96         29.47        25.80 o                         
  -9  -7   1       3301.60       3121.46       168.14 o                         
  -8  -7   1       5451.12       4972.82       130.70 o                         
  -7  -7   1         35.80         44.15        22.10 o                         
  -6  -7   1       4121.30       4230.77       107.66 o                         
  -5  -7   1        337.48        433.33        39.54 o                         
  -4  -7   1       6424.49       6760.76       323.18 o                         
  -3  -7   1        467.34        402.81        20.79 o                         
  -2  -7   1      14262.63      14808.67       206.97 o                         
  -1  -7   1       7394.01       8056.55       158.06 o                         
   0  -7   1         13.74         24.09        12.34 o                         
   1  -7   1       4999.64       4971.31        82.61 o                         
   2  -7   1       2739.30       2680.28        65.65 o                         
   3  -7   1       3293.06       3253.51        80.79 o                         
   4  -7   1       4457.87       4360.96       104.41 o                         
   5  -7   1       2774.35       2696.40        81.64 o                         
   6  -7   1       1434.97       1479.86        63.66 o                         
   7  -7   1        134.35        118.27        28.59 o                         
   8  -7   1       3381.14       3375.96       108.81 o                         
   9  -7   1        383.68        401.01        73.22 o                         
  10  -7   1        339.11        334.92       112.74 o                         
 -12  -6   1         16.87         50.54        50.54 o                         
 -11  -6   1       2945.50       2840.28       167.81 o                         
 -10  -6   1        519.92        502.26       100.75 o                         
  -9  -6   1       3170.79       3090.66       101.80 o                         
  -8  -6   1       2183.95       2091.50        79.34 o                         
  -7  -6   1         69.87         63.94        22.97 o                         
  -6  -6   1       3640.66       3536.76        94.08 o                         
  -5  -6   1       5555.74       5908.89        98.70 o                         
  -4  -6   1       1718.69       1858.62        43.37 o                         
  -3  -6   1       7353.04       7768.74       118.45 o                         
  -2  -6   1       7474.02       7767.20       116.60 o                         
  -1  -6   1      31829.13      34704.01       449.65 o                         
   0  -6   1       1326.43       1339.73        45.30 o                         
   1  -6   1       8826.52       9450.95       138.04 o                         
   2  -6   1        270.70        199.09        17.95 o                         
   3  -6   1         57.11         42.98        12.91 o                         
   4  -6   1       1202.24       1179.89        47.92 o                         
   5  -6   1        770.25        749.88        42.88 o                         
   6  -6   1       1868.93       1932.34        70.09 o                         
   7  -6   1       3079.86       3007.11        95.30 o                         
   8  -6   1       3577.35       3656.73       111.69 o                         
   9  -6   1       3571.84       3470.01       165.22 o                         
  10  -6   1        113.81        121.81        53.13 o                         
  11  -6   1        718.13        826.70       104.32 o                         
 -12  -5   1        240.98        193.73        64.15 o                         
 -11  -5   1        747.57        923.89       110.80 o                         
 -10  -5   1       1503.58       1553.35       123.40 o                         
  -9  -5   1         19.53         25.99        46.33 o                         
  -8  -5   1       2575.53       2404.40        82.18 o                         
  -7  -5   1       4485.43       4380.68       111.85 o                         
  -6  -5   1       1099.41       1034.63        38.03 o                         
  -5  -5   1       5881.14       5795.43        95.20 o                         
  -4  -5   1       4329.99       4157.08        72.01 o                         
  -3  -5   1       6258.45       6770.31       104.19 o                         
  -2  -5   1        180.27        165.00        12.77 o                         
  -1  -5   1       4518.12       4722.55        74.70 o                         
   0  -5   1       9135.38       9714.50       174.78 o                         
   1  -5   1         41.23         11.32        17.03 o                         
   2  -5   1       5368.84       4960.66        99.35 o                         
   3  -5   1        107.36         81.86        15.08 o                         
   4  -5   1      11691.88      11650.40       214.03 o                         
   5  -5   1         46.58         56.45        16.32 o                         
   6  -5   1      11957.62      11861.33       237.44 o                         
   7  -5   1       4449.66       4436.55       116.95 o                         
   8  -5   1        401.27        373.15        41.21 o                         
   9  -5   1       1328.45       1328.78       106.91 o                         
  10  -5   1        485.05        552.62        88.12 o                         
  11  -5   1        928.44        984.08       114.68 o                         
 -12  -4   1       2722.50       2514.37       160.69 o                         
 -11  -4   1        489.77        615.47        93.30 o                         
 -10  -4   1       2283.83       2376.51        91.45 o                         
  -9  -4   1        230.57        241.39        34.39 o                         
  -8  -4   1        403.81        350.47        57.02 o                         
  -7  -4   1       2624.53       2462.53       104.32 o                         
  -6  -4   1        853.33        740.74        38.08 o                         
  -5  -4   1       9850.80       9799.17       143.34 o                         
  -4  -4   1          2.13         21.88        23.00 o                         
  -3  -4   1      24429.76      27422.09       356.93 o                         
  -2  -4   1       6450.93       7660.24       110.41 o                         
  -1  -4   1      20897.04      22731.83       295.52 o                         
   0  -4   1       6612.24       7103.77       130.10 o                         
   1  -4   1       1401.85       1322.73        29.49 o                         
   2  -4   1       9088.76       9658.00       169.66 o                         
   3  -4   1       8421.75       8847.48       162.49 o                         
   4  -4   1       5869.24       5806.93       120.25 o                         
   5  -4   1       8258.97       8751.09       172.04 o                         
   6  -4   1       1532.96       1473.50        57.10 o                         
   7  -4   1      11134.32      11197.35       221.58 o                         
   8  -4   1        354.43        235.85        55.07 o                         
   9  -4   1       1968.24       2014.88       126.35 o                         
  10  -4   1        299.56        306.47        71.92 o                         
  11  -4   1        295.40        288.33        75.16 o                         
 -12  -3   1       1590.07       1701.93       134.12 o                         
 -11  -3   1        153.20        163.28        61.55 o                         
 -10  -3   1       1957.09       1891.77       129.59 o                         
  -9  -3   1       3593.28       3476.48       160.04 o                         
  -8  -3   1        430.71        402.95        62.20 o                         
  -7  -3   1       5689.16       6850.53       223.54 o                         
  -6  -3   1       1079.32       1015.87        37.55 o                         
  -5  -3   1      15883.52      16420.10       275.13 o                         
  -4  -3   1        177.30        158.26        15.17 o                         
  -3  -3   1      14046.72      14466.87       194.51 o                         
  -2  -3   1       3783.42       4301.99        86.38 o                         
  -1  -3   1        375.58        485.83        16.94 o                         
   0  -3   1       3677.02       3657.60       199.53 o                         
   1  -3   1       6612.78       7210.45       125.17 o                         
   2  -3   1       1344.06       1269.01        36.16 o                         
   3  -3   1      11915.45      13021.76       261.12 o                         
   4  -3   1       4460.05       4311.51        94.37 o                         
   5  -3   1      11625.14      11656.74       214.37 o                         
   6  -3   1          4.67         -0.03        11.98 o                         
   7  -3   1       1342.25       1310.51        55.11 o                         
   8  -3   1         19.83         31.10        36.28 o                         
   9  -3   1        836.33        823.46        90.71 o                         
  10  -3   1        484.62        482.65        80.34 o                         
  11  -3   1         13.02         86.18        53.78 o                         
 -12  -2   1       1867.07       1962.39       141.25 o                         
 -11  -2   1       1048.19       1049.52       118.57 o                         
 -10  -2   1        474.50        407.49        73.22 o                         
  -9  -2   1       4382.60       4022.63       174.29 o                         
  -8  -2   1        242.79        200.86        49.89 o                         
  -7  -2   1       2350.67       2353.03       115.98 o                         
  -6  -2   1       1009.46        895.67        26.78 o                         
  -5  -2   1       5600.54       5470.14        85.86 o                         
  -4  -2   1      18665.55      20406.81       678.51 o                         
  -3  -2   1       3302.94       3707.42        73.88 o                         
  -2  -2   1       4326.41       4675.91        68.92 o                         
  -1  -2   1        315.31        290.00        11.55 o                         
   0  -2   1       1988.64       2266.73        46.71 o                         
   1  -2   1       4175.29       4339.99        78.45 o                         
   2  -2   1       2851.86       2884.30        60.46 o                         
   3  -2   1       9646.90      10043.11       175.01 o                         
   4  -2   1         85.14         67.86        14.00 o                         
   5  -2   1       7869.70       7637.19       148.60 o                         
   6  -2   1       5768.36       5534.26       120.76 o                         
   7  -2   1       1700.70       1573.76        57.61 o                         
   8  -2   1       2273.70       2014.88       120.52 o                         
   9  -2   1        235.15        311.01        63.50 o                         
  10  -2   1       2380.15       2185.93       139.31 o                         
  11  -2   1        162.76        165.22        64.15 o                         
 -12  -1   1        287.94        387.40        76.46 o                         
 -11  -1   1        994.10        870.11       108.85 o                         
 -10  -1   1        212.58        225.48        58.96 o                         
  -9  -1   1       1141.70       1227.06        97.84 o                         
  -8  -1   1       3986.19       3828.25       162.63 o                         
  -7  -1   1       5165.13       5105.19       182.07 o                         
  -6  -1   1       8717.14       8020.44       153.59 o                         
  -5  -1   1       1504.74       1365.36        41.79 o                         
  -4  -1   1      13327.08      13032.38       220.26 o                         
  -2  -1   1       9730.73      10208.45       240.38 o                         
  -1  -1   1      15439.47      18096.65       281.37 o                         
   0  -1   1       4987.53       5180.69        86.35 o                         
   1  -1   1      17223.85      18854.16       295.46 o                         
   2  -1   1       3043.20       3210.87        62.72 o                         
   3  -1   1      15525.50      15890.11       260.55 o                         
   4  -1   1       2056.37       1863.88        49.31 o                         
   5  -1   1       8628.14       8496.58       158.41 o                         
   6  -1   1       6170.19       6232.14       128.67 o                         
   7  -1   1         13.68         11.84        11.48 o                         
   8  -1   1       2656.50       2463.83       128.29 o                         
   9  -1   1         55.18         15.55        38.23 o                         
  10  -1   1       2501.61       2570.09       150.97 o                         
  11  -1   1       2011.63       2256.56       154.21 o                         
  12  -1   1        330.10        400.36        84.88 o                         
 -12   0   1          2.15         14.90        45.36 o                         
 -11   0   1       1026.00       1113.67       121.81 o                         
 -10   0   1        561.34        537.07        81.64 o                         
  -9   0   1        477.31        380.27        66.09 o                         
  -8   0   1       1472.39       1429.21        98.49 o                         
  -7   0   1       1140.68       1070.85        43.94 o                         
  -6   0   1      13846.27      13646.82       242.23 o                         
  -5   0   1       4382.34       4579.71       192.76 o                         
  -4   0   1        988.79        962.24        95.21 o                         
  -3   0   1        530.69        702.29        40.17 o                         
  -2   0   1        930.98        958.98        26.10 o                         
  -1   0   1      32912.49      37962.38      1373.78 o                         
   1   0   1      22610.65      27027.20       419.16 o                         
   2   0   1       1295.23       1258.61        29.42 o                         
   3   0   1       7662.79       7806.82       147.08 o                         
   4   0   1       3334.52       3141.35        66.79 o                         
   5   0   1        510.63        474.44        23.01 o                         
   6   0   1       3192.15       3069.04        73.90 o                         
   7   0   1        566.93        522.17        65.44 o                         
   8   0   1       2294.93       2174.92       119.87 o                         
   9   0   1       1671.73       1782.27       116.63 o                         
  10   0   1       1494.68       1281.48       111.44 o                         
  11   0   1       3434.74       3402.62       185.31 o                         
  12   0   1        110.50        125.70        60.26 o                         
 -12   1   1         48.83         60.91        50.54 o                         
 -11   1   1         25.50        -21.38        46.00 o                         
 -10   1   1        702.51        689.34        89.41 o                         
  -9   1   1        438.09        383.51        65.44 o                         
  -8   1   1       7561.17       7788.03       256.58 o                         
  -7   1   1       1343.72       1252.61        76.46 o                         
  -6   1   1      18443.54      17779.75       307.22 o                         
  -5   1   1      10609.41      10666.57       192.98 o                         
  -4   1   1       3097.45       3170.45        93.30 o                         
  -3   1   1        966.34        995.62        77.72 o                         
  -2   1   1       3176.03       3448.45       130.85 o                         
  -1   1   1      13421.63      14507.03       735.89 o                         
   1   1   1      13556.18      14764.32       242.66 o                         
   2   1   1      41214.28      44386.07       971.83 o                         
   3   1   1       1219.28       1124.03        50.54 o                         
   4   1   1      13840.79      13847.75       227.94 o                         
   5   1   1        169.29        151.61        15.23 o                         
   6   1   1       5377.98       5233.07       104.80 o                         
   7   1   1        556.82        408.78        57.67 o                         
   8   1   1       1015.74        898.62        80.99 o                         
   9   1   1       1256.11       1361.83       103.67 o                         
  10   1   1         80.46        126.99        53.78 o                         
  11   1   1       2097.45       2150.30       150.32 o                         
  12   1   1       1149.33       1332.02       121.16 o                         
 -11   2   1         38.35         79.05        52.48 o                         
 -10   2   1       3041.10       3235.45       166.52 o                         
  -9   2   1        510.35        477.46        73.22 o                         
  -8   2   1       7191.55       7184.22       242.33 o                         
  -7   2   1       3206.62       2966.48        83.86 o                         
  -6   2   1       1773.34       1697.34        62.20 o                         
  -5   2   1      12123.23      12290.12       220.50 o                         
  -4   2   1          0.50         -4.44        22.03 o                         
  -3   2   1       1410.52       1429.27        77.10 o                         
  -1   2   1       8154.57       9463.58       126.00 o                         
   0   2   1       9687.13      11060.11       143.06 o                         
   1   2   1        119.06        127.61         8.47 o                         
   2   2   1      21145.39      23671.78       529.30 o                         
   3   2   1        431.17        376.38        30.45 o                         
   4   2   1       9390.63      10726.08       274.08 o                         
   5   2   1       4536.02       4897.21       155.50 o                         
   6   2   1        618.22        534.48        56.37 o                         
   7   2   1       1271.49       1192.07        83.58 o                         
   8   2   1       1863.00       1726.55       106.26 o                         
   9   2   1       4880.71       4881.01       198.27 o                         
  10   2   1       1428.44       1352.11       110.80 o                         
  11   2   1       1152.00       1057.95       120.52 o                         
  12   2   1       1069.95        866.87       110.80 o                         
 -11   3   1        118.67         69.33        52.48 o                         
 -10   3   1       1140.89       1150.60       103.02 o                         
  -9   3   1       1747.12       1643.61       112.09 o                         
  -8   3   1       1427.72       1514.07        73.76 o                         
  -7   3   1       8234.18       8195.34       276.31 o                         
  -6   3   1         94.36         68.39        18.10 o                         
  -5   3   1       3691.57       3469.85        85.18 o                         
  -4   3   1        287.98        286.48        23.77 o                         
  -3   3   1       2627.82       2410.70        84.88 o                         
  -2   3   1       1588.69       1816.02        77.43 o                         
  -1   3   1        246.04        330.98        16.18 o                         
   0   3   1       9527.00      10282.57       171.57 o                         
   1   3   1       9171.94      10152.17       218.53 o                         
   2   3   1      21581.05      22902.61       295.04 o                         
   3   3   1      15208.79      16718.23       390.64 o                         
   4   3   1      11043.72      11811.30       296.75 o                         
   5   3   1       4488.44       4662.72       150.97 o                         
   6   3   1       1658.14       1670.82        89.41 o                         
   7   3   1       4960.65       5000.23       181.42 o                         
   8   3   1        846.34        697.11        77.75 o                         
   9   3   1       2379.13       1948.79       121.16 o                         
  10   3   1       3757.62       3465.47       174.29 o                         
  11   3   1         13.83        -44.06        47.95 o                         
  12   3   1       2894.52       2844.17       172.35 o                         
 -11   4   1        474.48        642.04        93.30 o                         
 -10   4   1       1329.32       1564.63       119.87 o                         
  -9   4   1       5620.90       5181.65       204.75 o                         
  -8   4   1         12.70         37.17        21.91 o                         
  -7   4   1       5503.47       5324.70       129.25 o                         
  -6   4   1         77.94         83.50        19.06 o                         
  -5   4   1       2071.30       1991.01       102.37 o                         
  -4   4   1        882.98        834.24        36.40 o                         
  -3   4   1       4845.81       5041.85       102.58 o                         
  -2   4   1      18640.77      19408.20       316.25 o                         
  -1   4   1       2738.86       2890.05        48.09 o                         
   0   4   1      33701.16      36735.75       576.54 o                         
   1   4   1       1921.81       1910.61        73.32 o                         
   2   4   1       4258.11       4298.55        66.91 o                         
   3   4   1      11881.23      12702.47       173.51 o                         
   4   4   1        195.94        134.77        26.57 o                         
   5   4   1       7113.27       7180.33       207.34 o                         
   6   4   1          6.90         24.62        28.51 o                         
   7   4   1       1076.57       1031.38        80.34 o                         
   8   4   1       6908.03       6816.19       233.90 o                         
   9   4   1        447.64        261.12        58.96 o                         
  10   4   1       2732.90       2592.77       150.32 o                         
  11   4   1         17.58         55.72        55.72 o                         
  12   4   1       2488.11       2199.54       156.15 o                         
 -11   5   1        500.73        653.05        92.65 o                         
 -10   5   1          1.95        -38.23        39.52 o                         
  -9   5   1       3308.44       3337.18       161.98 o                         
  -8   5   1        470.46        448.56        43.95 o                         
  -7   5   1       7119.07       7151.56       161.02 o                         
  -6   5   1       1952.13       2052.53        70.78 o                         
  -5   5   1        636.14        551.92        35.05 o                         
  -4   5   1       6410.28       6221.76       149.64 o                         
  -3   5   1       1679.60       1825.57        51.67 o                         
  -2   5   1      12832.97      12850.86       218.94 o                         
  -1   5   1       7396.85       8527.87       121.20 o                         
   0   5   1       6411.12       6516.80       123.46 o                         
   1   5   1       5152.40       5051.80        76.04 o                         
   2   5   1       4294.90       4599.50        72.94 o                         
   3   5   1        578.81        384.46        20.23 o                         
   4   5   1        609.75        635.51        20.89 o                         
   5   5   1       7691.34       7819.90       156.92 o                         
   6   5   1       1495.02       1367.01        83.58 o                         
   7   5   1         41.90         27.86        34.99 o                         
   8   5   1       6030.16       5885.24       210.58 o                         
   9   5   1        104.54         84.23        47.30 o                         
  10   5   1       1065.44       1253.62       112.09 o                         
  11   5   1        235.74        286.01        44.92 o                         
  12   5   1       2498.44       2535.75       162.63 o                         
 -11   6   1       2043.02       2121.14       139.31 o                         
 -10   6   1        322.69        463.21        78.40 o                         
  -9   6   1       4054.90       4145.74       180.77 o                         
  -8   6   1       3346.31       3414.13       105.83 o                         
  -7   6   1       3188.65       3246.44        99.78 o                         
  -6   6   1        985.01        998.93        50.83 o                         
  -5   6   1        155.00        156.94        24.05 o                         
  -4   6   1       2592.72       2713.28        74.25 o                         
  -3   6   1       7698.60       7728.02       148.16 o                         
  -2   6   1        216.60        203.20        14.43 o                         
  -1   6   1      24337.62      26307.21       432.42 o                         
   0   6   1        167.83        271.48        34.34 o                         
   1   6   1      21295.19      22492.26       371.52 o                         
   2   6   1       2054.51       2130.48        63.60 o                         
   3   6   1       3552.66       3048.59        64.54 o                         
   4   6   1        629.07        625.58        32.32 o                         
   5   6   1       3913.03       3766.49        67.77 o                         
   6   6   1       8058.36       8082.06       207.31 o                         
   7   6   1       4622.15       4442.23       193.41 o                         
   8   6   1       3952.79       3809.20       111.19 o                         
   9   6   1       1121.93       1061.74        64.88 o                         
  10   6   1       1702.60       1596.98        79.79 o                         
  11   6   1       1665.34       1652.23       163.89 o                         
  12   6   1        711.12        497.55        92.01 o                         
  -9   7   1        111.30        141.25        51.19 o                         
  -8   7   1       1687.20       1764.47        76.05 o                         
  -7   7   1         35.76         62.44        45.68 o                         
  -6   7   1       3697.84       3593.19       100.28 o                         
  -5   7   1       1363.03       1335.05        54.92 o                         
  -4   7   1       3984.62       3869.44       119.22 o                         
  -3   7   1       5521.44       5432.20       114.11 o                         
  -2   7   1        151.85        204.65        17.89 o                         
  -1   7   1       6251.45       6076.56       128.44 o                         
   1   7   1       8897.70       9289.48       175.01 o                         
   2   7   1       2738.75       2859.97        53.73 o                         
   3   7   1        950.24        871.85        27.47 o                         
   4   7   1       8695.68       8791.00       134.59 o                         
   5   7   1        155.65        154.48        19.61 o                         
   6   7   1      10763.27      11025.49       217.15 o                         
   7   7   1       1137.30       1167.10       106.91 o                         
   8   7   1       1465.59       1400.03        87.79 o                         
   9   7   1       1090.32       1153.30        65.40 o                         
  10   7   1        738.79        754.03        64.73 o                         
  11   7   1       1074.76       1068.81        73.74 o                         
  12   7   1         23.04         -1.94        47.95 o                         
  -8   8   1       2770.26       2599.90       138.66 o                         
  -7   8   1        825.51        802.08        87.47 o                         
  -6   8   1       1018.52       1023.97        75.45 o                         
  -5   8   1       1155.65       1182.78       106.26 o                         
  -4   8   1          6.70          7.22        14.00 o                         
  -3   8   1       6693.26       6897.20       269.18 o                         
  -2   8   1       3619.78       3555.61        65.66 o                         
  -1   8   1       8004.78       7859.70       162.09 o                         
   0   8   1       2532.65       3069.55        82.87 o                         
   1   8   1       7218.51       7088.03       145.92 o                         
   2   8   1       7613.18       7439.09       355.12 o                         
   3   8   1       3933.91       3633.94        68.22 o                         
   4   8   1       4390.35       4740.02       128.38 o                         
   5   8   1       1789.06       1711.25        45.59 o                         
   6   8   1        819.77        791.91        46.73 o                         
   7   8   1       2617.17       2317.63        81.77 o                         
   8   8   1          7.56        -19.77        19.77 o                         
   9   8   1       3491.55       3541.23       147.37 o                         
  10   8   1          6.15          9.86        28.33 o                         
  11   8   1       3111.91       2961.05       115.33 o                         
  -9   9   1        161.55        279.91        82.29 o                         
  -8   9   1       1127.14       1157.08        97.84 o                         
  -7   9   1        446.99        459.97        70.62 o                         
  -6   9   1       1541.05       1642.96       108.20 o                         
  -5   9   1      11580.43      11660.33       348.52 o                         
  -4   9   1       1015.31       1018.42        80.34 o                         
  -3   9   1       4785.74       4873.23       182.72 o                         
  -2   9   1        370.92        386.05        37.27 o                         
  -1   9   1       4358.01       4484.29       113.34 o                         
   0   9   1       1377.33       1361.09        58.31 o                         
   1   9   1         39.91         64.09        17.63 o                         
   2   9   1       9881.04       9905.97       194.22 o                         
   3   9   1       3253.33       3103.12        62.83 o                         
   4   9   1       5290.30       5104.33        91.83 o                         
   5   9   1       5230.14       5276.09        96.99 o                         
   6   9   1        383.44        402.07        39.01 o                         
   7   9   1       3031.71       3054.79        97.26 o                         
   8   9   1          9.96         -0.65        32.40 o                         
   9   9   1       1555.58       1429.88        74.73 o                         
  10   9   1        586.94        579.39        75.81 o                         
  11   9   1       1649.27       1650.63       148.67 o                         
  -9  10   1        228.67        358.89        66.74 o                         
  -8  10   1       1252.55       1124.03       103.02 o                         
  -7  10   1       1994.27       2147.70       134.12 o                         
  -6  10   1          7.02         -9.07        28.51 o                         
  -5  10   1       2686.77       2539.64       136.71 o                         
  -4  10   1       2855.49       2967.86       143.84 o                         
  -3  10   1        814.06        881.12        77.75 o                         
  -2  10   1       5706.20       5725.78       187.25 o                         
  -1  10   1         30.63         39.23        19.47 o                         
   0  10   1       6314.21       6376.78       147.74 o                         
   1  10   1         22.77         48.58        19.23 o                         
   2  10   1       1787.95       1734.25        64.52 o                         
   3  10   1       1132.79       1133.97        51.75 o                         
   4  10   1       1243.33       1315.73        55.58 o                         
   5  10   1       4462.56       4478.71       172.35 o                         
   6  10   1       1606.42       1414.31        95.89 o                         
   7  10   1       1884.69       1967.95       106.91 o                         
   8  10   1       1161.42       1036.38        61.59 o                         
   9  10   1       1666.49       1726.10        83.11 o                         
  10  10   1       3615.70       3590.31       136.36 o                         
  11  10   1        942.82        994.83        77.85 o                         
  -9  11   1        437.95        653.05        92.65 o                         
  -8  11   1          7.15         42.12        41.47 o                         
  -7  11   1       2849.51       2437.91       149.02 o                         
  -6  11   1       3354.09       3074.77       162.63 o                         
  -5  11   1         95.68        153.56        48.59 o                         
  -4  11   1       4162.82       3926.73       174.94 o                         
  -3  11   1        444.57        419.80        64.79 o                         
  -2  11   1       4936.87       5097.42       197.62 o                         
  -1  11   1         72.67         93.66        24.05 o                         
   0  11   1       5028.17       4877.21       135.39 o                         
   1  11   1        910.86        966.26        53.37 o                         
   2  11   1         50.66         57.03        21.30 o                         
   3  11   1       3377.57       3482.04       176.85 o                         
   4  11   1        214.70        232.50        41.47 o                         
   5  11   1       6322.36       6163.14       217.71 o                         
   6  11   1       1014.63        967.30        82.29 o                         
   7  11   1       2344.28       2465.77       132.83 o                         
   8  11   1       2609.70       2540.29       139.95 o                         
   9  11   1        245.53        267.60        64.79 o                         
  10  11   1       2387.93       2614.80       152.91 o                         
  11  11   1        301.03        367.96        86.18 o                         
  -8  12   1        188.60        180.77        58.96 o                         
  -7  12   1       1036.88        904.45       107.56 o                         
  -6  12   1       1302.06       1265.93       108.85 o                         
  -5  12   1        146.70         62.20        41.47 o                         
  -4  12   1       1772.75       1711.64       117.28 o                         
  -3  12   1         10.76          6.48        29.80 o                         
  -2  12   1       4133.77       3833.43       171.70 o                         
  -1  12   1       2235.31       2379.97        89.50 o                         
   0  12   1       2901.46       2927.52        98.27 o                         
   1  12   1       7816.57       7806.82       179.60 o                         
   2  12   1        565.68        527.79        46.04 o                         
   3  12   1       2313.76       2279.20        81.41 o                         
   4  12   1        105.62        146.57        27.19 o                         
   5  12   1       1808.03       1779.68       112.09 o                         
   6  12   1       1734.24       1778.38       115.33 o                         
   7  12   1         13.98         27.21        32.40 o                         
   8  12   1       3716.13       3753.74       178.18 o                         
   9  12   1         46.40         46.65        41.47 o                         
  10  12   1       1596.24       1761.54       126.99 o                         
  -7  13   1         13.90         20.73        45.36 o                         
  -6  13   1       1664.01       1591.84       125.70 o                         
  -5  13   1        539.80        480.05        78.40 o                         
  -4  13   1       2320.51       2120.49       136.07 o                         
  -3  13   1        795.46        714.61        88.77 o                         
  -2  13   1       4510.22       4276.55       189.84 o                         
  -1  13   1       3103.60       3081.65       107.10 o                         
   0  13   1          0.75         17.46        20.35 o                         
   1  13   1       3727.64       3844.14       202.16 o                         
   2  13   1       1385.54       1376.15        68.15 o                         
   3  13   1        500.37        509.09        47.54 o                         
   4  13   1       2908.65       2794.02        95.36 o                         
   5  13   1         46.24         25.92        36.93 o                         
   6  13   1       3426.67       3499.81       169.11 o                         
   7  13   1         53.90         56.37        40.17 o                         
   8  13   1       4732.95       4835.07       212.52 o                         
   9  13   1        726.62        908.34       103.67 o                         
  -5  14   1        326.31        293.51        68.68 o                         
  -4  14   1        342.11        263.06        66.09 o                         
  -3  14   1       2451.19       2498.82       149.67 o                         
  -2  14   1        150.19        147.08        47.95 o                         
  -1  14   1       4272.34       4179.93       133.30 o                         
   0  14   1       2183.43       2248.73        92.76 o                         
   1  14   1       1952.85       2022.67       154.21 o                         
   2  14   1       2135.95       2173.88        89.74 o                         
   3  14   1        104.23        117.86        30.40 o                         
   4  14   1       1721.77       1935.83       124.40 o                         
   5  14   1          6.99         25.92        31.10 o                         
   6  14   1       2612.79       2496.23       146.43 o                         
   7  14   1       1522.26       1711.64       126.35 o                         
   8  14   1        213.88        219.65        61.55 o                         
  -4  15   1        432.31        456.73        80.34 o                         
  -3  15   1       4676.89       4868.70       223.54 o                         
  -2  15   1         25.67          8.42        34.34 o                         
  -1  15   1       1266.83       1319.08       101.73 o                         
   0  15   1       1176.07       1267.72        75.36 o                         
   1  15   1         59.91         48.30        27.08 o                         
   2  15   1       1029.24       1039.08        68.99 o                         
   3  15   1          7.10         -2.76        22.59 o                         
   4  15   1       2216.13       2159.37       136.71 o                         
   5  15   1       1178.07       1137.64       102.37 o                         
   6  15   1       3900.54       3657.84       184.66 o                         
   7  15   1       1843.34       1819.85       130.23 o                         
  -2  16   1        973.09        987.97       114.68 o                         
  -1  16   1         76.56         92.65        42.12 o                         
   0  16   1       1828.07       2014.49        96.43 o                         
   1  16   1         75.16         77.30        31.14 o                         
   2  16   1       2296.57       2292.95        99.88 o                         
   3  16   1        167.27        220.68        40.50 o                         
   4  16   1       1004.02       1043.04       114.04 o                         
   5  16   1       2300.14       2222.22       145.14 o                         
   6  16   1         66.41         64.15        74.51 o                         
   0  17   1       1857.70       1795.25        92.71 o                         
   1  17   1        103.58        125.59        35.31 o                         
   2  17   1        639.07        616.90        94.92 o                         
   3  17   1        881.49        888.25       112.74 o                         
   2  18   1         16.58         21.38        35.64 o                         
  -3 -17   2        903.79        891.49       105.61 o                         
  -2 -17   2        818.33        979.55       112.09 o                         
  -1 -17   2       1382.29       1663.05       124.40 o                         
   0 -17   2        218.14        302.58        69.98 o                         
  -5 -16   2        675.49        896.03       110.80 o                         
  -4 -16   2       1459.55       1687.67       125.05 o                         
  -3 -16   2       2186.39       2189.11        97.80 o                         
  -2 -16   2        269.09        293.91        46.49 o                         
  -1 -16   2       1187.75       1212.23        91.36 o                         
   0 -16   2        225.18        245.57        64.15 o                         
   1 -16   2        959.46       1035.27       117.92 o                         
   2 -16   2       2070.64       2291.48       151.62 o                         
  -7 -15   2        437.40        531.89        82.94 o                         
  -6 -15   2       3057.22       3119.47       169.76 o                         
  -5 -15   2       1412.62       1375.43       114.04 o                         
  -4 -15   2        161.67        156.15        55.72 o                         
  -3 -15   2       2215.84       2116.77       113.71 o                         
  -2 -15   2          8.27         -2.09        22.69 o                         
  -1 -15   2       1927.94       1805.15       116.95 o                         
   0 -15   2       1682.86       1504.37       115.98 o                         
   1 -15   2       1239.09       1263.34       110.15 o                         
   2 -15   2       4020.48       4163.23       206.69 o                         
   3 -15   2         33.49          5.18        31.75 o                         
   4 -15   2       1944.60       1918.98       143.84 o                         
  -8 -14   2        743.94        923.24       104.97 o                         
  -7 -14   2       3885.24       4171.00       195.03 o                         
  -6 -14   2        814.96        913.52       101.73 o                         
  -5 -14   2       2303.71       2358.22       139.95 o                         
  -4 -14   2         18.14         38.88        30.45 o                         
  -3 -14   2       2568.29       2535.33        96.64 o                         
  -2 -14   2        185.98        168.43        38.23 o                         
  -1 -14   2        792.62        737.14        62.48 o                         
   0 -14   2       1323.12       1304.74        73.51 o                         
   1 -14   2         41.61        102.37        43.41 o                         
   2 -14   2       2344.01       2496.23       150.32 o                         
   3 -14   2         96.57         67.39        44.06 o                         
   4 -14   2       1542.86       1596.38       126.35 o                         
   5 -14   2       1099.11       1243.25       114.04 o                         
  -9 -13   2       1116.07       1209.56       107.56 o                         
  -8 -13   2        398.06        336.86        71.27 o                         
  -7 -13   2       5489.27       5810.73       230.02 o                         
  -6 -13   2         68.82        102.37        42.76 o                         
  -5 -13   2       2817.53       2618.04       141.90 o                         
  -4 -13   2        260.00        322.97        42.77 o                         
  -3 -13   2       1883.95       1765.26        98.81 o                         
  -2 -13   2       2762.25       2675.80       115.01 o                         
  -1 -13   2         17.13         14.97        21.52 o                         
   0 -13   2       4368.15       4209.30       130.35 o                         
   1 -13   2       1813.16       1641.02       115.98 o                         
   2 -13   2       3058.74       2932.22       156.80 o                         
   3 -13   2       1367.98       1503.72       116.63 o                         
   4 -13   2       1242.86       1262.69       110.80 o                         
   5 -13   2       1986.15       1891.12       136.71 o                         
   6 -13   2         34.55         49.24        42.12 o                         
 -10 -12   2        515.64        660.83        90.71 o                         
  -9 -12   2       2139.08       2239.06       139.95 o                         
  -8 -12   2         65.96         82.29        45.36 o                         
  -7 -12   2        856.41        734.69        88.77 o                         
  -6 -12   2       2387.51       2461.89       133.47 o                         
  -5 -12   2       1594.10       1549.08       104.32 o                         
  -4 -12   2       2251.92       2252.57        83.86 o                         
  -3 -12   2       2192.32       2181.06        82.62 o                         
  -2 -12   2       9944.11       9721.62       366.99 o                         
  -1 -12   2        730.22        780.58       106.91 o                         
   0 -12   2       1185.57       1176.83        64.80 o                         
   1 -12   2       1831.42       2010.34       120.52 o                         
   2 -12   2        420.54        364.72        63.50 o                         
   3 -12   2       2171.54       2042.09       128.29 o                         
   4 -12   2          2.73          5.83        31.75 o                         
   5 -12   2       2118.85       2084.85       137.36 o                         
   6 -12   2        382.83        384.16        71.92 o                         
   7 -12   2       1487.34       1433.10       118.57 o                         
   8 -12   2       1905.38       1870.39       144.49 o                         
 -10 -11   2         62.24        118.57        51.19 o                         
  -9 -11   2       4509.94       4380.22       193.08 o                         
  -8 -11   2       2614.61       2591.47       139.95 o                         
  -7 -11   2       1704.72       1779.03       112.74 o                         
  -6 -11   2       2235.44       2083.56       117.92 o                         
  -5 -11   2       1433.25       1383.38        61.71 o                         
  -4 -11   2       1390.81       1587.43        67.27 o                         
  -3 -11   2          4.64         16.17        17.89 o                         
  -2 -11   2       3470.77       3424.63       103.31 o                         
  -1 -11   2       3951.26       3736.85       109.49 o                         
   0 -11   2        562.18        499.24        45.64 o                         
   1 -11   2       6575.53       6771.55       237.14 o                         
   2 -11   2         56.15         45.36        34.99 o                         
   3 -11   2       5348.92       5214.69       207.34 o                         
   4 -11   2         67.84         75.81        40.17 o                         
   5 -11   2       2828.91       3004.14       158.10 o                         
   6 -11   2        702.63        702.29        93.95 o                         
   7 -11   2        135.05        136.71        49.89 o                         
   8 -11   2       1613.62       1607.39       123.11 o                         
 -11 -10   2       3358.70       3585.92       180.13 o                         
 -10 -10   2        450.26        483.22        52.45 o                         
  -9 -10   2       1165.44       1264.04        70.73 o                         
  -8 -10   2       2452.90       2476.39        91.33 o                         
  -7 -10   2         37.28         45.38        31.75 o                         
  -6 -10   2       2579.06       2646.80        85.61 o                         
  -5 -10   2         40.15         60.60        22.84 o                         
  -4 -10   2      11166.65      11183.01       221.36 o                         
  -3 -10   2       6051.77       5859.79       138.04 o                         
  -2 -10   2       1482.69       1488.00        62.94 o                         
  -1 -10   2       3800.97       3980.47       109.50 o                         
   0 -10   2        785.00        767.25        49.91 o                         
   1 -10   2       2975.61       3107.29        97.75 o                         
   2 -10   2       1281.26       1346.28        93.30 o                         
   3 -10   2       1938.72       1878.16       112.09 o                         
   4 -10   2       3722.09       3727.17       167.17 o                         
   5 -10   2        744.45        697.76        86.18 o                         
   6 -10   2       5459.60       5777.04       230.66 o                         
   7 -10   2         79.47         71.92        41.47 o                         
   8 -10   2       1107.25       1259.45       108.20 o                         
 -11  -9   2       1201.09       1040.45       112.74 o                         
 -10  -9   2       2905.81       2772.79       105.19 o                         
  -9  -9   2          8.34          7.01        23.19 o                         
  -8  -9   2       4499.58       4504.88       125.99 o                         
  -7  -9   2        140.21        130.28        28.31 o                         
  -6  -9   2       4500.32       4567.33       116.20 o                         
  -5  -9   2        150.04        156.26        18.59 o                         
  -4  -9   2       1304.30       1243.91        40.36 o                         
  -3  -9   2       1557.01       1510.62        42.98 o                         
  -2  -9   2       1937.59       1855.18        47.08 o                         
  -1  -9   2       5802.97       5737.95       133.32 o                         
   0  -9   2       7495.67       7188.44       158.05 o                         
   1  -9   2       3591.11       3595.27       101.39 o                         
   2  -9   2       2045.54       2048.57       110.15 o                         
   3  -9   2       3523.89       3313.21       147.08 o                         
   4  -9   2       4806.39       4737.23       186.60 o                         
   5  -9   2        138.74        138.66        43.41 o                         
   6  -9   2       2155.60       2313.51       130.23 o                         
   7  -9   2        955.25       1036.56        92.65 o                         
   8  -9   2         97.64         31.75        37.58 o                         
 -11  -8   2        205.37        309.71        69.98 o                         
 -10  -8   2       2361.40       2361.22        96.74 o                         
  -9  -8   2        397.65        413.89        45.73 o                         
  -8  -8   2       1611.69       1547.22       148.99 o                         
  -7  -8   2        280.70        305.15        35.86 o                         
  -6  -8   2       3337.46       3233.35        92.25 o                         
  -5  -8   2       2444.31       2566.36        72.35 o                         
  -4  -8   2        236.46        260.05        21.21 o                         
  -3  -8   2       8926.94       9307.36       144.57 o                         
  -2  -8   2       2685.46       2571.55        55.76 o                         
  -1  -8   2       2665.42       2728.23        79.01 o                         
   0  -8   2       6994.77       6609.45       558.45 o                         
   1  -8   2       3256.93       3132.84        81.65 o                         
   2  -8   2       4605.28       4799.23       104.56 o                         
   3  -8   2         53.50         72.91        27.54 o                         
   4  -8   2       6094.53       6082.87       136.25 o                         
   5  -8   2       5263.03       5473.79       131.82 o                         
   6  -8   2        560.57        568.59        47.48 o                         
   7  -8   2       2717.53       2653.85        95.06 o                         
   8  -8   2        146.07        139.95        46.65 o                         
 -11  -7   2        168.25        176.89        60.91 o                         
 -10  -7   2       2622.73       2763.21       108.81 o                         
  -9  -7   2       2441.29       2489.28       120.19 o                         
  -8  -7   2       5477.48       5350.30       137.01 o                         
  -7  -7   2       6291.27       6362.89       147.91 o                         
  -6  -7   2       2897.15       2879.51        95.54 o                         
  -5  -7   2       3604.18       3754.87        74.58 o                         
  -4  -7   2        242.70        257.13        19.51 o                         
  -3  -7   2       4793.56       5398.27        92.11 o                         
  -2  -7   2       5991.10       6349.85       103.10 o                         
  -1  -7   2       1530.91       1572.71        53.34 o                         
   0  -7   2      13427.38      14597.44       262.45 o                         
   1  -7   2         65.87        101.93        11.83 o                         
   2  -7   2      12907.95      12450.62       884.69 o                         
   3  -7   2         54.97         55.35        41.14 o                         
   4  -7   2       4932.67       4949.25       116.22 o                         
   5  -7   2        735.74        742.31       101.40 o                         
   6  -7   2        556.99        585.59        46.83 o                         
   7  -7   2       1331.62       1337.80        65.04 o                         
   8  -7   2        203.58        194.43        35.42 o                         
   9  -7   2       1775.76       1508.26       117.92 o                         
  10  -7   2       1354.00       1627.41       138.01 o                         
 -11  -6   2       1166.86       1270.47       117.28 o                         
 -10  -6   2       1879.52       1953.97       132.83 o                         
  -9  -6   2       1607.00       1604.15        72.41 o                         
  -8  -6   2       2695.37       2722.33       100.43 o                         
  -7  -6   2       6929.35       6925.46       154.20 o                         
  -6  -6   2       2487.51       2546.88        58.33 o                         
  -5  -6   2       1971.10       2048.00        49.00 o                         
  -4  -6   2       4423.94       4726.36        83.10 o                         
  -3  -6   2         32.86         45.76        19.34 o                         
  -2  -6   2      16365.61      17063.90       234.74 o                         
  -1  -6   2       1364.84       1309.09        33.24 o                         
   0  -6   2      12286.59      12883.33       230.62 o                         
   1  -6   2        284.03        387.97        20.99 o                         
   2  -6   2       4843.90       4423.04        94.45 o                         
   3  -6   2       6008.02       6095.20       126.57 o                         
   4  -6   2         17.42         -6.27        12.73 o                         
   5  -6   2       1346.90       1301.90        55.09 o                         
   6  -6   2       2365.64       2330.72        78.55 o                         
   7  -6   2       2998.90       2966.57        95.07 o                         
   8  -6   2       1621.90       1692.15        79.05 o                         
   9  -6   2       1909.80       1659.16       119.22 o                         
  10  -6   2       3558.76       3784.84       185.31 o                         
  11  -6   2         12.14         -3.89        46.65 o                         
 -12  -5   2        547.66        558.45       103.02 o                         
 -11  -5   2       1782.48       1771.90       132.18 o                         
 -10  -5   2         32.88         22.68        44.71 o                         
  -9  -5   2       6158.21       6090.93       150.79 o                         
  -8  -5   2          1.94         15.20        19.23 o                         
  -7  -5   2       4005.80       4006.13       105.14 o                         
  -6  -5   2       4799.33       4783.21        86.06 o                         
  -5  -5   2       1099.04       1064.82        35.52 o                         
  -4  -5   2       1737.13       1778.77        42.03 o                         
  -3  -5   2        705.56        966.55        57.23 o                         
  -2  -5   2       4693.90       4720.90        77.55 o                         
  -1  -5   2       2047.97       2070.25        42.09 o                         
   0  -5   2      15169.28      16110.62       584.05 o                         
   1  -5   2      14219.41      15178.83       275.66 o                         
   2  -5   2        131.67        200.20        18.93 o                         
   3  -5   2      13511.75      14327.01       250.78 o                         
   4  -5   2         32.20         42.76        22.03 o                         
   5  -5   2       3487.42       3402.34        90.48 o                         
   6  -5   2       2007.73       1926.12        69.40 o                         
   7  -5   2       2017.18       1928.49       101.73 o                         
   8  -5   2       1868.23       1936.57        94.60 o                         
   9  -5   2        282.55        264.36        62.20 o                         
  10  -5   2       3161.07       3114.94       167.81 o                         
  11  -5   2        843.88        927.13       115.33 o                         
 -12  -4   2         70.42        101.73        51.83 o                         
 -11  -4   2       2013.85       1923.52       135.42 o                         
 -10  -4   2         66.89        154.86        53.13 o                         
  -9  -4   2       5636.01       5644.50       141.24 o                         
  -8  -4   2         37.51         69.74        25.92 o                         
  -7  -4   2        293.57        309.50        31.51 o                         
  -6  -4   2       3161.74       3043.51        61.60 o                         
  -5  -4   2       2840.03       2837.26        56.75 o                         
  -4  -4   2        819.72        592.79        35.64 o                         
  -3  -4   2       3481.15       5122.48       115.51 o                         
  -2  -4   2      38674.14      42926.23       547.98 o                         
  -1  -4   2      10163.20      10826.95       152.20 o                         
   0  -4   2      18971.98      20033.08       327.98 o                         
   1  -4   2       4528.29       4651.06       138.66 o                         
   2  -4   2       5257.69       5629.28       109.81 o                         
   3  -4   2       3764.06       3853.71        86.41 o                         
   4  -4   2       4406.43       4398.18        99.83 o                         
   5  -4   2        423.59        420.11        32.49 o                         
   6  -4   2       3577.15       3541.25        94.88 o                         
   7  -4   2       1780.43       1812.33       107.56 o                         
   8  -4   2       6772.68       6468.96       229.37 o                         
   9  -4   2        117.36        193.73        55.72 o                         
  10  -4   2       1321.97       1266.58       124.40 o                         
  11  -4   2       1033.33       1291.20       130.88 o                         
 -12  -3   2        193.62        133.47        58.96 o                         
 -11  -3   2       2688.57       2665.34       162.63 o                         
 -10  -3   2       1362.82       1325.54       108.85 o                         
  -9  -3   2       5902.27       5718.72       217.06 o                         
  -8  -3   2       2216.61       2092.63       116.63 o                         
  -7  -3   2         60.67         31.10        40.17 o                         
  -6  -3   2       4319.43       4700.78        84.43 o                         
  -5  -3   2       1659.19       1608.15        58.04 o                         
  -4  -3   2       7146.02       7685.35       194.33 o                         
  -3  -3   2       8771.27      10720.09       150.10 o                         
  -2  -3   2       5588.03       5463.42        82.17 o                         
  -1  -3   2      23964.10      25524.09       329.51 o                         
   0  -3   2       1231.58       1467.10        44.38 o                         
   1  -3   2      12735.30      12986.52       311.66 o                         
   2  -3   2       8652.96       9436.77       165.76 o                         
   3  -3   2       6063.26       6521.75       125.07 o                         
   4  -3   2      10066.08      10822.44       196.78 o                         
   5  -3   2        266.42        243.93        25.35 o                         
   6  -3   2       2957.57       3120.77       186.93 o                         
   7  -3   2        199.36        176.92        25.17 o                         
   8  -3   2       2949.98       2914.79       141.90 o                         
   9  -3   2       2388.83       2295.37       136.07 o                         
  10  -3   2        110.47         94.60        55.72 o                         
  11  -3   2       2529.63       2689.31       164.57 o                         
 -12  -2   2        452.85        435.99        80.99 o                         
 -11  -2   2       2426.49       2329.71       148.38 o                         
 -10  -2   2       3753.56       3539.98       173.65 o                         
  -9  -2   2       2442.82       2360.81       134.77 o                         
  -8  -2   2       5169.81       4884.90       188.55 o                         
  -7  -2   2       2110.26       1686.43        74.07 o                         
  -6  -2   2       1013.24       1048.12        45.69 o                         
  -5  -2   2       4313.31       4249.34       108.42 o                         
  -4  -2   2       3017.17       2920.97        54.07 o                         
  -3  -2   2      18593.47      19907.43       263.27 o                         
  -2  -2   2        141.98        211.42        34.41 o                         
  -1  -2   2      18673.06      20536.01       265.30 o                         
   0  -2   2      10774.32      11270.02       310.00 o                         
   1  -2   2       3095.35       3482.32       100.43 o                         
   2  -2   2        302.86        269.31        17.80 o                         
   3  -2   2         49.30         46.58        11.22 o                         
   4  -2   2       3664.51       3423.33        78.70 o                         
   5  -2   2       2568.82       2396.45        65.04 o                         
   6  -2   2       4658.74       4627.13       106.46 o                         
   7  -2   2       8776.14       8676.12       175.09 o                         
   8  -2   2        887.24        836.42        86.82 o                         
   9  -2   2       4488.09       4659.48       196.32 o                         
  10  -2   2        403.63        290.27        68.03 o                         
  11  -2   2       1294.30       1249.73       128.94 o                         
 -12  -1   2        962.30        978.90       115.98 o                         
 -11  -1   2        259.06        263.71        68.68 o                         
 -10  -1   2       2069.60       2049.22       131.53 o                         
  -9  -1   2        724.82        746.35        84.88 o                         
  -8  -1   2       1547.39       1417.55        96.54 o                         
  -7  -1   2       2912.75       2761.15        87.15 o                         
  -6  -1   2        405.28        420.28        37.58 o                         
  -5  -1   2       5537.81       5304.51       109.55 o                         
  -3  -1   2      15248.18      15401.58       255.60 o                         
  -2  -1   2       6075.50       7379.49       293.89 o                         
  -1  -1   2        223.09        229.41         8.22 o                         
   0  -1   2        354.96        436.64        23.33 o                         
   1  -1   2        713.25        732.10        32.40 o                         
   2  -1   2       2665.13       2631.31        56.55 o                         
   3  -1   2        529.06        613.97        37.58 o                         
   4  -1   2       8431.87       8752.83       158.39 o                         
   5  -1   2       7344.07       7551.87       144.88 o                         
   6  -1   2       1390.70       1380.73       153.88 o                         
   7  -1   2       5976.06       5850.25       201.51 o                         
   8  -1   2        798.96        795.60        83.58 o                         
   9  -1   2       4527.07       4533.13       191.79 o                         
  10  -1   2        265.89        215.11        62.85 o                         
  11  -1   2        997.61       1209.56       126.99 o                         
  12  -1   2       1389.18       1425.32       194.38 o                         
 -12   0   2       2227.99       2095.87       149.02 o                         
 -11   0   2         37.92         46.00        45.36 o                         
 -10   0   2       2888.49       2748.92       150.32 o                         
  -9   0   2       3100.34       3036.54       152.26 o                         
  -8   0   2        802.76        730.80        77.75 o                         
  -7   0   2       2735.22       2663.98        76.27 o                         
  -6   0   2        485.61        463.16        33.69 o                         
  -5   0   2       4263.63       4051.91        89.85 o                         
  -4   0   2       2770.65       2929.54        76.42 o                         
  -3   0   2      12096.70      12801.18       215.04 o                         
  -2   0   2      18054.86      20514.50       327.08 o                         
  -1   0   2       8041.40       8937.98       210.58 o                         
   0   0   2      32608.74      32740.41       507.57 o                         
   1   0   2       3211.66       3304.13        85.53 o                         
   2   0   2      13797.88      14654.19       282.47 o                         
   3   0   2         37.18         52.20         9.11 o                         
   4   0   2      12298.25      13626.87       229.43 o                         
   5   0   2       8573.00       8741.16       159.49 o                         
   6   0   2       2052.89       2016.48        55.61 o                         
   7   0   2       5707.34       5672.72       196.97 o                         
   8   0   2       3803.56       3891.10       164.57 o                         
   9   0   2       3347.71       3572.31       168.46 o                         
  10   0   2        365.75        345.28        70.62 o                         
  11   0   2       1091.58       1130.51       121.16 o                         
  12   0   2       1070.50       1057.94       130.23 o                         
 -12   1   2       2528.15       2613.50       217.71 o                         
 -11   1   2        988.22        861.04       104.32 o                         
 -10   1   2        236.83        129.59        54.43 o                         
  -9   1   2        360.92        433.40        66.74 o                         
  -8   1   2         17.23         -4.54        34.99 o                         
  -7   1   2       5005.30       4808.53       113.73 o                         
  -6   1   2       4999.71       4877.13       109.78 o                         
  -5   1   2      19429.05      20210.51       339.80 o                         
  -4   1   2      10121.17      10317.35       183.64 o                         
  -3   1   2       4863.04       4513.13        89.74 o                         
  -2   1   2       1906.04       1657.25        40.77 o                         
  -1   1   2        126.02        184.14        12.53 o                         
   0   1   2      15439.89      17002.67       379.62 o                         
   1   1   2       3394.81       3534.15        89.41 o                         
   2   1   2       3779.79       3712.14       206.19 o                         
   3   1   2      35582.97      37999.90       479.75 o                         
   4   1   2        110.95        117.37         9.96 o                         
   5   1   2      10700.76      10238.79       177.70 o                         
   6   1   2       2385.30       2412.64       108.20 o                         
   7   1   2       1497.57       1374.14        89.41 o                         
   8   1   2        106.93         99.78        40.82 o                         
   9   1   2       1282.24       1222.52       103.02 o                         
  10   1   2       1666.88       1606.74       121.81 o                         
  11   1   2        272.26        123.76        60.26 o                         
  12   1   2        882.23        910.28       115.98 o                         
 -11   2   2       1780.47       1804.95       133.47 o                         
 -10   2   2        531.52        566.23        83.58 o                         
  -9   2   2        909.68        937.49        95.89 o                         
  -8   2   2         14.01         -3.24        35.64 o                         
  -7   2   2       2142.28       2082.54       106.59 o                         
  -6   2   2       6227.76       5870.73       127.78 o                         
  -5   2   2          6.76         32.62        11.58 o                         
  -4   2   2      16093.17      16213.79       333.00 o                         
  -3   2   2       1537.68       2190.75        62.53 o                         
  -2   2   2       6018.57       6073.94       110.56 o                         
  -1   2   2      45141.63      52844.07       662.03 o                         
   0   2   2       1568.87       1779.22        37.95 o                         
   1   2   2        376.03        343.04        21.67 o                         
   2   2   2       6269.78       6298.24       289.77 o                         
   3   2   2      10129.25      10139.12       251.40 o                         
   4   2   2       9553.22       9540.49       249.45 o                         
   5   2   2        560.78        620.66        49.24 o                         
   6   2   2      11323.33      11451.05       313.60 o                         
   7   2   2        368.27        365.37        58.31 o                         
   8   2   2       3044.77       2768.36       135.42 o                         
   9   2   2          0.54         -6.48        38.88 o                         
  10   2   2       3144.19       2923.15       161.98 o                         
  11   2   2        641.30        708.13       100.43 o                         
  12   2   2        807.33        706.83       104.32 o                         
 -11   3   2       1033.90       1164.85       120.52 o                         
 -10   3   2         83.45        107.56        49.24 o                         
  -9   3   2        316.51        318.78        63.50 o                         
  -8   3   2       2332.40       2225.06        78.41 o                         
  -7   3   2       1614.98       1463.12       149.32 o                         
  -6   3   2       9376.45       8884.92       177.02 o                         
  -5   3   2        827.13        859.82        38.66 o                         
  -4   3   2      13309.20      13268.35       317.45 o                         
  -3   3   2       4495.96       5344.15       178.15 o                         
  -2   3   2       1003.83       1486.62        40.22 o                         
  -1   3   2        432.68        475.85        21.31 o                         
   1   3   2       2893.67       2817.95        45.61 o                         
   2   3   2       7119.17       7530.82       127.25 o                         
   3   3   2      25304.61      26411.63       599.92 o                         
   4   3   2      22288.01      23820.16       556.51 o                         
   5   3   2       2151.04       2169.73        92.01 o                         
   6   3   2       3959.81       3657.19       137.36 o                         
   7   3   2       1161.33       1160.32        82.94 o                         
   8   3   2       6093.65       5621.53       206.04 o                         
   9   3   2         23.03         42.12        42.76 o                         
  10   3   2        572.46        557.16        86.18 o                         
  11   3   2       3055.06       2878.51       167.81 o                         
  12   3   2        242.07        196.97        68.03 o                         
 -11   4   2        816.29        829.29       103.67 o                         
 -10   4   2        572.26        650.46        87.47 o                         
  -9   4   2        956.49        840.30        92.65 o                         
  -8   4   2       3219.43       3346.87       101.14 o                         
  -7   4   2        388.40        317.32        34.41 o                         
  -6   4   2       3897.52       3739.39        97.56 o                         
  -5   4   2       2647.88       2376.75        69.41 o                         
  -4   4   2       6135.85       6061.66       124.04 o                         
  -3   4   2      10670.64      11700.95       205.53 o                         
  -2   4   2        862.24       1386.49        39.08 o                         
  -1   4   2       7917.41       7524.65       106.96 o                         
   0   4   2        247.12        279.62        19.16 o                         
   1   4   2      13178.64      13407.81       178.91 o                         
   2   4   2        590.35        522.37        26.01 o                         
   3   4   2       1327.84       1407.41        35.29 o                         
   4   4   2      15651.79      16377.48       395.82 o                         
   5   4   2       1005.45       1002.87        60.91 o                         
   6   4   2       3941.13       3964.96       146.43 o                         
   7   4   2       4379.80       4148.33       162.63 o                         
   8   4   2       5383.95       5120.10       193.73 o                         
   9   4   2       1956.66       1953.97       124.40 o                         
  10   4   2        787.39        730.80        93.30 o                         
  11   4   2       1530.29       1499.19       128.94 o                         
  12   4   2        346.96        311.01        77.75 o                         
 -11   5   2         21.04         33.04        47.30 o                         
 -10   5   2       1387.44       1348.22       109.50 o                         
  -9   5   2         40.91         59.61        41.47 o                         
  -8   5   2       8052.95       7987.87       180.21 o                         
  -7   5   2       5696.17       5623.70       137.22 o                         
  -6   5   2       3210.77       3205.41       160.04 o                         
  -5   5   2       4851.88       4764.86       111.82 o                         
  -4   5   2       1350.20       1316.04        47.14 o                         
  -3   5   2       4629.44       4267.36        91.88 o                         
  -1   5   2       7180.91       7152.09       104.33 o                         
   0   5   2       7245.54       7587.52       139.95 o                         
   1   5   2       7529.74       7784.97       111.32 o                         
   2   5   2      10492.49      10500.59       147.21 o                         
   3   5   2       5070.93       5392.50        85.11 o                         
   4   5   2       7925.64       8259.49       144.74 o                         
   5   5   2       4046.57       4218.24       141.25 o                         
   6   5   2       5214.03       4871.29       168.46 o                         
   7   5   2       3858.69       3858.05       154.86 o                         
   8   5   2        649.49        511.15        68.03 o                         
   9   5   2       1210.20       1332.02       107.56 o                         
  10   5   2        591.38        613.53        87.47 o                         
  11   5   2        683.09        645.28        96.54 o                         
  12   5   2       2309.48       2420.42       160.04 o                         
 -11   6   2          8.43        109.50        49.89 o                         
 -10   6   2       1074.52       1196.60       106.26 o                         
  -9   6   2        807.60        796.24        88.77 o                         
  -8   6   2       2748.47       2695.36        93.00 o                         
  -7   6   2       2562.44       2383.30        86.82 o                         
  -6   6   2        413.92        418.31        38.49 o                         
  -5   6   2       3598.91       3696.98       126.67 o                         
  -4   6   2         76.83         60.77        22.35 o                         
  -3   6   2        999.23       1056.63        38.88 o                         
  -2   6   2       6155.11       6671.27       103.49 o                         
  -1   6   2       8421.51       8760.71       164.57 o                         
   0   6   2      14974.16      15552.81       266.82 o                         
   1   6   2        581.82        564.23        70.30 o                         
   2   6   2       2022.61       1739.87        37.93 o                         
   3   6   2        924.97        806.14        25.63 o                         
   4   6   2       4497.07       4409.06        75.81 o                         
   5   6   2       4730.87       4729.69       110.34 o                         
   6   6   2        298.32        336.45        33.56 o                         
   7   6   2       4100.64       4230.55       163.28 o                         
   8   6   2        577.78        530.59        71.27 o                         
   9   6   2       1298.79       1317.77       105.61 o                         
  10   6   2        879.05        775.37        72.89 o                         
  11   6   2        900.39        963.74       116.27 o                         
  12   6   2       2205.97       2198.87       102.30 o                         
  -9   7   2       2926.26       3003.49       149.67 o                         
  -8   7   2        181.29        186.80        33.62 o                         
  -7   7   2       2407.86       2519.48       154.21 o                         
  -6   7   2       1886.61       1768.23       182.36 o                         
  -5   7   2       6265.87       6065.41       135.89 o                         
  -4   7   2        327.45        330.42        31.39 o                         
  -3   7   2       3653.92       3468.32       110.76 o                         
  -2   7   2       9884.14      10539.09       249.77 o                         
  -1   7   2         26.60         84.54        16.02 o                         
   0   7   2       6011.14       6240.34       128.92 o                         
   1   7   2       8999.36       9561.02       179.83 o                         
   2   7   2        449.62        408.33        18.06 o                         
   3   7   2       5284.36       5171.73        86.61 o                         
   4   7   2       3224.36       3174.18        61.91 o                         
   5   7   2       7700.81       7531.74       119.58 o                         
   6   7   2        704.84        633.22        43.41 o                         
   7   7   2       7092.05       7094.60       247.51 o                         
   8   7   2       1055.76       1003.15        61.03 o                         
   9   7   2         32.07         42.12        24.93 o                         
  10   7   2       1092.24        949.78        66.44 o                         
  11   7   2        383.38        348.67        49.66 o                         
  12   7   2       2020.60       2076.19       219.65 o                         
  -9   8   2       2949.60       2982.76       201.51 o                         
  -8   8   2         54.54         81.64        39.52 o                         
  -7   8   2        495.12        517.63        70.62 o                         
  -6   8   2       2393.41       2379.60       124.40 o                         
  -5   8   2       2208.97       2172.24        71.15 o                         
  -4   8   2       5200.37       5123.81       115.81 o                         
  -3   8   2         38.48         36.28        24.62 o                         
  -2   8   2       7963.89       7804.87       121.39 o                         
  -1   8   2       2232.52       2111.48        66.31 o                         
   0   8   2       6860.33       6708.21       141.75 o                         
   1   8   2       5661.51       5883.09       127.37 o                         
   2   8   2       1209.22       1199.40        42.20 o                         
   3   8   2       6356.93       6767.42       109.32 o                         
   4   8   2       1065.51       1037.53        34.01 o                         
   5   8   2       8126.97       7956.28       128.55 o                         
   6   8   2       1719.90       1678.19        65.86 o                         
   7   8   2       1932.44       1740.73        71.93 o                         
   8   8   2       3059.81       2922.99       142.51 o                         
   9   8   2          0.67         -4.33        22.65 o                         
  10   8   2       2692.36       2738.44       106.40 o                         
  11   8   2        823.96        955.78        77.08 o                         
  12   8   2       1035.42       1017.77       108.85 o                         
  -9   9   2       1083.22       1037.21        99.78 o                         
  -8   9   2       1491.08       1627.41       115.33 o                         
  -7   9   2        758.59        857.15        94.60 o                         
  -6   9   2       2134.51       1863.26       115.33 o                         
  -5   9   2       1460.36       1314.53        93.30 o                         
  -4   9   2       7236.52       7018.35       237.14 o                         
  -3   9   2        187.49        180.13        40.82 o                         
  -2   9   2       2941.15       2680.84        83.34 o                         
  -1   9   2       3462.27       3577.56        97.22 o                         
   0   9   2        544.40        577.76        55.40 o                         
   1   9   2       3185.80       3001.41       246.83 o                         
   2   9   2       1223.88       1083.86        71.27 o                         
   3   9   2       8589.92       8454.99       183.18 o                         
   4   9   2       3777.11       3654.28        72.93 o                         
   5   9   2      10418.70      10186.74       200.51 o                         
   6   9   2       5108.17       4774.64       121.36 o                         
   7   9   2         61.96         48.51        23.89 o                         
   8   9   2        154.40        233.98        58.31 o                         
   9   9   2        909.57        928.26        68.26 o                         
  10   9   2        695.13        629.99        60.75 o                         
  11   9   2       1626.79       1770.22        92.16 o                         
  -9  10   2        339.92        419.15        75.81 o                         
  -8  10   2       2121.63       1955.92       132.83 o                         
  -7  10   2        911.65        881.77       100.43 o                         
  -6  10   2       2099.52       2023.95       124.40 o                         
  -5  10   2        386.61        391.93        64.15 o                         
  -4  10   2       3225.43       3124.66       147.08 o                         
  -3  10   2       4700.91       4591.45       179.48 o                         
  -2  10   2        593.59        581.41        46.49 o                         
  -1  10   2       2780.72       2916.05        90.23 o                         
   0  10   2       1360.95       1369.66       159.39 o                         
   1  10   2       2020.88       1846.80        67.79 o                         
   2  10   2       1233.42       1223.97        55.14 o                         
   3  10   2       3075.12       2885.86        84.77 o                         
   4  10   2       6869.83       6476.76       143.61 o                         
   5  10   2        459.25        499.49        65.44 o                         
   6  10   2       2712.42       2701.62       132.18 o                         
   7  10   2       1959.88       1837.03        90.19 o                         
   8  10   2        561.55        577.22        91.68 o                         
   9  10   2       1700.46       1712.09        84.88 o                         
  10  10   2       1168.81       1168.82        76.64 o                         
  11  10   2       1975.36       2072.19       104.05 o                         
  -9  11   2         62.74         66.74        52.48 o                         
  -8  11   2       2151.30       2117.25       141.90 o                         
  -7  11   2         82.17         68.03        42.12 o                         
  -6  11   2       2797.28       2836.39       156.15 o                         
  -5  11   2        472.88        520.23        77.10 o                         
  -4  11   2       1308.64       1103.95        93.30 o                         
  -3  11   2       2967.89       3100.04       148.38 o                         
  -2  11   2          0.44         26.59        19.47 o                         
  -1  11   2       4053.57       4047.42       153.24 o                         
   0  11   2       5743.64       6039.46       146.83 o                         
   1  11   2       1142.62       1236.66        58.38 o                         
   2  11   2        536.58        543.62        43.45 o                         
   3  11   2       2777.72       2581.46        83.27 o                         
   4  11   2      12429.87      11894.32       233.97 o                         
   5  11   2         52.32         73.22        35.64 o                         
   6  11   2       1327.61       1226.41        90.71 o                         
   7  11   2       1121.43        936.85        94.60 o                         
   8  11   2         96.43        129.59        46.00 o                         
   9  11   2       2125.57       1938.42       128.94 o                         
  10  11   2        288.06        270.19        66.74 o                         
  -8  12   2       2182.16       2136.69       189.20 o                         
  -7  12   2        920.00        859.74       106.91 o                         
  -6  12   2        729.26        819.57       101.73 o                         
  -5  12   2       1731.53       1843.18       126.99 o                         
  -4  12   2         70.69        118.57        40.82 o                         
  -3  12   2       2303.80       2261.09       130.23 o                         
  -2  12   2       1572.01       1708.50        75.60 o                         
  -1  12   2       1636.82       1657.40       112.38 o                         
   0  12   2       9453.26       9188.43       202.70 o                         
   1  12   2       2272.09       2165.53        81.09 o                         
   2  12   2       4206.91       4121.07       115.89 o                         
   3  12   2         16.93         24.30        18.31 o                         
   4  12   2       1843.26       1796.16       115.01 o                         
   5  12   2       1162.58       1076.09        88.77 o                         
   6  12   2        151.87        193.08        47.95 o                         
   7  12   2       1172.12       1035.92        94.60 o                         
   8  12   2         30.08         13.61        32.40 o                         
   9  12   2       3064.99       3116.23       165.22 o                         
  10  12   2       1614.06       1558.15       121.16 o                         
  -6  13   2         13.32          2.59        36.93 o                         
  -5  13   2       1474.70       1493.36       118.57 o                         
  -4  13   2        775.73        754.78        95.89 o                         
  -3  13   2       1612.52       1522.51       112.09 o                         
  -2  13   2       2290.99       2229.99       132.18 o                         
  -1  13   2        111.38        116.63        28.41 o                         
   0  13   2       2773.44       2875.21       100.79 o                         
   1  13   2         32.81         37.38        22.39 o                         
   2  13   2       5226.78       5256.71       140.79 o                         
   3  13   2       1652.63       1585.27       110.76 o                         
   4  13   2        546.16        585.61       154.86 o                         
   5  13   2       1332.36       1263.34       101.08 o                         
   6  13   2         76.10         86.82        44.06 o                         
   7  13   2       2715.78       2764.47       152.91 o                         
   8  13   2        578.06        772.92        92.65 o                         
   9  13   2       1189.56       1209.56       106.91 o                         
  -5  14   2        527.21        454.14        83.58 o                         
  -4  14   2        843.97        822.16       104.32 o                         
  -3  14   2          3.62         22.68        34.34 o                         
  -2  14   2       1950.19       1858.08       125.05 o                         
  -1  14   2         85.93         99.82        30.80 o                         
   0  14   2       4970.52       4754.68       139.97 o                         
   1  14   2       2376.00       2386.35        93.43 o                         
   2  14   2       2318.08       2209.80       166.16 o                         
   3  14   2       3224.15       3146.50       106.05 o                         
   4  14   2         83.83         71.92        41.47 o                         
   5  14   2        408.01        379.62        70.62 o                         
   6  14   2        264.11        214.47        57.67 o                         
   7  14   2       1256.40       1429.86       117.28 o                         
   8  14   2       2909.55       3332.00       178.18 o                         
  -4  15   2       2393.98       2380.25       155.50 o                         
  -3  15   2          5.94        -15.55        31.10 o                         
  -2  15   2       1784.73       1782.92       127.64 o                         
  -1  15   2        701.42        630.04        60.89 o                         
   0  15   2        696.44        672.67        92.98 o                         
   1  15   2       3466.53       3631.40       123.90 o                         
   2  15   2        218.77        247.52        40.29 o                         
   3  15   2       2573.41       2821.92       104.56 o                         
   4  15   2        498.54        531.89        84.23 o                         
   5  15   2       1987.90       1695.45       123.76 o                         
   6  15   2       1102.15       1126.63       117.92 o                         
   7  15   2        744.62        798.19       101.08 o                         
  -2  16   2       1234.01       1284.72       112.09 o                         
  -1  16   2       3000.08       2993.34       117.97 o                         
   0  16   2        304.54        318.65        47.40 o                         
   1  16   2       3847.93       3943.04       134.16 o                         
   2  16   2        108.74        119.51        33.82 o                         
   3  16   2        720.90        733.12        66.96 o                         
   4  16   2        374.49        371.20        70.62 o                         
   5  16   2        821.12        729.51       101.08 o                         
   0  17   2        445.18        525.91        60.22 o                         
   1  17   2        670.29        778.50        72.11 o                         
   2  17   2        624.36        635.12        63.18 o                         
   3  17   2         63.45         77.10        47.30 o                         
   2  18   2        700.07        750.89        93.95 o                         
  -3 -17   3       1430.01       1620.93       119.87 o                         
  -2 -17   3       1708.75       2013.58       136.07 o                         
  -1 -17   3        898.37       1094.88       121.16 o                         
  -5 -16   3       1941.14       1823.74       130.88 o                         
  -4 -16   3       2029.59       2061.53       139.31 o                         
  -3 -16   3       1630.61       1672.49        87.13 o                         
  -2 -16   3       3958.11       4144.56       140.62 o                         
  -1 -16   3        114.71        123.06        35.96 o                         
   0 -16   3        842.31        799.48       101.08 o                         
   1 -16   3        241.83        275.37        66.74 o                         
   2 -16   3        509.99        617.42       105.61 o                         
  -7 -15   3       1155.19       1197.90       125.70 o                         
  -6 -15   3         76.42        106.26        48.59 o                         
  -5 -15   3        299.91        375.09        74.51 o                         
  -4 -15   3       3436.14       3405.64       123.01 o                         
  -3 -15   3          0.60          9.04        24.97 o                         
  -2 -15   3       4012.60       4218.18       137.68 o                         
  -1 -15   3       1388.53       1244.52        75.53 o                         
   0 -15   3       1101.32       1050.17       114.04 o                         
   1 -15   3       1540.51       1456.42       121.16 o                         
   2 -15   3       1955.57       1784.86       131.53 o                         
   3 -15   3       2232.59       2289.54       152.91 o                         
   4 -15   3         11.69         11.01        51.83 o                         
  -8 -14   3       1130.45       1275.00       110.80 o                         
  -7 -14   3       1288.90       1376.73       114.68 o                         
  -6 -14   3       3601.22       3592.40       178.18 o                         
  -5 -14   3        173.02        143.84        50.54 o                         
  -4 -14   3       6291.59       6201.46       165.20 o                         
  -3 -14   3        603.40        666.64        59.49 o                         
  -2 -14   3       1312.89       1374.65        74.45 o                         
  -1 -14   3        849.53        742.39        63.17 o                         
   0 -14   3         41.11         30.45        35.64 o                         
   1 -14   3       1787.07       1848.36       126.99 o                         
   2 -14   3        125.84         71.27        42.76 o                         
   3 -14   3       3361.04       3260.08       178.83 o                         
   4 -14   3       2505.51       2494.28       159.39 o                         
   5 -14   3        591.72        590.20        91.36 o                         
  -9 -13   3        573.72        622.60        88.77 o                         
  -8 -13   3       1643.45       1871.68       127.64 o                         
  -7 -13   3         93.86        107.56        47.30 o                         
  -6 -13   3       2298.29       2246.19       134.12 o                         
  -5 -13   3        209.41        161.98        50.54 o                         
  -4 -13   3       1782.67       1924.33        81.70 o                         
  -3 -13   3       1625.33       1639.87        75.34 o                         
  -2 -13   3        397.81        443.38        47.86 o                         
  -1 -13   3       1999.51       2033.47        87.74 o                         
   0 -13   3          2.90          4.89        23.13 o                         
   1 -13   3       2286.48       2364.05       139.95 o                         
   2 -13   3        170.89        215.11        55.07 o                         
   3 -13   3       1229.34       1245.85       108.85 o                         
   4 -13   3       1918.24       1874.92       132.18 o                         
   5 -13   3          1.57         16.85        34.99 o                         
   6 -13   3       1204.25       1190.12       112.74 o                         
 -10 -12   3        167.65        318.78        90.06 o                         
  -9 -12   3        327.39        320.08        67.39 o                         
  -8 -12   3       2461.41       2457.35       143.19 o                         
  -7 -12   3       1686.67       1788.75       117.28 o                         
  -6 -12   3       1010.27       1021.01        89.41 o                         
  -5 -12   3       2331.87       2578.51       135.42 o                         
  -4 -12   3       2021.96       1981.84        79.66 o                         
  -3 -12   3       4600.87       4490.47       126.63 o                         
  -2 -12   3        601.53        557.64        81.32 o                         
  -1 -12   3       3038.81       3064.32       103.75 o                         
   0 -12   3         60.89         47.10        25.88 o                         
   1 -12   3       1901.47       1917.69       121.81 o                         
   2 -12   3       4799.21       4835.07       204.10 o                         
   3 -12   3         17.91         31.10        36.93 o                         
   4 -12   3       3112.35       3179.08       165.87 o                         
   5 -12   3        462.86        446.36        76.46 o                         
   6 -12   3       1402.90       1281.48       114.68 o                         
   7 -12   3       1112.08       1238.07       112.09 o                         
  -9 -11   3         36.68         35.64        41.47 o                         
  -8 -11   3       1779.82       1714.24       114.68 o                         
  -7 -11   3       1979.42       2073.84       121.16 o                         
  -6 -11   3        436.90        486.53        67.39 o                         
  -5 -11   3       4611.86       4618.06       122.99 o                         
  -4 -11   3         58.74         66.21        22.65 o                         
  -3 -11   3       5322.83       5371.35       136.99 o                         
  -2 -11   3        549.50        590.38        69.33 o                         
  -1 -11   3       5218.52       5097.84       133.77 o                         
   0 -11   3       5526.75       5676.20       146.83 o                         
   1 -11   3        946.24        784.58        84.88 o                         
   2 -11   3       8115.40       7760.17       267.60 o                         
   3 -11   3        472.25        513.10        71.27 o                         
   4 -11   3        651.69        625.19        83.58 o                         
   5 -11   3        599.71        496.25        76.46 o                         
   6 -11   3        900.94       1038.51        99.13 o                         
   7 -11   3       2080.63       2123.08       139.95 o                         
   8 -11   3        330.26        377.03        74.51 o                         
 -11 -10   3        337.41        574.65        84.23 o                         
 -10 -10   3       1275.10       1289.91       114.68 o                         
  -9 -10   3        587.44        590.47        55.17 o                         
  -8 -10   3        224.78        262.53        39.39 o                         
  -7 -10   3       4535.28       4890.17       129.50 o                         
  -6 -10   3         25.01         41.02        20.81 o                         
  -5 -10   3       5061.62       4972.31       100.05 o                         
  -4 -10   3       1521.35       1644.48       125.34 o                         
  -3 -10   3       2665.03       2767.22        87.95 o                         
  -2 -10   3       2933.12       2885.25        90.49 o                         
  -1 -10   3       4495.99       4380.41       118.16 o                         
   0 -10   3       3276.42       3239.61        99.18 o                         
   1 -10   3        888.15        803.37        75.81 o                         
   2 -10   3       1772.27       1378.67        95.89 o                         
   3 -10   3       2826.35       2736.61       138.66 o                         
   4 -10   3         42.82         38.88        33.04 o                         
   5 -10   3       2110.54       2288.89       130.88 o                         
   6 -10   3        843.02        613.53        82.94 o                         
   7 -10   3       5069.36       5637.73       231.96 o                         
   8 -10   3         26.66         63.50        41.47 o                         
 -11  -9   3        417.05        437.29        77.10 o                         
 -10  -9   3       1511.85       1651.39       121.16 o                         
  -9  -9   3       3189.43       3337.92       256.87 o                         
  -8  -9   3         53.23         66.29        25.19 o                         
  -7  -9   3       2636.93       2846.67        92.53 o                         
  -6  -9   3        119.88        145.66        26.74 o                         
  -5  -9   3       3473.47       3153.19        97.73 o                         
  -4  -9   3       1543.71       1542.48        46.77 o                         
  -3  -9   3        305.55        303.05        45.23 o                         
  -2  -9   3      10701.97      10911.31       215.79 o                         
  -1  -9   3         89.01         92.38        24.30 o                         
   0  -9   3       3807.62       3902.45       110.47 o                         
   1  -9   3       2834.20       2647.60       170.41 o                         
   2  -9   3       1652.51       1630.01       102.37 o                         
   3  -9   3       3375.36       3299.60       149.02 o                         
   4  -9   3        308.90        282.50        53.13 o                         
   5  -9   3       4352.55       4718.44       190.49 o                         
   6  -9   3        127.94        125.05        44.06 o                         
   7  -9   3       2162.52       2413.29       138.66 o                         
   8  -9   3       2228.41       2304.44       135.42 o                         
 -11  -8   3        855.29        808.56       102.37 o                         
 -10  -8   3          2.40         57.02        44.71 o                         
  -9  -8   3       2958.40       3068.38       104.36 o                         
  -8  -8   3       1408.76       1444.63        68.44 o                         
  -7  -8   3        743.44        707.23        50.61 o                         
  -6  -8   3       5087.40       5217.19       126.67 o                         
  -5  -8   3       2882.92       2703.96       145.74 o                         
  -4  -8   3       2902.84       3083.31        92.50 o                         
  -3  -8   3       1817.73       1837.71        47.96 o                         
  -2  -8   3       7175.83       7444.67       122.09 o                         
  -1  -8   3       2003.93       2015.47        67.77 o                         
   0  -8   3       1815.97       1827.98        81.96 o                         
   1  -8   3       7671.68       8029.07       155.14 o                         
   2  -8   3         31.51         31.81        12.33 o                         
   3  -8   3       3768.36       3589.61       124.37 o                         
   4  -8   3        135.34        122.51        24.12 o                         
   5  -8   3       7484.32       7690.93       170.19 o                         
   6  -8   3       5404.05       5285.45       135.02 o                         
   7  -8   3       1573.30       1521.85        71.89 o                         
   8  -8   3       1516.62       1637.13       111.44 o                         
 -11  -7   3       1567.06       1655.27       126.99 o                         
 -10  -7   3       1035.16        847.43        97.84 o                         
  -9  -7   3       2225.56       2133.07        84.78 o                         
  -8  -7   3       4972.39       4800.24       127.46 o                         
  -7  -7   3        527.49        477.19        40.96 o                         
  -6  -7   3       4898.73       4955.05        93.96 o                         
  -5  -7   3        906.74        849.35        50.71 o                         
  -4  -7   3       8338.01       8009.20       210.38 o                         
  -3  -7   3        667.37        841.18        61.29 o                         
  -2  -7   3       3096.02       3208.23        64.38 o                         
  -1  -7   3      12547.18      13263.51       242.76 o                         
   0  -7   3         35.53         32.83        15.87 o                         
   1  -7   3       5169.71       4977.81       221.56 o                         
   2  -7   3        326.14        306.54        29.80 o                         
   3  -7   3       9440.32       9818.23       189.75 o                         
   4  -7   3       4248.83       4219.14       106.33 o                         
   5  -7   3        130.88        144.57        26.10 o                         
   6  -7   3       5538.68       5654.46       139.63 o                         
   7  -7   3         10.69         -4.11        20.10 o                         
   8  -7   3       1094.38       1042.93        62.18 o                         
   9  -7   3        213.93        201.51        58.31 o                         
  10  -7   3        575.14        555.86        92.01 o                         
 -11  -6   3       1290.69       1099.41       116.63 o                         
 -10  -6   3       1408.44       1369.60       114.04 o                         
  -9  -6   3        421.01        428.70        44.68 o                         
  -8  -6   3       5238.67       5082.33       283.11 o                         
  -7  -6   3          4.91          8.37        17.73 o                         
  -6  -6   3       5996.13       6190.46       108.52 o                         
  -5  -6   3       1887.33       2058.95        50.94 o                         
  -4  -6   3       6534.39       6297.06       105.23 o                         
  -3  -6   3       3553.15       3796.41        95.47 o                         
  -2  -6   3       1098.46       1300.18        49.00 o                         
  -1  -6   3      10884.84      11700.13       213.01 o                         
   0  -6   3        265.73        314.03        56.99 o                         
   1  -6   3        225.87        174.94        32.40 o                         
   2  -6   3       4377.23       4413.99        97.65 o                         
   3  -6   3       2513.79       2480.87        68.99 o                         
   4  -6   3      10256.11      10305.94       199.86 o                         
   5  -6   3          0.15         -0.91        15.80 o                         
   6  -6   3       3365.50       3473.76        99.85 o                         
   7  -6   3        627.44        610.00        66.09 o                         
   8  -6   3        657.22        721.20        53.36 o                         
   9  -6   3        781.67       1024.25       107.56 o                         
  10  -6   3         17.63         47.30        51.83 o                         
  11  -6   3       1576.50       1904.08       138.01 o                         
 -11  -5   3         34.30         -1.94        42.76 o                         
 -10  -5   3       2343.47       2141.22       138.66 o                         
  -9  -5   3         53.85         38.64        25.09 o                         
  -8  -5   3       3087.91       3196.91        95.73 o                         
  -7  -5   3         27.52         11.43        16.25 o                         
  -6  -5   3       6976.21       6558.66       110.80 o                         
  -5  -5   3       5127.99       5731.79        98.00 o                         
  -4  -5   3        407.66        502.88        23.14 o                         
  -3  -5   3       9272.36       9868.28       192.70 o                         
  -2  -5   3        449.66        494.52        55.79 o                         
  -1  -5   3       1217.03       1269.04        36.23 o                         
   0  -5   3       1860.16       1362.94       109.82 o                         
   1  -5   3        534.48        509.21        46.65 o                         
   2  -5   3      10807.26      10766.22       194.51 o                         
   3  -5   3        204.08        206.37        21.48 o                         
   4  -5   3      17935.81      18746.00       326.29 o                         
   5  -5   3        321.70        301.34        80.96 o                         
   6  -5   3        740.86        701.14        44.38 o                         
   7  -5   3        291.53        348.99        37.95 o                         
   8  -5   3        413.71        402.95        66.09 o                         
   9  -5   3       1982.74       1868.44       124.40 o                         
  10  -5   3        507.09        625.84        89.41 o                         
  11  -5   3       1782.90       1849.01       139.31 o                         
 -12  -4   3       2400.60       2621.28       288.33 o                         
 -11  -4   3         16.43         -4.54        47.95 o                         
 -10  -4   3       1659.83       1710.35       123.11 o                         
  -9  -4   3         27.76         75.16        44.06 o                         
  -8  -4   3        840.66        846.08        55.72 o                         
  -7  -4   3       6329.83       6292.50       140.22 o                         
  -6  -4   3        163.50        186.06        17.57 o                         
  -5  -4   3       9914.07      10160.16       152.67 o                         
  -4  -4   3       6227.93       7425.59       115.16 o                         
  -3  -4   3      18685.61      19517.25       263.19 o                         
  -2  -4   3       6181.95       6380.77       119.73 o                         
  -1  -4   3       2125.63       2094.20        46.03 o                         
   0  -4   3       5091.94       5305.73       106.68 o                         
   1  -4   3       5360.90       5837.29       167.17 o                         
   2  -4   3      16040.90      17348.80       292.08 o                         
   3  -4   3       6856.14       7109.00       140.01 o                         
   4  -4   3       5167.50       5327.97       115.90 o                         
   5  -4   3       6433.76       6629.06       142.03 o                         
   6  -4   3       2461.23       2436.20        77.03 o                         
   7  -4   3       3699.28       3715.44       103.70 o                         
   8  -4   3          4.72         20.09        33.04 o                         
   9  -4   3       2117.49       2086.15       129.59 o                         
  10  -4   3       1504.67       1379.97       119.22 o                         
  11  -4   3        634.35        516.34        91.36 o                         
 -12  -3   3        389.06        285.09        80.99 o                         
 -11  -3   3       1165.89       1191.42       119.87 o                         
 -10  -3   3       1384.86       1280.83       107.56 o                         
  -9  -3   3       1914.83       1805.60       116.63 o                         
  -8  -3   3        803.39        682.25        42.09 o                         
  -7  -3   3      13755.72      13270.86       304.50 o                         
  -6  -3   3        939.91        874.09        34.80 o                         
  -5  -3   3       3788.46       3714.39        69.89 o                         
  -4  -3   3       1078.30       1690.46        40.52 o                         
  -3  -3   3        592.11        853.56        83.16 o                         
  -2  -3   3       3474.25       3557.07        60.50 o                         
  -1  -3   3         81.05         85.29         9.44 o                         
   0  -3   3       9422.11       9602.04       241.03 o                         
   1  -3   3        876.92        876.59        46.65 o                         
   2  -3   3      47509.27      50451.35       789.29 o                         
   3  -3   3      16544.38      17428.90       294.31 o                         
   4  -3   3       1268.84       1173.02        92.33 o                         
   5  -3   3       5919.99       6150.49       130.92 o                         
   6  -3   3         25.10         24.19        14.90 o                         
   7  -3   3        163.24        177.80        25.76 o                         
   8  -3   3        140.34        235.20        51.83 o                         
   9  -3   3        891.61        784.58        92.01 o                         
  10  -3   3       5271.64       5721.96       237.79 o                         
  11  -3   3        117.87        177.53        67.39 o                         
 -12  -2   3        279.55        232.61        76.46 o                         
 -11  -2   3        671.15        653.70        92.01 o                         
 -10  -2   3       1743.87       1586.66       117.92 o                         
  -9  -2   3       2583.54       2367.29       132.18 o                         
  -8  -2   3          1.01        -25.92        31.75 o                         
  -7  -2   3       7129.47       7083.83       126.00 o                         
  -6  -2   3       2878.84       3116.90        99.41 o                         
  -5  -2   3       5585.29       5564.85        79.72 o                         
  -4  -2   3       6211.36       6926.57        92.50 o                         
  -2  -2   3      11998.74      12234.46       181.28 o                         
  -1  -2   3        106.93        121.38        10.94 o                         
   0  -2   3        162.08        136.07        20.73 o                         
   1  -2   3       6799.14       7271.04       186.60 o                         
   2  -2   3       1657.17       1708.68        45.33 o                         
   3  -2   3      22740.49      23899.81       389.39 o                         
   4  -2   3       4231.42       4546.76        98.18 o                         
   5  -2   3       2391.45       2310.25        69.62 o                         
   6  -2   3       1549.38       1472.58        56.05 o                         
   7  -2   3        541.76        591.72        37.08 o                         
   8  -2   3       3444.89       3350.79       153.56 o                         
   9  -2   3        606.33        656.94        82.94 o                         
  10  -2   3       2933.60       2928.98       162.63 o                         
  11  -2   3        214.34        279.26        69.98 o                         
 -12  -1   3         56.38          8.42        55.07 o                         
 -11  -1   3       1385.59       1281.48       114.04 o                         
 -10  -1   3        194.83        195.68        57.02 o                         
  -9  -1   3      12981.42      12742.25       377.03 o                         
  -8  -1   3       3358.96       3143.45       143.84 o                         
  -7  -1   3       2932.70       2664.65        79.35 o                         
  -6  -1   3       3433.34       3100.85        82.20 o                         
  -5  -1   3       4221.07       4297.53        97.13 o                         
  -4  -1   3       2300.59       2366.48        62.51 o                         
  -3  -1   3        728.14       1100.45        26.96 o                         
  -2  -1   3        467.30        666.26        70.31 o                         
  -1  -1   3      22689.81      23636.15       307.90 o                         
   0  -1   3        339.46        435.35        31.10 o                         
   1  -1   3      38852.43      42663.41       938.79 o                         
   2  -1   3       1074.60       1086.22        32.98 o                         
   3  -1   3      22192.63      23723.15       383.60 o                         
   4  -1   3        606.77        767.29        79.70 o                         
   5  -1   3       1432.41       1463.77        46.55 o                         
   6  -1   3       1798.90       1823.48        60.58 o                         
   7  -1   3         77.82         33.69        33.69 o                         
   8  -1   3       6263.58       6421.02       225.48 o                         
   9  -1   3        974.88       1023.60        93.95 o                         
  10  -1   3       3766.25       3775.12       184.01 o                         
  11  -1   3       1713.37       1663.05       133.47 o                         
 -12   0   3          2.22         79.70        90.71 o                         
 -11   0   3       1599.10       1612.58       128.29 o                         
 -10   0   3       1295.47       1121.44       110.15 o                         
  -9   0   3       2237.03       2431.43       132.83 o                         
  -8   0   3       2553.65       2461.89       125.70 o                         
  -7   0   3        334.37        333.41        31.04 o                         
  -6   0   3       3313.25       3120.20        82.01 o                         
  -5   0   3       1159.05       1599.38        51.38 o                         
  -4   0   3       5148.68       5485.54       247.48 o                         
  -3   0   3       3509.44       3546.67        76.50 o                         
  -2   0   3       6711.09       6996.06       126.22 o                         
  -1   0   3      40696.11      43180.55       544.41 o                         
   0   0   3       2208.41       2319.05        95.86 o                         
   1   0   3      11761.54      12515.54       292.87 o                         
   2   0   3      10275.97      10166.76       171.50 o                         
   3   0   3      14741.92      15254.58       251.98 o                         
   4   0   3        172.15        148.08        15.46 o                         
   5   0   3        217.96        152.58        16.25 o                         
   6   0   3       7122.69       7052.51       138.35 o                         
   7   0   3       1285.12       1199.19        89.41 o                         
   8   0   3       5815.05       5975.95       215.76 o                         
   9   0   3       2366.55       2257.20       132.18 o                         
  10   0   3        400.23        336.86        68.03 o                         
  11   0   3       2492.90       2555.19       163.28 o                         
  12   0   3         69.78         -0.65        63.50 o                         
 -11   1   3        905.87        848.73       106.26 o                         
 -10   1   3       2908.68       2755.40       152.91 o                         
  -9   1   3        251.98        285.09        56.37 o                         
  -8   1   3       6944.09       6840.81       232.61 o                         
  -7   1   3        357.00        344.56        37.22 o                         
  -6   1   3       4726.11       4528.00       106.13 o                         
  -5   1   3       3403.96       3620.00        86.46 o                         
  -4   1   3       5194.24       5098.06       105.57 o                         
  -3   1   3       3734.58       4149.93        86.35 o                         
  -2   1   3       6411.36       7066.37       127.12 o                         
  -1   1   3      47432.39      52270.95       807.63 o                         
   0   1   3       1632.90       1819.85        60.26 o                         
   1   1   3        694.08        687.39        36.28 o                         
   2   1   3      17175.05      18512.08       464.21 o                         
   3   1   3       4470.83       4847.83        91.04 o                         
   4   1   3       6393.50       6082.73       112.33 o                         
   5   1   3       1067.31        928.76        74.48 o                         
   6   1   3       2146.38       2256.56       106.91 o                         
   7   1   3       5445.35       5488.12       195.03 o                         
   8   1   3         27.13         31.10        34.99 o                         
   9   1   3       3881.07       3966.91       178.83 o                         
  10   1   3        169.88        162.63        58.31 o                         
  11   1   3       3433.33       3307.37       185.31 o                         
  12   1   3        168.31        117.92        68.68 o                         
 -11   2   3        897.87        831.88       102.37 o                         
 -10   2   3       3379.81       3281.46       167.17 o                         
  -9   2   3        241.66        292.87        59.61 o                         
  -8   2   3       1466.77       1403.65        62.85 o                         
  -7   2   3        147.42        141.15        22.53 o                         
  -6   2   3         49.50         79.05        32.40 o                         
  -5   2   3       9692.99       9755.48       184.61 o                         
  -3   2   3      20179.70      20492.21       337.15 o                         
  -2   2   3       6102.53       7070.66       128.22 o                         
  -1   2   3      16849.86      18319.57       237.51 o                         
   0   2   3        213.67        181.42        20.09 o                         
   1   2   3       9368.95      10111.25       236.50 o                         
   2   2   3        685.89        631.69        22.51 o                         
   3   2   3        320.63        307.07        15.17 o                         
   4   2   3       8645.38       9131.06       242.33 o                         
   5   2   3       7658.37       7818.48       224.18 o                         
   6   2   3        798.14        745.06        62.85 o                         
   7   2   3       8053.85       8274.56       257.88 o                         
   8   2   3         70.69         54.43        38.88 o                         
   9   2   3       3500.12       3319.68       161.98 o                         
  10   2   3        105.66         73.22        51.19 o                         
  11   2   3       1187.76        835.77       111.44 o                         
  12   2   3        203.25        242.97        71.27 o                         
 -11   3   3        216.24        227.42        58.31 o                         
 -10   3   3       2618.23       2706.81       152.26 o                         
  -9   3   3       1518.18       1374.78       104.32 o                         
  -8   3   3        999.70        932.36        53.24 o                         
  -7   3   3       2233.56       2176.44        74.41 o                         
  -6   3   3       1046.36        941.33        45.18 o                         
  -5   3   3       5320.23       5567.19       121.18 o                         
  -3   3   3       7963.83       8074.62       149.93 o                         
  -2   3   3      19999.17      21528.35       349.42 o                         
  -1   3   3       6233.24       7279.67       144.66 o                         
   0   3   3      13295.33      13813.70       226.72 o                         
   1   3   3       1120.78       1265.93        47.95 o                         
   2   3   3      14635.71      14995.39       243.17 o                         
   3   3   3        848.80        944.25        68.65 o                         
   4   3   3      12230.95      13504.16       336.86 o                         
   5   3   3      12885.00      13434.18       345.93 o                         
   6   3   3        228.12        176.24        37.58 o                         
   7   3   3       2687.17       2685.42       125.70 o                         
   8   3   3        461.62        479.41        68.03 o                         
   9   3   3       2209.53       2110.77       129.59 o                         
  10   3   3       1531.42       1423.38       117.92 o                         
  11   3   3        470.26        492.36        90.71 o                         
  12   3   3       1791.72       1788.75       143.84 o                         
 -11   4   3       1920.68       2031.08       141.25 o                         
 -10   4   3       2117.23       2190.47       138.66 o                         
  -9   4   3       3082.50       2935.46       149.02 o                         
  -8   4   3         45.99         49.67        23.19 o                         
  -7   4   3        631.93        571.89        44.99 o                         
  -6   4   3        189.43        182.72        36.28 o                         
  -5   4   3       3839.46       3714.72        93.21 o                         
  -4   4   3      12034.05      12479.97       224.58 o                         
  -3   4   3       1627.61       1785.32        51.66 o                         
  -2   4   3      21626.16      21816.69       288.32 o                         
  -1   4   3       1666.43       1931.56        70.62 o                         
   0   4   3       4438.77       4163.00        83.54 o                         
   1   4   3        415.90        430.62        15.44 o                         
   2   4   3       9996.17      10141.38       171.11 o                         
   3   4   3       4486.72       4555.31        86.44 o                         
   4   4   3        346.91        363.43        37.58 o                         
   5   4   3      11617.52      11862.49       312.30 o                         
   6   4   3       3573.73       3498.51       137.36 o                         
   7   4   3       6048.03       6099.71       206.69 o                         
   8   4   3       3060.36       3116.23       146.43 o                         
   9   4   3       4176.82       3854.17       176.24 o                         
  10   4   3       1698.63       1556.85       121.81 o                         
  11   4   3         68.73         18.79        54.43 o                         
  12   4   3       1317.44       1479.10       130.88 o                         
 -11   5   3       1414.89       1538.71       125.05 o                         
 -10   5   3          3.74         51.83        40.82 o                         
  -9   5   3       2294.44       2364.05       133.47 o                         
  -8   5   3         21.41         36.69        22.24 o                         
  -7   5   3       3892.09       3741.12       105.83 o                         
  -6   5   3        302.02        256.43        31.06 o                         
  -5   5   3       3583.43       3574.18       109.14 o                         
  -4   5   3       3019.05       2835.82        74.99 o                         
  -2   5   3       8809.02       8674.37       127.35 o                         
  -1   5   3       5776.94       6082.73        92.29 o                         
   0   5   3       4674.76       4633.21        94.97 o                         
   1   5   3       6096.60       5952.29        90.09 o                         
   2   5   3       7634.11       7798.29       141.55 o                         
   3   5   3      11403.82      12161.88       171.24 o                         
   4   5   3        198.77        189.69        14.30 o                         
   5   5   3       2587.86       2623.22       104.32 o                         
   6   5   3       4312.58       4239.62       154.86 o                         
   7   5   3        273.57        151.62        44.06 o                         
   8   5   3       4287.22       4224.07       173.65 o                         
   9   5   3         16.94          4.54        38.88 o                         
  10   5   3       2679.49       2682.18       154.21 o                         
  11   5   3        418.98        434.05        84.23 o                         
  12   5   3       1011.31       1022.31       124.40 o                         
 -11   6   3       1260.12       1484.93       117.28 o                         
 -10   6   3         21.79         27.21        42.76 o                         
  -9   6   3       2124.04       2242.95       128.94 o                         
  -8   6   3        174.09        240.62        35.95 o                         
  -7   6   3       1868.59       1735.74        70.33 o                         
  -6   6   3       5242.14       5225.49       126.92 o                         
  -5   6   3         69.90         76.30        19.83 o                         
  -4   6   3       7130.53       7601.33       187.54 o                         
  -3   6   3       6837.36       6848.29       374.80 o                         
  -2   6   3       3579.11       3554.26        63.72 o                         
  -1   6   3      13905.30      14323.49       197.36 o                         
   0   6   3       2416.79       2257.70        59.97 o                         
   1   6   3       3644.15       3290.07        57.21 o                         
   2   6   3        148.82        172.02        13.36 o                         
   3   6   3       1669.99       1560.55        37.21 o                         
   4   6   3       5384.36       5218.85        86.97 o                         
   5   6   3         17.81         34.99        22.03 o                         
   6   6   3       6913.32       7068.24       218.35 o                         
   7   6   3        685.69        605.75        69.98 o                         
   8   6   3       5673.45       5488.12       206.04 o                         
   9   6   3        201.63        222.89        56.37 o                         
  10   6   3       3179.34       3021.64       163.93 o                         
  11   6   3       1000.73        997.04       115.98 o                         
  12   6   3         91.63        124.04        37.90 o                         
  -9   7   3        714.51        752.83        95.89 o                         
  -8   7   3       2487.48       2467.17        91.36 o                         
  -7   7   3        333.82        327.55        67.68 o                         
  -6   7   3       5628.12       5550.30       134.75 o                         
  -5   7   3       3857.20       3893.59       101.23 o                         
  -4   7   3       3291.85       3191.36        83.28 o                         
  -3   7   3       5342.12       5683.41       123.76 o                         
  -2   7   3       1489.21       1743.91        43.19 o                         
  -1   7   3       6468.95       6497.58       133.88 o                         
   0   7   3          2.44         24.62        18.14 o                         
   1   7   3       8178.35       7822.13       152.57 o                         
   2   7   3       3551.59       3407.06        61.98 o                         
   3   7   3       1388.88       1407.81        40.93 o                         
   4   7   3       4585.90       4288.03        88.76 o                         
   5   7   3        289.45        262.86        20.12 o                         
   6   7   3       8760.90       8790.84       184.58 o                         
   7   7   3       1089.38       1062.64        57.03 o                         
   8   7   3       3967.54       4066.79       120.03 o                         
   9   7   3       1309.18       1351.92        72.42 o                         
  10   7   3        227.30        253.48        42.16 o                         
  11   7   3       3090.69       3230.40       122.78 o                         
  12   7   3         96.60        136.07        44.71 o                         
  -9   8   3        175.97        162.63        54.43 o                         
  -8   8   3        947.28        986.02        89.41 o                         
  -7   8   3       1630.77       1703.87       110.15 o                         
  -6   8   3        816.12        813.09        75.81 o                         
  -5   8   3       3194.78       3092.31       240.67 o                         
  -4   8   3         89.58        143.84        37.58 o                         
  -3   8   3       5996.11       6114.95       126.56 o                         
  -2   8   3        128.33        353.71        40.82 o                         
  -1   8   3      12339.80      12308.96       248.81 o                         
   0   8   3       1924.52       1950.97        61.83 o                         
   1   8   3       4287.15       4203.17        99.88 o                         
   2   8   3       3767.52       3545.47        65.34 o                         
   3   8   3        154.30        153.16        15.34 o                         
   4   8   3       4218.19       4142.00        77.87 o                         
   5   8   3       2456.98       2289.27        73.06 o                         
   6   8   3       1348.22       1270.18        58.40 o                         
   7   8   3       2536.40       2526.12        88.19 o                         
   8   8   3       2631.07       2733.02        97.36 o                         
   9   8   3       3970.62       3774.59       120.91 o                         
  10   8   3        139.58        149.86        41.14 o                         
  11   8   3        315.28        282.97        47.87 o                         
  12   8   3        609.22        592.15        92.01 o                         
  -9   9   3        339.62        299.99        67.39 o                         
  -8   9   3       1100.67        995.10       105.61 o                         
  -7   9   3       3744.03       3556.83       167.81 o                         
  -6   9   3         47.29         31.10        32.40 o                         
  -5   9   3       4476.28       4486.48       183.37 o                         
  -4   9   3        208.39        184.66        42.76 o                         
  -3   9   3       4308.76       4189.15       164.57 o                         
  -2   9   3         20.42         50.13        18.63 o                         
  -1   9   3       2870.51       2899.20       182.04 o                         
   0   9   3       4796.67       4782.28       135.39 o                         
   1   9   3        436.52        423.86        45.36 o                         
   2   9   3       3575.90       3480.26        91.92 o                         
   3   9   3       4956.58       4549.55       108.09 o                         
   4   9   3       4735.52       4704.18        87.23 o                         
   5   9   3       4249.45       4179.32       106.74 o                         
   6   9   3       4328.40       4055.19       109.93 o                         
   7   9   3       2512.53       2445.79        87.59 o                         
   8   9   3        290.40        273.13        39.15 o                         
   9   9   3       1583.34       1612.44        80.50 o                         
  10   9   3        791.23        882.43        71.47 o                         
  11   9   3         21.42         -0.65        28.93 o                         
  -9  10   3       1556.20       1457.72       117.28 o                         
  -8  10   3        682.05        793.01       101.08 o                         
  -7  10   3        461.11        483.94        76.46 o                         
  -6  10   3         10.19        -12.31        27.21 o                         
  -5  10   3        942.49        954.99        86.18 o                         
  -4  10   3       1176.26        983.43        83.58 o                         
  -3  10   3       4410.54       4177.48       171.05 o                         
  -2  10   3       7453.56       7353.10       165.76 o                         
  -1  10   3        853.72        925.17        66.38 o                         
   0  10   3       6024.49       6045.93       140.88 o                         
   1  10   3        541.23        519.10        48.27 o                         
   2  10   3       1400.33       1322.05        56.21 o                         
   3  10   3       1948.77       1765.30        63.93 o                         
   4  10   3        752.20        600.30        67.06 o                         
   5  10   3       6339.98       6007.05       211.23 o                         
   6  10   3        586.12        493.01        66.74 o                         
   7  10   3       4947.44       5026.15       198.27 o                         
   8  10   3       1084.35       1128.29        77.47 o                         
   9  10   3       2337.49       2384.10       103.31 o                         
  10  10   3        972.09       1025.47        84.52 o                         
  11  10   3         12.74         13.61        34.34 o                         
  -8  11   3         54.31         64.79        45.36 o                         
  -7  11   3       2150.82       2113.36       139.95 o                         
  -6  11   3       1886.05       1705.81       119.87 o                         
  -5  11   3        989.82       1117.55        95.89 o                         
  -4  11   3       1295.39       1385.15       101.73 o                         
  -3  11   3       2097.26       1967.58       118.57 o                         
  -2  11   3       9218.55       9231.78       201.27 o                         
  -1  11   3       3827.23       4060.54       114.95 o                         
   0  11   3       1083.92       1140.84        56.81 o                         
   1  11   3       2524.97       2417.24        82.23 o                         
   2  11   3        474.31        438.69        40.53 o                         
   3  11   3       4861.05       4527.14       117.42 o                         
   4  11   3        168.75        104.87        25.92 o                         
   5  11   3       6645.23       6263.57       222.89 o                         
   6  11   3        893.67        772.27        87.47 o                         
   7  11   3       2693.64       2542.23       139.31 o                         
   8  11   3       1595.14       1600.91       114.68 o                         
   9  11   3         30.36        -21.38        31.75 o                         
  10  11   3        747.70        701.65        93.30 o                         
  -7  12   3        313.49        355.00        72.57 o                         
  -6  12   3       1174.20       1170.04       108.20 o                         
  -5  12   3         74.61         58.31        41.47 o                         
  -4  12   3       2922.43       3058.57       161.34 o                         
  -3  12   3         33.15         71.92        36.93 o                         
  -2  12   3       3764.06       3911.55       118.70 o                         
  -1  12   3       4975.36       5081.54       137.36 o                         
   0  12   3       2816.91       2705.42       163.60 o                         
   1  12   3        156.08        225.90        32.98 o                         
   2  12   3        136.27        217.55        32.52 o                         
   3  12   3       2512.97       2554.26        85.96 o                         
   4  12   3        256.80        316.41        60.23 o                         
   5  12   3       2189.34       2037.56       120.52 o                         
   6  12   3       3979.75       4027.81       179.48 o                         
   7  12   3        216.21        225.48        54.43 o                         
   8  12   3       2675.43       2661.45       153.56 o                         
   9  12   3         93.03         91.36        46.00 o                         
  10  12   3       1793.40       1640.37       145.14 o                         
  -6  13   3       1507.41       1450.59       118.57 o                         
  -5  13   3         24.81         33.69        36.93 o                         
  -4  13   3       4953.21       5113.62       224.18 o                         
  -3  13   3        193.23        195.03        52.48 o                         
  -2  13   3       1313.23       1347.93       110.15 o                         
  -1  13   3       2005.24       1974.77        89.09 o                         
   0  13   3        148.58        129.87        30.01 o                         
   1  13   3        824.16        794.58        87.79 o                         
   2  13   3       1518.87       1500.59        70.14 o                         
   3  13   3       2764.54       2733.78        93.59 o                         
   4  13   3       6030.88       5777.68       221.59 o                         
   5  13   3        686.19        585.67        80.99 o                         
   6  13   3       3047.70       2996.37       156.15 o                         
   7  13   3          1.62         27.21        36.28 o                         
   8  13   3        540.92        474.87        75.81 o                         
   9  13   3        642.27        873.35       105.61 o                         
  -5  14   3       1444.34       1335.26       116.63 o                         
  -4  14   3       1426.54       1413.66       117.92 o                         
  -3  14   3       3382.40       3578.15       182.07 o                         
  -2  14   3         53.40        103.67        44.06 o                         
  -1  14   3        843.19        755.12        90.06 o                         
   0  14   3       1055.24       1082.79        65.74 o                         
   1  14   3       2910.05       2955.04       105.13 o                         
   2  14   3       4100.72       4033.77       123.40 o                         
   3  14   3        877.50        853.67        59.93 o                         
   4  14   3       4408.12       4196.92       187.25 o                         
   5  14   3        152.28        158.10        52.48 o                         
   6  14   3       1088.74       1181.70       106.26 o                         
   7  14   3        583.45        594.09        86.18 o                         
   8  14   3        646.31        713.96        94.60 o                         
  -4  15   3        145.61        118.57        49.24 o                         
  -3  15   3       2275.01       2175.56       147.08 o                         
  -2  15   3         11.26         16.85        33.69 o                         
  -1  15   3         59.90         54.69        27.02 o                         
   0  15   3       1298.62       1243.76        72.85 o                         
   1  15   3         62.53        141.63        33.21 o                         
   2  15   3       5868.48       5881.92       162.09 o                         
   3  15   3        588.00        535.42        53.59 o                         
   4  15   3       5371.26       5158.32       220.30 o                         
   5  15   3        324.48        255.29        63.50 o                         
   6  15   3       2149.27       2139.28       142.55 o                         
   7  15   3        264.19        235.85        60.26 o                         
  -2  16   3        851.17        788.47       104.32 o                         
  -1  16   3        215.47        298.31        46.73 o                         
   0  16   3       2752.24       2745.96       111.99 o                         
   1  16   3          1.38         69.65        29.69 o                         
   2  16   3       2463.42       2454.20       102.34 o                         
   3  16   3        698.08        669.25        95.89 o                         
   4  16   3        503.89        516.34        83.58 o                         
   5  16   3       1017.04        962.76       115.98 o                         
   0  17   3       1039.03       1001.96        81.00 o                         
   1  17   3       1085.78       1107.70        78.88 o                         
   2  17   3       1849.58       1859.11        92.32 o                         
   3  17   3       1664.67       1339.15       117.92 o                         
   2  18   3        119.06        167.17        53.78 o                         
  -3 -17   4        363.43        474.22        82.29 o                         
  -2 -17   4       1631.62       1771.25       130.88 o                         
  -1 -17   4        941.54       1028.79       139.95 o                         
  -5 -16   4        303.93        321.37        84.23 o                         
  -4 -16   4       1262.18       1293.79       113.39 o                         
  -3 -16   4        728.31        662.15        64.60 o                         
  -2 -16   4        634.71        685.94        66.82 o                         
  -1 -16   4       1974.11       2049.87       138.66 o                         
   0 -16   4        701.03        822.16       106.91 o                         
   1 -16   4       1602.13       1679.90       129.59 o                         
  -7 -15   4        441.10        505.32        84.23 o                         
  -6 -15   4        495.53        459.97        80.34 o                         
  -5 -15   4        473.67        482.00        79.05 o                         
  -4 -15   4        329.99        335.51        48.75 o                         
  -3 -15   4       2960.35       2999.89       129.88 o                         
  -2 -15   4        644.36        790.13        70.09 o                         
  -1 -15   4       3931.83       3847.04       189.20 o                         
   0 -15   4       1306.84       1346.28       113.39 o                         
   1 -15   4       1737.71       1821.15       132.83 o                         
   2 -15   4       3411.82       3350.79       184.66 o                         
   3 -15   4        289.82        232.61        60.26 o                         
  -8 -14   4       1172.13       1626.77       120.52 o                         
  -7 -14   4        853.18        711.37        91.36 o                         
  -6 -14   4       1147.20       1147.36       104.97 o                         
  -5 -14   4       2524.37       2379.60       141.90 o                         
  -4 -14   4        571.11        521.56        54.22 o                         
  -3 -14   4       1852.11       1852.67        85.45 o                         
  -2 -14   4        571.81        565.77        56.06 o                         
  -1 -14   4        455.48        501.16        54.26 o                         
   0 -14   4       2633.09       2371.18       143.84 o                         
   1 -14   4        113.10         60.26        43.41 o                         
   2 -14   4       2425.51       2377.01       149.67 o                         
   3 -14   4        394.68        463.21        82.29 o                         
   4 -14   4       2970.51       3002.20       174.94 o                         
   5 -14   4        533.35        459.32        84.23 o                         
  -9 -13   4       2215.27       2573.33       149.02 o                         
  -8 -13   4        998.10        982.14       108.20 o                         
  -7 -13   4       1515.64       1569.16       116.63 o                         
  -6 -13   4        108.99        123.76        48.59 o                         
  -5 -13   4       1546.31       1629.36       112.09 o                         
  -4 -13   4        628.37        634.66        55.63 o                         
  -3 -13   4       1759.43       1675.02        78.28 o                         
  -2 -13   4       4403.56       4399.73       132.63 o                         
  -1 -13   4        457.72        479.31        51.01 o                         
   0 -13   4       3504.50       3449.92       167.81 o                         
   1 -13   4        133.79         65.44        42.12 o                         
   2 -13   4       1966.82       1944.25       128.94 o                         
   3 -13   4        441.48        394.53        73.86 o                         
   4 -13   4        983.68        893.43       110.15 o                         
   5 -13   4       1399.90       1485.58       123.11 o                         
   6 -13   4        330.63        341.40        72.57 o                         
  -9 -12   4       1510.74       1604.80       119.87 o                         
  -8 -12   4         14.25         89.41        45.36 o                         
  -7 -12   4       1546.02       1640.37       112.74 o                         
  -6 -12   4        110.57        103.67        44.71 o                         
  -5 -12   4       2211.40       2213.63        85.95 o                         
  -4 -12   4       3000.55       3016.08       102.12 o                         
  -3 -12   4        108.24        157.34        31.38 o                         
  -2 -12   4       3921.14       3839.33       117.04 o                         
  -1 -12   4        547.88        558.73        51.31 o                         
   0 -12   4       2546.35       2516.31       135.42 o                         
   1 -12   4        937.98        934.25        97.84 o                         
   2 -12   4       1697.35       1562.68       112.09 o                         
   3 -12   4       4026.21       4021.98       188.55 o                         
   4 -12   4          3.90         15.55        33.04 o                         
   5 -12   4       2870.85       2775.49       158.74 o                         
   6 -12   4        708.85        666.66        96.54 o                         
   7 -12   4       1566.84       1517.33       125.05 o                         
  -9 -11   4       2938.58       3007.38       156.80 o                         
  -8 -11   4         36.99         57.67        38.23 o                         
  -7 -11   4       1526.88       1383.86        99.78 o                         
  -6 -11   4       1769.54       2084.21       119.22 o                         
  -5 -11   4        137.27        157.95        29.99 o                         
  -4 -11   4       3518.29       3586.36       107.66 o                         
  -3 -11   4       1503.02       1504.51        68.04 o                         
  -2 -11   4       4522.64       4527.89       125.07 o                         
  -1 -11   4       2909.92       2743.06       113.06 o                         
   0 -11   4       2327.98       2263.68       122.46 o                         
   1 -11   4       5690.10       5563.87       211.87 o                         
   2 -11   4       1160.28       1133.11        95.25 o                         
   3 -11   4       2186.85       2325.17       134.77 o                         
   4 -11   4       1366.36       1392.28       107.56 o                         
   5 -11   4        273.95        254.64        57.67 o                         
   6 -11   4       1262.52       1255.56       106.91 o                         
   7 -11   4          2.70         13.61        38.23 o                         
   8 -11   4       1601.75       1424.03       115.98 o                         
 -11 -10   4       1945.89       1890.47       128.29 o                         
 -10 -10   4        115.60        182.07        61.55 o                         
  -9 -10   4       1697.42       1855.02        84.27 o                         
  -8 -10   4        761.16        878.02        62.99 o                         
  -7 -10   4        427.67        450.22        48.92 o                         
  -6 -10   4       5760.21       5776.85       187.25 o                         
  -5 -10   4       1214.07       1146.09        44.75 o                         
  -4 -10   4       4237.10       4137.30       101.09 o                         
  -3 -10   4       9980.58      10115.44       318.43 o                         
  -2 -10   4       2281.32       2322.61        81.95 o                         
  -1 -10   4         61.70         65.56        22.57 o                         
   0 -10   4       2635.70       2381.77        84.88 o                         
   1 -10   4      10807.70      10718.30       324.55 o                         
   2 -10   4        733.90        819.57        78.40 o                         
   3 -10   4        837.94        931.02        82.29 o                         
   4 -10   4       2789.27       2616.74       141.90 o                         
   5 -10   4         12.75          5.83        31.10 o                         
   6 -10   4       2219.30       2321.29       136.71 o                         
   7 -10   4          7.75         31.75        35.64 o                         
   8 -10   4       1697.52       1927.41       132.18 o                         
 -11  -9   4       1672.01       1886.59       132.83 o                         
 -10  -9   4       1401.67       1272.41       111.44 o                         
  -9  -9   4        605.75        617.98        55.16 o                         
  -8  -9   4       2276.35       2395.77        88.37 o                         
  -7  -9   4         72.74         92.83        25.88 o                         
  -6  -9   4       4800.48       4862.39       123.46 o                         
  -5  -9   4        462.63        599.46        73.50 o                         
  -4  -9   4         74.45         90.08        16.90 o                         
  -3  -9   4       4588.05       4581.54       108.54 o                         
  -2  -9   4          4.19        -12.91        16.49 o                         
  -1  -9   4       5550.46       5513.84       133.72 o                         
   0  -9   4        701.65        640.19        67.39 o                         
   1  -9   4      11437.79      11380.21       213.62 o                         
   2  -9   4       4680.70       4555.80       108.76 o                         
   3  -9   4       1459.23       1440.87        97.84 o                         
   4  -9   4       1637.54       1593.79       105.61 o                         
   5  -9   4        244.75        216.41        51.19 o                         
   6  -9   4       1130.05       1039.80        90.71 o                         
   7  -9   4        909.07        954.34       105.61 o                         
   8  -9   4        711.10        583.07        83.58 o                         
 -11  -8   4        715.77        737.93        95.25 o                         
 -10  -8   4       1201.17       1223.17       109.50 o                         
  -9  -8   4         46.36         81.64        44.71 o                         
  -8  -8   4       1458.94       1588.69       111.09 o                         
  -7  -8   4       2633.41       2830.63       196.62 o                         
  -6  -8   4       2026.59       1881.35        54.68 o                         
  -5  -8   4       7710.59       7804.04       185.11 o                         
  -4  -8   4         98.04         67.67        15.91 o                         
  -3  -8   4       3529.73       3516.48        73.67 o                         
  -2  -8   4         42.34         36.78        12.01 o                         
  -1  -8   4       5724.90       5737.42       132.54 o                         
   0  -8   4       4978.98       4814.77       180.42 o                         
   1  -8   4        392.75        315.54        49.24 o                         
   2  -8   4       8512.88       8712.43       173.40 o                         
   3  -8   4       1326.04       1184.03        69.65 o                         
   4  -8   4       3188.71       3130.80       151.29 o                         
   5  -8   4       3162.63       3095.54        95.38 o                         
   6  -8   4       2334.88       2282.38        84.32 o                         
   7  -8   4       1350.85       1312.97        76.46 o                         
   8  -8   4       1520.85       1558.15       112.74 o                         
 -11  -7   4         71.46         94.60        49.89 o                         
 -10  -7   4       3568.70       3481.67       175.59 o                         
  -9  -7   4        969.31       1127.27        97.19 o                         
  -8  -7   4       2028.24       1945.36       109.50 o                         
  -7  -7   4       3320.30       3150.78        94.70 o                         
  -6  -7   4        100.54        182.73        20.60 o                         
  -5  -7   4       1759.63       1637.06        48.35 o                         
  -4  -7   4          9.69         21.46        11.33 o                         
  -3  -7   4       2587.93       2701.01        60.15 o                         
  -2  -7   4       4605.78       4697.35        86.36 o                         
  -1  -7   4       2707.10       2613.14        92.65 o                         
   0  -7   4      17491.72      18302.52       324.05 o                         
   1  -7   4        172.64        203.45        40.82 o                         
   2  -7   4       6623.76       6807.82       140.93 o                         
   3  -7   4        110.46         97.03        19.23 o                         
   4  -7   4       2169.95       2241.25        73.10 o                         
   5  -7   4       1980.37       2021.59        73.52 o                         
   6  -7   4          2.36        -10.73        41.47 o                         
   7  -7   4       3343.92       3390.95       189.16 o                         
   8  -7   4        341.20        385.40        64.11 o                         
   9  -7   4       2210.88       2329.06       141.25 o                         
  10  -7   4       1757.89       1931.94       139.31 o                         
 -11  -6   4         12.11          9.72        44.71 o                         
 -10  -6   4       2005.44       2152.89       138.01 o                         
  -9  -6   4        870.73        923.89        97.19 o                         
  -8  -6   4        806.03        741.24        49.48 o                         
  -7  -6   4       5866.50       6041.92       140.22 o                         
  -6  -6   4       1690.55       1673.72        49.10 o                         
  -5  -6   4       3286.62       3287.66        69.62 o                         
  -4  -6   4       3354.53       3331.66       109.73 o                         
  -3  -6   4       8612.56       9016.52       140.23 o                         
  -2  -6   4      11064.95      11499.28       170.59 o                         
  -1  -6   4        565.88        577.08        32.18 o                         
   0  -6   4       6568.73       6216.92       190.49 o                         
   1  -6   4        678.89        684.80        55.07 o                         
   2  -6   4        668.62        736.56        34.48 o                         
   3  -6   4       4854.30       4508.87       105.63 o                         
   4  -6   4         90.00         91.07        20.70 o                         
   5  -6   4       3898.15       3783.24       125.38 o                         
   6  -6   4       1338.81       1254.34       115.01 o                         
   7  -6   4       6454.66       6574.73       158.51 o                         
   8  -6   4        606.57        615.47        77.10 o                         
   9  -6   4        419.70        418.50        73.86 o                         
  10  -6   4       1091.83       1067.02       116.63 o                         
  11  -6   4         59.25         38.23        54.43 o                         
 -11  -5   4       2507.63       2582.40       156.15 o                         
 -10  -5   4        552.04        469.69        77.75 o                         
  -9  -5   4       3505.80       3366.34       161.98 o                         
  -8  -5   4        355.87        478.52        58.31 o                         
  -7  -5   4       2892.44       2533.34       103.99 o                         
  -6  -5   4       3426.33       3541.94        73.50 o                         
  -5  -5   4        487.25        526.26        33.40 o                         
  -4  -5   4      11646.72      11987.95       176.42 o                         
  -3  -5   4        574.78        681.58        29.78 o                         
  -2  -5   4      19606.52      20399.46       278.35 o                         
  -1  -5   4       2385.50       2565.67        53.58 o                         
   0  -5   4       2119.45       2280.47        95.25 o                         
   1  -5   4       1174.91       1466.79        75.16 o                         
   2  -5   4        567.06        562.89        29.58 o                         
   3  -5   4       7878.54       8109.58       160.58 o                         
   4  -5   4          3.47         -2.82        11.62 o                         
   5  -5   4       3033.97       3067.42        88.39 o                         
   6  -5   4       4957.97       4981.64       125.07 o                         
   7  -5   4       2253.15       2144.22        78.55 o                         
   8  -5   4       5329.32       5137.59       202.16 o                         
   9  -5   4         18.70        -11.66        39.52 o                         
  10  -5   4       1550.63       1592.49       125.70 o                         
  11  -5   4         83.85         58.96        54.43 o                         
 -11  -4   4       2021.93       1879.46       136.07 o                         
 -10  -4   4         39.63         18.79        40.82 o                         
  -9  -4   4        712.05        686.74        84.88 o                         
  -8  -4   4       1539.68       1550.45        63.05 o                         
  -7  -4   4        294.18        372.29        32.93 o                         
  -6  -4   4       4325.57       4373.46        83.83 o                         
  -5  -4   4        105.57        153.03        16.40 o                         
  -4  -4   4      14959.10      14756.46       209.48 o                         
  -3  -4   4       4854.09       4943.94        84.10 o                         
  -2  -4   4      13990.56      14522.64       202.52 o                         
  -1  -4   4       3137.60       3147.14        59.17 o                         
   0  -4   4      11662.78      12902.94       324.55 o                         
   2  -4   4        478.11        506.70        28.33 o                         
   3  -4   4       3234.57       3426.61        83.50 o                         
   4  -4   4       9169.18       9166.38       177.96 o                         
   5  -4   4       2365.91       2485.54        75.34 o                         
   6  -4   4      11486.42      11501.40       225.52 o                         
   7  -4   4       1248.55       1181.27        68.36 o                         
   8  -4   4       3819.29       3699.96       166.52 o                         
   9  -4   4        136.93        179.48        56.37 o                         
  10  -4   4        303.15        180.77        61.55 o                         
  11  -4   4        174.42        214.47        68.03 o                         
 -11  -3   4       1281.83       1190.77       123.76 o                         
 -10  -3   4       1817.45       1742.75       125.70 o                         
  -9  -3   4        424.34        417.85        68.03 o                         
  -8  -3   4       2683.00       2583.70       130.88 o                         
  -7  -3   4        688.58        769.27        33.28 o                         
  -6  -3   4       6037.98       5956.30       104.32 o                         
  -5  -3   4          8.26        101.67        13.21 o                         
  -4  -3   4       6448.80       6280.88       120.06 o                         
  -3  -3   4      17626.14      18215.21       360.48 o                         
  -2  -3   4         89.67         97.18        10.98 o                         
  -1  -3   4      10241.42      10587.82       151.04 o                         
   0  -3   4         10.28         12.96        14.25 o                         
   1  -3   4       9790.46      10472.80       267.60 o                         
   2  -3   4       1498.23       1508.91        68.68 o                         
   3  -3   4       9002.31       9894.32       183.00 o                         
   4  -3   4      12631.01      13218.63       237.27 o                         
   5  -3   4        476.90        430.30        57.02 o                         
   6  -3   4       3276.33       3283.65       147.40 o                         
   7  -3   4         15.63          7.09        13.65 o                         
   8  -3   4       1077.72       1164.85        94.60 o                         
   9  -3   4        851.48        965.36       104.97 o                         
  10  -3   4         88.54         -5.83        46.65 o                         
  11  -3   4       2045.23       2116.60       147.08 o                         
 -11  -2   4       1122.69       1207.62       123.76 o                         
 -10  -2   4       1903.62       1619.06       117.92 o                         
  -9  -2   4          2.57          3.24        36.93 o                         
  -8  -2   4       2985.90       2795.57       137.36 o                         
  -7  -2   4        481.55        630.91        36.97 o                         
  -6  -2   4       6128.35       6171.17       102.11 o                         
  -5  -2   4       2845.80       2603.47        47.25 o                         
  -4  -2   4       9778.56       9419.46       153.17 o                         
  -3  -2   4      26466.84      25444.72       735.47 o                         
  -2  -2   4       3800.06       3951.25        66.59 o                         
  -1  -2   4       1127.33       1041.50        38.88 o                         
   0  -2   4       4051.31       4229.90       126.35 o                         
   1  -2   4       1532.16       1451.89        60.26 o                         
   2  -2   4       9771.87      10406.06       262.41 o                         
   4  -2   4      22835.03      23322.03       387.96 o                         
   5  -2   4       2913.42       2928.72        76.83 o                         
   6  -2   4       6470.29       6362.49       137.17 o                         
   7  -2   4       2497.17       2343.54        81.82 o                         
   8  -2   4       2121.23       2073.19       119.87 o                         
   9  -2   4        632.63        571.41        80.34 o                         
  10  -2   4        139.58        171.05        60.26 o                         
  11  -2   4       1480.12       1540.66       133.47 o                         
 -11  -1   4          1.45        -18.14        42.12 o                         
 -10  -1   4       2534.95       2699.68       153.56 o                         
  -9  -1   4          7.37         -4.54        34.34 o                         
  -8  -1   4       2527.84       2348.50       123.11 o                         
  -7  -1   4        378.18        382.68        26.07 o                         
  -6  -1   4       3046.47       2926.46        61.71 o                         
  -5  -1   4      14711.00      14859.51       210.00 o                         
  -3  -1   4       6672.37       6491.09       116.04 o                         
  -2  -1   4      12970.35      13999.83       165.62 o                         
  -1  -1   4       1197.94       1224.92        31.17 o                         
   0  -1   4       7181.19       7649.37       202.80 o                         
   1  -1   4       2943.36       3125.31        97.84 o                         
   2  -1   4      26346.40      27089.95       611.58 o                         
   3  -1   4       2862.38       2962.81       122.75 o                         
   4  -1   4       6821.36       6940.40       135.13 o                         
   5  -1   4       4439.76       4268.50        96.30 o                         
   6  -1   4        309.66        317.86        34.96 o                         
   7  -1   4       3557.73       3620.91       151.62 o                         
   8  -1   4         26.09         38.88        36.93 o                         
   9  -1   4       2085.21       2063.47       128.29 o                         
  10  -1   4       1215.26       1217.34       108.85 o                         
  11  -1   4       1351.40       1217.34       129.59 o                         
 -11   0   4         28.71         36.93        46.00 o                         
 -10   0   4       1393.63       1383.21       110.80 o                         
  -9   0   4       2731.20       2628.41       139.31 o                         
  -8   0   4         51.09         39.52        37.58 o                         
  -7   0   4       6742.63       6670.35       263.35 o                         
  -5   0   4      13894.87      13602.42       244.31 o                         
  -4   0   4       4551.08       4923.49        79.13 o                         
  -3   0   4       7779.43       7576.84       142.72 o                         
  -2   0   4       5345.46       5644.79       110.13 o                         
  -1   0   4          6.93         11.99         9.62 o                         
   0   0   4        191.41        158.62        16.96 o                         
   1   0   4       1187.21       1139.58        52.48 o                         
   2   0   4       7468.08       7406.46       187.25 o                         
   3   0   4       8627.31       7903.07       143.64 o                         
   4   0   4       3715.49       3662.16        80.22 o                         
   5   0   4      10719.21      10833.13       195.63 o                         
   6   0   4        504.10        505.98        28.39 o                         
   7   0   4       5123.79       5211.46       190.49 o                         
   8   0   4        183.21        201.51        50.54 o                         
   9   0   4       1477.94       1367.01       105.61 o                         
  10   0   4       1788.90       1682.49       124.40 o                         
  11   0   4         64.01         73.22        54.43 o                         
 -11   1   4        681.40        756.07        98.49 o                         
 -10   1   4        466.57        450.90        78.40 o                         
  -9   1   4       1900.56       1842.53       117.28 o                         
  -8   1   4          1.70         57.02        35.64 o                         
  -7   1   4       6333.67       6081.51       139.41 o                         
  -6   1   4       2192.93       2405.50        73.25 o                         
  -5   1   4       6119.68       6152.07       129.54 o                         
  -4   1   4       8548.45       8789.15       199.86 o                         
  -3   1   4       2257.51       2462.53        89.41 o                         
  -2   1   4       2808.88       3012.39        97.19 o                         
  -1   1   4      59333.04      64560.21       998.46 o                         
   0   1   4      16492.87      17313.61       403.60 o                         
   1   1   4      16372.25      18141.89       296.28 o                         
   2   1   4        637.07        572.06        33.04 o                         
   3   1   4      14661.89      14913.09       248.66 o                         
   4   1   4        262.99        268.55        18.70 o                         
   5   1   4      11472.08      11875.51       207.75 o                         
   6   1   4         21.03         20.73        11.59 o                         
   7   1   4       1553.76       1562.68        98.49 o                         
   8   1   4       1846.71       1952.68       114.68 o                         
   9   1   4          5.74          7.13        36.28 o                         
  10   1   4       4038.18       4013.56       192.44 o                         
  11   1   4        781.01        829.94       108.20 o                         
 -11   2   4       1580.87       2022.00       139.95 o                         
 -10   2   4        160.47        248.16        63.50 o                         
  -9   2   4       1521.91       1634.54       113.39 o                         
  -8   2   4        662.47        609.23        45.13 o                         
  -7   2   4       1922.77       1715.70       112.06 o                         
  -6   2   4       8470.17       8289.08       258.17 o                         
  -5   2   4       1720.61       1949.93        61.61 o                         
  -4   2   4      10275.83       9769.67       181.43 o                         
  -2   2   4      27902.11      29257.29       467.93 o                         
  -1   2   4        900.46        794.34        19.55 o                         
   0   2   4       2522.47       2558.43        82.29 o                         
   1   2   4      21573.67      21842.21       495.60 o                         
   2   2   4       1644.75       1696.73        44.67 o                         
   3   2   4      18622.48      19879.29       323.92 o                         
   4   2   4       4692.87       5059.73        97.59 o                         
   5   2   4       4141.04       4085.48       140.60 o                         
   6   2   4       2379.60       2369.88       109.50 o                         
   7   2   4        415.53        500.14        64.79 o                         
   8   2   4       2215.65       2062.82       119.87 o                         
   9   2   4        217.98        265.00        61.55 o                         
  10   2   4       2173.35       2059.58       139.31 o                         
  11   2   4       1294.10       1314.53       123.11 o                         
  12   2   4        297.71        233.90        94.60 o                         
 -11   3   4       2019.44       2213.79       143.84 o                         
 -10   3   4        283.15        355.65        71.92 o                         
  -9   3   4       1514.78       1483.64       108.85 o                         
  -8   3   4       3594.12       3309.28       100.74 o                         
  -7   3   4        123.67        123.10        25.38 o                         
  -6   3   4      10322.08      10458.25       206.16 o                         
  -5   3   4        612.85        830.59        60.91 o                         
  -4   3   4       3000.45       2868.98        73.91 o                         
  -3   3   4        523.08        571.54        28.82 o                         
  -2   3   4        336.54        448.94        43.52 o                         
  -1   3   4      18811.76      19275.18       253.94 o                         
   0   3   4       9114.72       9387.23       161.82 o                         
   1   3   4      15742.48      16170.79       375.09 o                         
   2   3   4       6774.34       6867.45       123.90 o                         
   3   3   4      14054.50      14156.56       343.34 o                         
   4   3   4       2866.85       2848.69        76.42 o                         
   5   3   4       5826.62       6258.39       191.14 o                         
   6   3   4       2966.53       3247.12       132.18 o                         
   7   3   4       1718.77       1492.71        93.30 o                         
   8   3   4       3228.01       3103.28       146.43 o                         
   9   3   4       4553.13       4284.98       187.25 o                         
  10   3   4        179.69        149.67        56.37 o                         
  11   3   4       2824.71       2870.08       173.00 o                         
  12   3   4         31.82         38.88        71.27 o                         
 -11   4   4       1927.76       1830.86       133.47 o                         
 -10   4   4       1678.33       1847.06       126.99 o                         
  -9   4   4         53.57         80.99        44.06 o                         
  -8   4   4       3227.17       3133.89        99.97 o                         
  -7   4   4        204.51        190.91        30.07 o                         
  -6   4   4       1894.79       1845.49        66.66 o                         
  -4   4   4       8329.71       8643.20       167.53 o                         
  -3   4   4       6394.37       6459.79       128.19 o                         
  -1   4   4      15047.77      14702.64       199.52 o                         
   0   4   4       7177.11       7162.38       130.92 o                         
   1   4   4       2779.37       2656.63        60.93 o                         
   2   4   4       1830.49       1804.50        57.02 o                         
   3   4   4      10369.21      10965.29       187.85 o                         
   4   4   4       5818.56       5825.33        86.75 o                         
   5   4   4         12.60         20.73        18.14 o                         
   6   4   4       4288.49       4290.16       156.80 o                         
   7   4   4       1719.22       1515.39        97.19 o                         
   8   4   4       1755.00       1784.21       110.15 o                         
   9   4   4       2844.17       2881.75       152.26 o                         
  10   4   4          5.42         -1.30        42.12 o                         
  11   4   4       2641.73       2694.49       165.87 o                         
  12   4   4          7.13         -0.65        49.89 o                         
 -11   5   4        210.54        341.40        66.09 o                         
 -10   5   4       4230.65       4722.98       204.10 o                         
  -9   5   4        473.21        524.11        73.86 o                         
  -8   5   4       8243.97       8295.68       190.49 o                         
  -7   5   4       1248.55       1274.12        60.01 o                         
  -6   5   4       2038.51       2106.94        73.48 o                         
  -5   5   4        299.07        342.51        30.99 o                         
  -4   5   4       5087.94       4931.98       111.43 o                         
  -3   5   4       4085.15       4231.10        94.37 o                         
  -2   5   4       7093.74       7662.45       115.85 o                         
  -1   5   4       3254.97       3160.62        56.58 o                         
   0   5   4      15081.81      15516.73       263.12 o                         
   1   5   4        788.81        864.94        32.76 o                         
   2   5   4      17089.49      16944.80       230.67 o                         
   3   5   4       4146.07       3845.55        79.99 o                         
   4   5   4       9395.95       9309.69       169.73 o                         
   5   5   4        831.13        725.62        53.78 o                         
   6   5   4         54.14         88.12        33.69 o                         
   7   5   4      10327.36      10496.78       309.06 o                         
   8   5   4          1.11        -30.45        30.45 o                         
   9   5   4       3606.71       3543.87       168.46 o                         
  10   5   4        871.58        933.61       107.56 o                         
  11   5   4       2062.32       2174.92       149.67 o                         
  12   5   4        355.23        391.93       130.23 o                         
 -11   6   4          6.67         31.75        42.76 o                         
 -10   6   4       1949.00       2100.40       130.23 o                         
  -9   6   4        969.78       1147.36        95.89 o                         
  -8   6   4        991.68        986.86        57.49 o                         
  -7   6   4       1569.13       1553.06        67.64 o                         
  -6   6   4        380.93        336.47        34.99 o                         
  -5   6   4       6670.22       6876.59       149.67 o                         
  -4   6   4        294.13        443.68        63.82 o                         
  -3   6   4       5250.54       5222.06       221.92 o                         
  -2   6   4       4458.29       4488.57        77.05 o                         
  -1   6   4        303.64        312.53        44.67 o                         
   0   6   4      11759.13      11628.54       208.39 o                         
   1   6   4       1632.71       1652.76        36.80 o                         
   2   6   4       4263.76       4127.36        71.51 o                         
   3   6   4       1247.49       1254.85        33.54 o                         
   4   6   4       8374.94       8347.31       152.04 o                         
   5   6   4       4802.95       4689.93       156.15 o                         
   6   6   4       1476.28       1524.46        88.12 o                         
   7   6   4      10141.48      10341.92       303.88 o                         
   8   6   4        828.50        770.98        84.88 o                         
   9   6   4       2524.84       2505.95       141.90 o                         
  10   6   4        709.31        803.37       100.43 o                         
  11   6   4       1788.61       1860.02       143.84 o                         
  -9   7   4       3019.30       2806.59       149.67 o                         
  -8   7   4         63.55         36.46        23.50 o                         
  -7   7   4       2929.41       2842.71        92.79 o                         
  -6   7   4        259.72        264.06        32.18 o                         
  -5   7   4       4450.24       4352.80       108.93 o                         
  -4   7   4       1055.42       1120.81        80.02 o                         
  -3   7   4        779.55        741.24        45.03 o                         
  -2   7   4      10017.00      10444.99       180.18 o                         
  -1   7   4       3157.68       3252.65        82.62 o                         
   0   7   4      10718.80      10926.21       202.47 o                         
   1   7   4       1752.36       1636.50        37.18 o                         
   2   7   4       2682.37       2423.49        49.96 o                         
   3   7   4       4566.89       4617.95       140.97 o                         
   4   7   4       1116.81       1106.25        33.65 o                         
   5   7   4       3625.99       3486.96        93.91 o                         
   6   7   4        877.34        796.41        47.19 o                         
   7   7   4       1653.09       1595.08        98.49 o                         
   8   7   4       1492.95       1455.78       103.67 o                         
   9   7   4        162.96        119.87        48.59 o                         
  10   7   4       2082.93       2004.70        97.19 o                         
  11   7   4         57.56         95.53        39.85 o                         
  12   7   4       2182.71       2258.50       145.14 o                         
  -9   8   4       1676.54       1655.92       117.92 o                         
  -8   8   4          1.92          5.18        27.86 o                         
  -7   8   4       1885.43       1768.66       112.74 o                         
  -6   8   4       1329.99       1343.68        97.19 o                         
  -5   8   4       1209.65       1130.51        86.82 o                         
  -4   8   4       5457.47       5311.70       124.72 o                         
  -3   8   4        574.07        720.77        35.32 o                         
  -2   8   4       9870.56      10012.61       152.08 o                         
  -1   8   4        595.11        770.62        75.48 o                         
   0   8   4       5734.30       5263.06       400.68 o                         
   1   8   4       1504.30       1391.91        51.31 o                         
   2   8   4       3635.01       3537.27        66.42 o                         
   3   8   4       6792.57       6806.09       111.21 o                         
   4   8   4        496.80        449.49        38.66 o                         
   5   8   4       2118.67       2048.59        69.62 o                         
   6   8   4        165.22        188.83        29.77 o                         
   7   8   4       2383.03       2241.60        83.13 o                         
   8   8   4       3617.97       3515.72       140.57 o                         
   9   8   4        610.77        634.07        59.17 o                         
  10   8   4       3412.63       3363.18       120.86 o                         
  11   8   4        488.16        500.99        88.77 o                         
  -9   9   4       2365.03       2388.67       147.08 o                         
  -8   9   4        231.22        179.48        55.07 o                         
  -7   9   4       1202.35       1175.22        97.84 o                         
  -6   9   4       2002.24       1988.31       120.52 o                         
  -5   9   4        888.15        979.55        83.58 o                         
  -4   9   4       3005.85       2893.41       138.01 o                         
  -3   9   4       1785.61       1731.08       101.08 o                         
  -2   9   4        873.23        818.31        67.06 o                         
  -1   9   4       2439.53       2373.40        75.99 o                         
   0   9   4       1170.68       1249.63        53.30 o                         
   1   9   4      12221.95      12068.58       253.96 o                         
   2   9   4        555.03        584.51        36.90 o                         
   3   9   4       9081.01       9081.86       181.96 o                         
   4   9   4       2865.81       2798.25        62.42 o                         
   5   9   4       1002.13        862.54        45.73 o                         
   6   9   4       1826.52       1867.74        72.43 o                         
   7   9   4         27.48         37.24        23.15 o                         
   8   9   4       1990.81       2207.26        89.31 o                         
   9   9   4        322.36        314.34        46.49 o                         
  10   9   4       1551.20       1456.81        82.68 o                         
  11   9   4       2685.77       2620.25       111.45 o                         
  -9  10   4       1922.06       2001.27       136.71 o                         
  -8  10   4        505.76        414.61        75.16 o                         
  -7  10   4         71.87         71.92        48.59 o                         
  -6  10   4       1738.93       1765.42       117.92 o                         
  -5  10   4       1891.32       1739.51       112.74 o                         
  -4  10   4        591.15        496.25        68.03 o                         
  -3  10   4       5438.30       5451.84       204.10 o                         
  -2  10   4        457.78        549.50        45.96 o                         
  -1  10   4       7623.08       7362.26       164.57 o                         
   0  10   4        907.08        859.57        47.86 o                         
   1  10   4       7295.60       6876.52       176.53 o                         
   2  10   4        969.73        899.13       105.90 o                         
   3  10   4        189.15        180.10        25.61 o                         
   4  10   4       4120.16       4017.97       103.20 o                         
   5  10   4       1358.63       1385.80        92.01 o                         
   6  10   4       4965.39       4783.24       188.55 o                         
   7  10   4        483.32        505.97        69.98 o                         
   8  10   4       4332.81       4393.83       191.14 o                         
   9  10   4       2168.76       2065.42       130.88 o                         
  10  10   4       1004.33       1036.56       114.04 o                         
  11  10   4       1064.52        905.10       161.34 o                         
  -8  11   4       3726.65       3670.15       187.25 o                         
  -7  11   4          6.80         31.75        44.71 o                         
  -6  11   4       1187.91       1148.66       104.32 o                         
  -5  11   4        553.85        621.95        82.29 o                         
  -4  11   4        281.00        316.19        58.96 o                         
  -3  11   4       2001.77       1804.95       112.09 o                         
  -2  11   4        325.21        341.31        38.09 o                         
  -1  11   4       5810.17       5867.52       144.92 o                         
   0  11   4       1298.38       1374.63        62.53 o                         
   1  11   4       2888.46       2865.74        90.01 o                         
   2  11   4       4538.52       4520.67       118.81 o                         
   3  11   4        764.79        673.34        94.92 o                         
   4  11   4       3558.46       3308.99        95.84 o                         
   5  11   4        468.45        495.60        70.62 o                         
   6  11   4       1595.04       1402.00       101.73 o                         
   7  11   4        941.81       1037.21        91.36 o                         
   8  11   4        629.21        642.04        86.18 o                         
   9  11   4       3162.16       3290.53       171.70 o                         
  10  11   4         17.36         55.72        39.52 o                         
  -7  12   4       1396.48       1516.68       124.40 o                         
  -6  12   4         35.28         66.74        43.41 o                         
  -5  12   4       1674.13       1473.92       115.33 o                         
  -4  12   4         75.42        101.73        42.76 o                         
  -3  12   4       3484.02       3611.19       170.41 o                         
  -2  12   4        177.91        247.57        35.91 o                         
  -1  12   4      11024.88      11356.04       240.18 o                         
   0  12   4       2763.72       2713.61        93.17 o                         
   1  12   4          4.95         32.32        20.09 o                         
   2  12   4       1056.70        981.76        78.69 o                         
   3  12   4        686.70        664.23        48.55 o                         
   4  12   4        606.02        578.46        55.81 o                         
   5  12   4       1456.22       1495.95       104.97 o                         
   6  12   4        375.36        319.43        61.55 o                         
   7  12   4       4783.40       5098.71       215.11 o                         
   8  12   4        300.56        191.79        58.31 o                         
   9  12   4       3537.42       3818.53       191.14 o                         
  -6  13   4        103.84        116.63        50.54 o                         
  -5  13   4       1726.45       1621.58       125.70 o                         
  -4  13   4         13.32        -17.49        34.99 o                         
  -3  13   4       1807.57       1762.83       121.16 o                         
  -2  13   4       2912.24       2845.05       102.89 o                         
  -1  13   4        166.48        218.66        60.26 o                         
   0  13   4       3914.73       3914.86       120.49 o                         
   1  13   4          4.27         11.92        18.09 o                         
   2  13   4       2877.64       2817.94        97.05 o                         
   3  13   4       2599.20       2512.68       158.74 o                         
   4  13   4        609.78        619.36        82.29 o                         
   5  13   4       1444.61       1488.17       110.80 o                         
   6  13   4        177.45         82.94        44.06 o                         
   7  13   4       2729.79       2875.92       160.69 o                         
   8  13   4        569.35        603.81        85.53 o                         
   9  13   4       1131.37       1183.00       142.55 o                         
  -5  14   4        565.40        601.22        92.65 o                         
  -4  14   4       1908.16       2008.40       140.60 o                         
  -3  14   4        729.11        826.05        98.49 o                         
  -2  14   4       3433.10       3273.88       116.55 o                         
  -1  14   4         67.85        137.14        32.30 o                         
   0  14   4       2659.13       2691.47       101.92 o                         
   1  14   4        751.25        808.63        79.37 o                         
   2  14   4        438.84        407.60        72.57 o                         
   3  14   4       1680.91       1586.56        74.27 o                         
   4  14   4         12.24         20.09        36.28 o                         
   5  14   4       3230.18       3078.65       164.57 o                         
   6  14   4        543.84        603.81        92.01 o                         
   7  14   4       2603.95       2840.28       162.63 o                         
   8  14   4       1867.91       1815.96       132.83 o                         
  -4  15   4       4057.04       3830.19       232.61 o                         
  -3  15   4         64.93         22.03        38.88 o                         
  -2  15   4       1912.11       1760.89       129.59 o                         
  -1  15   4        765.89        725.97        66.87 o                         
   0  15   4        211.16        239.71        42.14 o                         
   1  15   4       1801.66       1718.47        93.30 o                         
   2  15   4          0.67         -4.91        22.23 o                         
   3  15   4       4225.90       4192.33       131.02 o                         
   4  15   4        254.41        249.45        59.61 o                         
   5  15   4       2421.33       2301.20       145.78 o                         
   6  15   4        831.05        705.53        96.54 o                         
   7  15   4        106.35         99.78        52.48 o                         
  -2  16   4        802.87        818.27       104.97 o                         
  -1  16   4       1780.54       1845.86        94.59 o                         
   0  16   4        421.26        438.81        54.52 o                         
   1  16   4       1373.79       1367.59       134.12 o                         
   2  16   4          3.68          3.62        22.89 o                         
   3  16   4       1127.45        927.13       106.26 o                         
   4  16   4       1473.11       1470.03       119.22 o                         
   5  16   4        700.97        666.01        92.01 o                         
  -1  17   4        852.37        930.37       112.74 o                         
   0  17   4        132.38         90.41        30.44 o                         
   1  17   4        474.93        473.78        56.61 o                         
   2  17   4        672.67        823.96       167.78 o                         
   3  17   4        363.08        389.34        80.99 o                         
  -3 -17   5        982.06       1021.01       115.98 o                         
  -2 -17   5        996.87        927.78       150.32 o                         
  -4 -16   5       1569.92       1435.04       125.05 o                         
  -3 -16   5        378.09        451.37        58.71 o                         
  -2 -16   5        363.44        454.78        77.10 o                         
  -1 -16   5        368.65        406.84        79.05 o                         
   0 -16   5       1854.93       1698.04       132.18 o                         
   1 -16   5        397.69        406.19        84.88 o                         
  -7 -15   5       1549.52       1609.34       166.52 o                         
  -6 -15   5        484.26        515.04        86.18 o                         
  -5 -15   5        317.11        376.38        74.51 o                         
  -4 -15   5       2192.33       2270.70        98.91 o                         
  -3 -15   5        118.30        166.57        37.36 o                         
  -2 -15   5       3102.70       2983.39       130.85 o                         
  -1 -15   5         12.12        -20.73        33.04 o                         
   0 -15   5       3077.85       3108.46       176.24 o                         
   1 -15   5       3209.47       3070.23       176.24 o                         
   2 -15   5        123.30        228.07        63.50 o                         
   3 -15   5       1631.68       1520.57       127.64 o                         
  -8 -14   5       1338.41       1476.51       121.16 o                         
  -7 -14   5       2207.37       2435.97       148.38 o                         
  -6 -14   5       3734.63       3870.36       185.31 o                         
  -5 -14   5          2.85         40.17        40.82 o                         
  -4 -14   5       3278.52       3292.68       116.36 o                         
  -3 -14   5          3.96        -10.43        24.27 o                         
  -2 -14   5       1521.02       1472.26        81.32 o                         
  -1 -14   5        519.07        567.52        82.94 o                         
   0 -14   5        100.10         92.01        46.65 o                         
   1 -14   5       3670.12       3677.28       187.90 o                         
   2 -14   5        762.09        704.24        97.84 o                         
   3 -14   5       3011.99       3224.44       180.13 o                         
   4 -14   5       1448.69       1625.47       129.59 o                         
  -8 -13   5       1212.59       1190.77       108.85 o                         
  -7 -13   5        172.99        158.74        53.78 o                         
  -6 -13   5       1090.09       1113.02       100.43 o                         
  -5 -13   5        887.34        936.85        98.49 o                         
  -4 -13   5       1589.40       1575.25        77.82 o                         
  -3 -13   5       1425.87       1517.70        76.97 o                         
  -2 -13   5       1849.56       1779.91       195.64 o                         
  -1 -13   5       2585.96       2587.59       143.84 o                         
   0 -13   5         98.49         99.78        46.65 o                         
   1 -13   5       2640.84       2580.46       149.02 o                         
   2 -13   5        921.06       1013.89       110.80 o                         
   3 -13   5        453.78        419.80        74.51 o                         
   4 -13   5       1291.06       1479.75       118.57 o                         
   5 -13   5        424.03        450.90        84.88 o                         
   6 -13   5       3328.97       3585.27       195.68 o                         
  -8 -12   5       3090.09       3257.48       163.28 o                         
  -7 -12   5       1784.22       1977.30       125.05 o                         
  -6 -12   5       2347.10       2303.79       131.53 o                         
  -5 -12   5        721.62        755.61        60.18 o                         
  -4 -12   5        995.80       1026.85        86.47 o                         
  -3 -12   5       2115.94       2062.13        84.97 o                         
  -2 -12   5        132.73        127.65        31.32 o                         
  -1 -12   5       2582.52       2753.93       101.20 o                         
   0 -12   5       2613.55       2402.28       134.77 o                         
   1 -12   5        234.46        322.67        63.50 o                         
   2 -12   5       3552.61       3466.77       171.70 o                         
   3 -12   5          7.44         42.76        40.17 o                         
   4 -12   5       3256.04       3219.26       171.05 o                         
   5 -12   5          7.43          5.18        40.17 o                         
   6 -12   5       3109.20       2891.47       169.11 o                         
   7 -12   5        396.19        379.62        75.81 o                         
  -8 -11   5       1031.58       1109.13        95.89 o                         
  -7 -11   5       1998.94       2111.42       123.11 o                         
  -6 -11   5        406.45        492.36        69.98 o                         
  -5 -11   5       2279.71       2238.50        84.74 o                         
  -4 -11   5         89.38        113.69        26.93 o                         
  -3 -11   5       6952.30       6914.67       166.75 o                         
  -2 -11   5        334.23        429.93        45.35 o                         
  -1 -11   5       4172.96       4096.99       121.10 o                         
   0 -11   5       1384.76       1420.14       100.43 o                         
   1 -11   5        763.09        629.73        80.34 o                         
   2 -11   5       3386.73       3626.09       167.81 o                         
   3 -11   5         28.83         22.68        35.64 o                         
   4 -11   5       2526.00       2724.30       152.91 o                         
   5 -11   5        987.93       1142.18       103.02 o                         
   6 -11   5       1123.47       1097.47       102.37 o                         
   7 -11   5       2449.62       2603.14       158.74 o                         
   8 -11   5          2.83        -10.37        33.04 o                         
 -10 -10   5       1151.85       1242.61       111.44 o                         
  -9 -10   5       1663.51       1634.54       117.92 o                         
  -8 -10   5        168.51        192.30        34.28 o                         
  -7 -10   5       3235.45       3271.00       103.77 o                         
  -6 -10   5        766.38        737.96        53.80 o                         
  -5 -10   5       9628.72       9608.08       163.92 o                         
  -4 -10   5        132.53        147.26        21.94 o                         
  -3 -10   5       4696.36       4818.98       138.95 o                         
  -2 -10   5        451.68        481.71        43.74 o                         
  -1 -10   5        245.36        349.77        77.72 o                         
   0 -10   5       4379.69       4053.08       169.76 o                         
   1 -10   5       1630.79       1630.01       105.61 o                         
   2 -10   5       5824.39       5649.39       215.11 o                         
   3 -10   5       2760.02       2576.57       138.01 o                         
   4 -10   5       2312.54       2261.09       130.88 o                         
   5 -10   5       1955.78       1913.80       125.05 o                         
   6 -10   5          0.60        -24.62        31.75 o                         
   7 -10   5       1257.75       1295.09       108.85 o                         
   8 -10   5        494.96        548.73        86.82 o                         
 -11  -9   5       1403.18       1540.66       117.92 o                         
 -10  -9   5        140.62        211.87        60.26 o                         
  -9  -9   5       1625.23       1787.45       119.87 o                         
  -8  -9   5        215.49        290.75        49.86 o                         
  -7  -9   5       3559.65       3436.92       107.56 o                         
  -6  -9   5          7.69         23.33        19.93 o                         
  -5  -9   5       5612.57       5655.15       135.28 o                         
  -4  -9   5       7298.50       6862.90       417.95 o                         
  -3  -9   5        298.82        312.10        26.13 o                         
  -2  -9   5       1929.37       1829.17        71.57 o                         
  -1  -9   5       4525.54       4354.73       118.32 o                         
   0  -9   5       3759.52       3512.77       151.62 o                         
   1  -9   5       2020.48       1784.86       105.61 o                         
   2  -9   5       6480.81       6335.13       140.88 o                         
   3  -9   5       4005.07       3766.34       126.67 o                         
   4  -9   5        127.32         78.40        38.88 o                         
   5  -9   5       1178.22       1176.52        97.19 o                         
   6  -9   5        545.46        616.77        82.94 o                         
   7  -9   5        735.91        761.26        92.01 o                         
   8  -9   5       1616.71       1827.62       124.40 o                         
 -11  -8   5        490.33        599.92        89.41 o                         
 -10  -8   5        368.35        384.81        73.22 o                         
  -9  -8   5       1107.07       1168.74       100.43 o                         
  -8  -8   5       1598.91       1798.81        75.26 o                         
  -7  -8   5       6141.31       6095.76       146.93 o                         
  -6  -8   5       1656.23       1592.83       155.51 o                         
  -5  -8   5       3508.20       3454.66        78.30 o                         
  -4  -8   5       3659.01       3594.04        90.92 o                         
  -3  -8   5         55.87         81.92        16.02 o                         
  -2  -8   5        270.39        289.19        32.65 o                         
  -1  -8   5       2083.88       1933.09       150.64 o                         
   0  -8   5        764.35        843.54        72.57 o                         
   1  -8   5       7264.39       7232.16       235.20 o                         
   2  -8   5        800.19        754.57        63.17 o                         
   3  -8   5      13338.98      13447.05       254.38 o                         
   4  -8   5         30.51         15.70        16.48 o                         
   5  -8   5       6430.94       6271.52       150.46 o                         
   6  -8   5        697.23        815.28        57.13 o                         
   7  -8   5         33.89         49.09        23.71 o                         
   8  -8   5       1064.04       1078.68        94.60 o                         
 -11  -7   5       2363.75       2387.37       151.62 o                         
 -10  -7   5        425.81        478.11        79.70 o                         
  -9  -7   5       2342.88       2286.94       133.47 o                         
  -8  -7   5        573.44        648.07        80.99 o                         
  -7  -7   5       3814.98       3621.82       102.58 o                         
  -6  -7   5       4484.92       4389.86        90.32 o                         
  -5  -7   5        145.75        165.69        21.30 o                         
  -4  -7   5       2166.93       2147.88        56.26 o                         
  -3  -7   5       4999.54       4936.86       176.80 o                         
  -2  -7   5        472.32        517.81        53.56 o                         
  -1  -7   5       8548.21       7499.67       248.13 o                         
   0  -7   5       3319.40       3538.04       138.66 o                         
   1  -7   5      15590.37      16309.45       428.22 o                         
   2  -7   5        170.59        196.11        25.92 o                         
   3  -7   5       6887.99       7090.96       153.04 o                         
   4  -7   5       3163.81       2838.96       157.42 o                         
   5  -7   5         31.27         17.43        19.74 o                         
   6  -7   5        826.10        831.44        52.47 o                         
   7  -7   5        579.40        559.10        78.08 o                         
   8  -7   5       2398.22       2473.55       137.36 o                         
   9  -7   5        749.96        969.89       110.80 o                         
  10  -7   5       2920.01       2843.52       167.17 o                         
 -11  -6   5        529.14        576.60        89.41 o                         
 -10  -6   5       1115.89       1035.92       108.85 o                         
  -9  -6   5       1926.65       2020.71       123.11 o                         
  -8  -6   5       6466.95       6172.21       222.89 o                         
  -6  -6   5       7638.76       7114.29       315.63 o                         
  -5  -6   5       1055.24       1057.27        61.38 o                         
  -4  -6   5       3854.60       3790.36        76.78 o                         
  -3  -6   5       1596.11       1535.11        43.25 o                         
  -2  -6   5        227.11        256.80        20.37 o                         
  -1  -6   5       3650.16       3710.31        93.50 o                         
   0  -6   5       2123.04       2016.82        94.60 o                         
   1  -6   5      11156.16      10798.00       298.70 o                         
   2  -6   5       3620.72       3358.56       135.42 o                         
   3  -6   5       3347.20       3219.48        86.99 o                         
   4  -6   5       5002.70       4786.14       117.03 o                         
   5  -6   5       1367.28       1204.65        56.54 o                         
   6  -6   5       4624.05       4827.84       155.80 o                         
   7  -6   5        125.25         95.18        32.07 o                         
   8  -6   5       1371.90       1376.08       104.32 o                         
   9  -6   5       2209.58       2276.58       140.60 o                         
  10  -6   5        104.60          9.07        46.65 o                         
 -11  -5   5        312.32        330.38        71.92 o                         
 -10  -5   5       2071.75       2148.35       135.42 o                         
  -9  -5   5        355.75        370.55        63.50 o                         
  -8  -5   5       3654.36       3488.15       155.50 o                         
  -6  -5   5       4661.78       4543.51        88.70 o                         
  -5  -5   5       2613.57       2686.59        61.31 o                         
  -4  -5   5        864.56        936.47        60.68 o                         
  -3  -5   5       6114.16       5996.87       101.79 o                         
  -2  -5   5        739.46        672.62        33.57 o                         
  -1  -5   5      15251.26      15788.60       276.52 o                         
   0  -5   5        939.67       1031.38        66.09 o                         
   1  -5   5       4429.24       4202.75       144.49 o                         
   2  -5   5       8591.67       8639.34       246.21 o                         
   3  -5   5        110.98        161.05        52.48 o                         
   4  -5   5         50.33         55.49        18.79 o                         
   5  -5   5       5060.61       4915.08       120.67 o                         
   6  -5   5       2307.04       2401.73        80.86 o                         
   7  -5   5       2823.95       2765.09        91.79 o                         
   8  -5   5        621.80        564.93        76.46 o                         
   9  -5   5       5299.15       5360.48       218.35 o                         
  10  -5   5        206.48        189.84        65.44 o                         
  11  -5   5        548.67        756.72       108.20 o                         
 -11  -4   5         44.07         40.17        38.88 o                         
 -10  -4   5       3340.93       3429.19       171.05 o                         
  -9  -4   5        624.78        586.96        78.40 o                         
  -8  -4   5       2429.27       2630.35       134.12 o                         
  -7  -4   5       3858.51       3904.82        81.85 o                         
  -6  -4   5        500.30        541.98        33.54 o                         
  -5  -4   5       4442.71       4205.31        80.88 o                         
  -4  -4   5       1698.04       1804.98        52.53 o                         
  -3  -4   5       7790.65       8150.90       145.84 o                         
  -2  -4   5      10410.49      10986.32       161.88 o                         
  -1  -4   5       7752.05       7509.68       146.19 o                         
   0  -4   5       5235.77       5024.20       159.39 o                         
   1  -4   5        182.59        220.95        34.99 o                         
   2  -4   5       9307.55       9342.94       255.93 o                         
   3  -4   5        946.26        943.92        73.51 o                         
   4  -4   5        730.05        700.68        56.05 o                         
   5  -4   5       1462.62       1533.51        59.33 o                         
   6  -4   5       4893.07       4873.38       121.78 o                         
   7  -4   5       4862.19       5002.21       127.93 o                         
   8  -4   5        177.13        266.30        55.72 o                         
   9  -4   5       2200.55       2356.92       139.31 o                         
  10  -4   5        784.86        857.15       104.97 o                         
  11  -4   5        453.31        443.12        83.58 o                         
 -11  -3   5       1026.03        913.52       106.91 o                         
 -10  -3   5       3419.52       3269.15       167.17 o                         
  -9  -3   5       3350.91       3294.42       158.10 o                         
  -8  -3   5       1126.97       1268.52        95.89 o                         
  -7  -3   5       3663.66       3630.83        78.18 o                         
  -6  -3   5        459.58        697.44        30.44 o                         
  -5  -3   5        972.74        804.81        30.41 o                         
  -4  -3   5       3392.26       3484.47       103.78 o                         
  -3  -3   5       1435.43       1507.90        38.27 o                         
  -2  -3   5      15379.32      16087.95       223.88 o                         
  -1  -3   5        378.60        410.47        30.13 o                         
   0  -3   5      22212.73      21329.76       506.62 o                         
   1  -3   5         46.68         53.78        22.03 o                         
   2  -3   5      22236.82      24254.27       572.06 o                         
   3  -3   5       1657.08       1749.79        54.96 o                         
   4  -3   5       1321.01       1302.16        57.34 o                         
   5  -3   5       1044.89       1094.87        85.20 o                         
   6  -3   5         26.09        206.04        36.93 o                         
   7  -3   5       7458.27       7483.43       164.97 o                         
   8  -3   5       4369.17       4204.05       178.83 o                         
   9  -3   5        778.22        860.39        98.49 o                         
  10  -3   5       2785.77       2534.46       156.80 o                         
  11  -3   5         54.20         51.19        51.19 o                         
 -11  -2   5       1091.64       1015.18       112.74 o                         
 -10  -2   5       1777.84       1597.67       118.57 o                         
  -9  -2   5       1607.82       1580.18       107.56 o                         
  -8  -2   5        631.50        578.54        68.68 o                         
  -7  -2   5       2261.48       2197.31        58.61 o                         
  -6  -2   5        221.30        381.51        26.68 o                         
  -5  -2   5       2904.98       3043.58       159.15 o                         
  -4  -2   5      10673.63      10597.94       135.69 o                         
  -3  -2   5         62.06         62.31         9.45 o                         
  -2  -2   5      13581.62      13001.13       183.23 o                         
  -1  -2   5       5274.43       5450.96       113.03 o                         
   0  -2   5       9849.39      10005.06       261.12 o                         
   1  -2   5       2930.91       3098.74       104.97 o                         
   2  -2   5        555.22        525.41        40.82 o                         
   3  -2   5       5689.63       6133.82       124.85 o                         
   4  -2   5        757.57        867.24        38.16 o                         
   5  -2   5       8787.72       8965.01       218.97 o                         
   6  -2   5       6671.43       6687.47       144.68 o                         
   7  -2   5       1243.94       1346.92        92.01 o                         
   8  -2   5       2258.15       2439.86       132.83 o                         
   9  -2   5         23.66          8.42        37.58 o                         
  10  -2   5       1130.21       1056.00       115.33 o                         
  11  -2   5        189.53        165.87        65.44 o                         
 -11  -1   5       3948.29       3917.01       191.79 o                         
 -10  -1   5         24.51         53.78        38.23 o                         
  -9  -1   5       4207.82       4215.65       182.07 o                         
  -8  -1   5       1652.24       1638.43       103.67 o                         
  -7  -1   5       1148.75       1090.34        79.70 o                         
  -6  -1   5         43.05         64.80        11.56 o                         
  -5  -1   5       2112.16       2133.08        47.31 o                         
  -4  -1   5       9367.43       8919.41       157.08 o                         
  -3  -1   5      11259.17      11960.44       147.92 o                         
  -2  -1   5       5876.06       5752.02        95.90 o                         
  -1  -1   5      20257.27      20191.11       274.42 o                         
   0  -1   5       1771.58       1774.49        75.81 o                         
   1  -1   5       8334.89       8528.55       225.48 o                         
   2  -1   5        983.29       1027.49        51.19 o                         
   3  -1   5       5920.49       6421.36       127.09 o                         
   4  -1   5        405.44        520.79        29.80 o                         
   5  -1   5       3312.14       3458.18        85.98 o                         
   6  -1   5       6744.16       6711.09       140.96 o                         
   7  -1   5        184.22        137.36        40.17 o                         
   8  -1   5       6571.43       6220.81       226.78 o                         
   9  -1   5        270.54        345.28        67.39 o                         
  10  -1   5       2092.81       2017.47       136.07 o                         
  11  -1   5        474.50        428.87        85.53 o                         
 -11   0   5       3760.34       3753.09       188.55 o                         
 -10   0   5        897.85        866.22        93.30 o                         
  -9   0   5        836.29        823.46        88.12 o                         
  -8   0   5        496.10        454.78        64.79 o                         
  -6   0   5       4849.13       4399.53       110.14 o                         
  -5   0   5        279.56        458.10        27.36 o                         
  -4   0   5      17283.67      17057.39       296.61 o                         
  -3   0   5      10925.89      10820.08       197.88 o                         
  -2   0   5      14116.16      14414.74       250.22 o                         
  -1   0   5       3019.61       2932.22        94.60 o                         
   0   0   5        866.39        903.62        34.32 o                         
   1   0   5        725.03        655.00        42.76 o                         
   2   0   5       4554.20       4652.35       135.42 o                         
   3   0   5        860.32        902.19        33.95 o                         
   4   0   5      10173.02       9939.74       217.35 o                         
   5   0   5       2744.89       2582.71        99.46 o                         
   6   0   5      12800.32      13057.26       236.14 o                         
   7   0   5        580.13        517.63        66.74 o                         
   8   0   5       4330.55       4049.19       173.00 o                         
   9   0   5         44.97         34.99        39.52 o                         
  10   0   5        814.17        662.12        92.01 o                         
  11   0   5        929.43        871.41       112.09 o                         
 -11   1   5       1176.86       1201.79       108.85 o                         
 -10   1   5       5266.40       5120.10       213.82 o                         
  -9   1   5        105.47        110.80        45.36 o                         
  -8   1   5        722.62        661.42        50.82 o                         
  -7   1   5         16.77         69.33        31.75 o                         
  -6   1   5       5923.09       5880.46       132.99 o                         
  -5   1   5       7546.68       7692.47       157.60 o                         
  -4   1   5       1282.23       1292.92        46.73 o                         
  -3   1   5      15399.38      15027.28       260.85 o                         
  -2   1   5       1366.02       1449.28        44.65 o                         
  -1   1   5      13127.04      12887.38       222.36 o                         
   0   1   5       3386.54       3720.69       119.22 o                         
   1   1   5       3767.16       3645.37        78.94 o                         
   2   1   5       3819.75       3885.27       118.57 o                         
   3   1   5       1374.86       1485.79        43.63 o                         
   4   1   5       4714.48       4798.98        99.61 o                         
   5   1   5       2178.17       1927.73        95.89 o                         
   6   1   5       5615.38       5888.48       196.32 o                         
   7   1   5       3543.95       3330.70       145.14 o                         
   8   1   5       1165.38       1021.66        89.41 o                         
   9   1   5       2630.20       2514.37       141.25 o                         
  10   1   5         72.71         56.37        47.30 o                         
  11   1   5       3303.33       3452.51       187.90 o                         
 -11   2   5        307.84        284.44        65.44 o                         
 -10   2   5        571.96        640.74        83.58 o                         
  -9   2   5         96.30        117.92        44.71 o                         
  -8   2   5       1196.10       1181.20        59.95 o                         
  -7   2   5        778.17        837.86        48.89 o                         
  -6   2   5       2136.83       1940.24        68.10 o                         
  -5   2   5      12758.88      12163.88       227.24 o                         
  -4   2   5       1312.48       1519.45        52.00 o                         
  -3   2   5      13506.05      13287.54       234.73 o                         
  -1   2   5      20263.42      20282.44       346.29 o                         
   0   2   5       1881.55       1849.01        71.27 o                         
   1   2   5         60.52         67.39        16.85 o                         
   2   2   5      10160.16      10673.33       185.81 o                         
   3   2   5       2959.86       3005.79        79.37 o                         
   4   2   5       6297.94       5943.39       115.65 o                         
   5   2   5       7882.98       7472.85       452.55 o                         
   6   2   5       4029.15       3925.44       149.67 o                         
   7   2   5       4695.23       4278.50       169.11 o                         
   8   2   5        729.07        739.87        84.23 o                         
   9   2   5       2275.78       2319.34       135.42 o                         
  10   2   5        429.20        342.69        74.51 o                         
  11   2   5        311.80        259.17        72.57 o                         
 -11   3   5          7.77         70.62        44.71 o                         
 -10   3   5        778.42        761.26        92.01 o                         
  -9   3   5        278.23        312.30        60.26 o                         
  -8   3   5       1776.15       1702.74        71.98 o                         
  -7   3   5       2605.64       2531.90        83.13 o                         
  -6   3   5         96.83        101.14        22.59 o                         
  -5   3   5       8117.43       6922.28       147.03 o                         
  -4   3   5       1623.52       1841.09        79.05 o                         
  -3   3   5       1223.53       1153.05        42.44 o                         
  -2   3   5      12772.43      13238.46       237.93 o                         
  -1   3   5       1091.16       1003.97        25.67 o                         
   0   3   5      10322.08      10244.73       258.53 o                         
   1   3   5         82.41         62.85        16.20 o                         
   2   3   5      12382.32      12574.50       303.88 o                         
   3   3   5       5974.03       6046.04        93.95 o                         
   4   3   5       4439.76       4658.46        95.62 o                         
   5   3   5       5132.77       5279.72       103.29 o                         
   6   3   5          5.83          3.89        23.97 o                         
   7   3   5        729.79        843.54        75.16 o                         
   8   3   5        217.48        198.92        53.78 o                         
   9   3   5       3207.16       3288.58       161.34 o                         
  10   3   5       3399.66       3247.76       173.00 o                         
  11   3   5        107.50         95.25        61.55 o                         
 -11   4   5        102.57        189.84        55.72 o                         
 -10   4   5        759.39        734.69        92.65 o                         
  -9   4   5       1653.67       1690.26       112.74 o                         
  -8   4   5          1.34        -13.63        18.06 o                         
  -7   4   5       3364.58       3306.86        99.19 o                         
  -6   4   5       5126.73       5238.71       127.09 o                         
  -5   4   5       3180.67       2844.29       134.09 o                         
  -4   4   5       8735.66       8503.50       247.83 o                         
  -3   4   5       5270.27       5109.03       158.74 o                         
  -2   4   5      10565.46      10481.25       149.85 o                         
  -1   4   5        244.45        218.70        13.88 o                         
   0   4   5       9849.88       9669.19       172.08 o                         
   1   4   5        452.17        472.93        34.34 o                         
   2   4   5       3372.33       3491.54        75.58 o                         
   3   4   5      12336.96      12892.86       222.28 o                         
   4   4   5        980.43        935.80        26.46 o                         
   5   4   5       4640.78       4564.88       154.86 o                         
   6   4   5         78.28         50.54        31.10 o                         
   7   4   5      13149.93      12947.00       365.37 o                         
   8   4   5        604.12        671.19        80.34 o                         
   9   4   5       2661.69       2329.71       137.36 o                         
  10   4   5       2359.62       2318.05       148.38 o                         
  11   4   5        126.49         68.03        58.31 o                         
 -11   5   5        809.26        906.39       104.97 o                         
 -10   5   5        482.37        452.19        73.22 o                         
  -9   5   5       4715.98       4693.17       193.73 o                         
  -8   5   5       1338.38       1357.28        68.04 o                         
  -7   5   5       2539.41       2487.30        85.83 o                         
  -6   5   5       1657.80       1472.29        62.85 o                         
  -5   5   5       1243.93       1155.22        96.22 o                         
  -4   5   5       1306.72       1273.17        84.88 o                         
  -3   5   5        943.92       1090.37        55.72 o                         
  -2   5   5       3613.76       3410.04        62.25 o                         
  -1   5   5       3748.91       3791.05        83.85 o                         
   0   5   5       4948.02       4766.43        99.68 o                         
   1   5   5      13577.72      13336.08       231.55 o                         
   2   5   5       1175.36       1140.84        36.88 o                         
   3   5   5      15180.30      15597.45       263.08 o                         
   4   5   5        142.22        135.62        21.06 o                         
   5   5   5        803.94        740.52        55.72 o                         
   6   5   5       1192.67       1357.94        84.88 o                         
   7   5   5       2385.72       2410.70       120.52 o                         
   8   5   5       4765.56       5135.65       199.56 o                         
   9   5   5        305.85        285.09        64.15 o                         
  10   5   5       2500.44       2546.12       155.50 o                         
  11   5   5        884.95        827.35       108.85 o                         
 -10   6   5          6.48         38.88        38.23 o                         
  -9   6   5       1001.58       1007.87        66.40 o                         
  -8   6   5       1543.83       1565.77        73.83 o                         
  -7   6   5         24.26         58.58        22.51 o                         
  -6   6   5       6049.67       5867.69       140.33 o                         
  -4   6   5       6054.74       5682.67       126.48 o                         
  -3   6   5        130.05        199.23        22.24 o                         
  -2   6   5       9348.57       8948.11       354.32 o                         
  -1   6   5       1070.70       1078.86        40.28 o                         
   0   6   5        106.22         90.24        15.22 o                         
   1   6   5       4149.83       3476.05        81.78 o                         
   2   6   5      10783.85      10872.52       158.82 o                         
   3   6   5       2203.47       2113.39        47.27 o                         
   4   6   5       6813.52       6821.02       131.22 o                         
   5   6   5       1380.71       1239.37        71.92 o                         
   6   6   5       8381.74       8912.06       264.36 o                         
   7   6   5       1136.49       1305.46        90.71 o                         
   8   6   5       5314.41       5117.50       196.97 o                         
   9   6   5        746.06        780.05        92.01 o                         
  10   6   5        119.82        150.97        62.20 o                         
  11   6   5        442.22        336.86        79.70 o                         
  -9   7   5       1264.34       1287.31       105.61 o                         
  -8   7   5       2705.74       2688.73        97.38 o                         
  -7   7   5        391.98        385.30        50.21 o                         
  -6   7   5       4415.58       4497.35       159.72 o                         
  -5   7   5         22.46         84.48        19.27 o                         
  -4   7   5       4102.34       4226.31       171.35 o                         
  -3   7   5       6034.94       6141.67       130.51 o                         
  -2   7   5       2354.90       2286.99        50.67 o                         
  -1   7   5       6936.00       6967.04       142.83 o                         
   0   7   5       1387.13       1409.39        90.71 o                         
   1   7   5       4340.81       4250.66        74.99 o                         
   2   7   5      10040.31      10064.86       150.28 o                         
   3   7   5       2702.67       2569.61        55.33 o                         
   4   7   5       1975.94       1951.85        47.92 o                         
   5   7   5       2578.54       2533.71        79.20 o                         
   6   7   5       6618.06       6496.82       209.28 o                         
   7   7   5        597.41        638.80        75.16 o                         
   8   7   5        795.12        919.35        93.95 o                         
   9   7   5       3181.12       3253.60       163.28 o                         
  10   7   5         34.32        -35.64        46.00 o                         
  11   7   5       1999.13       1979.89       149.02 o                         
  -9   8   5         23.69         62.85        43.41 o                         
  -8   8   5        824.85        977.60        92.01 o                         
  -7   8   5       3004.67       2801.40       147.08 o                         
  -6   8   5       2629.19       2677.65       136.71 o                         
  -5   8   5       2857.95       2775.49       135.42 o                         
  -4   8   5       1587.69       1459.36        66.41 o                         
  -3   8   5       8637.07       8415.83       169.06 o                         
  -2   8   5         10.25         46.66        17.49 o                         
  -1   8   5       3005.76       2850.54        80.05 o                         
   0   8   5       1259.09       1209.12        49.52 o                         
   1   8   5        998.73       1027.78        29.99 o                         
   2   8   5       8974.87       9264.73       142.28 o                         
   3   8   5         72.50         90.48        13.64 o                         
   4   8   5       4840.24       4700.08        87.20 o                         
   5   8   5        151.29        148.18        27.54 o                         
   6   8   5       6449.76       6545.50       153.74 o                         
   7   8   5       1160.10       1229.68       131.85 o                         
   8   8   5        264.66        264.41        39.86 o                         
   9   8   5       1511.36       1500.34        79.23 o                         
  10   8   5        679.66        727.18        67.23 o                         
  11   8   5        674.81        632.59        66.52 o                         
  -9   9   5        774.06        788.47       101.08 o                         
  -8   9   5        229.14        340.10        68.03 o                         
  -7   9   5       2603.13       2487.16       143.19 o                         
  -6   9   5        914.19        862.33        93.95 o                         
  -5   9   5       3239.86       3062.46       149.02 o                         
  -4   9   5         53.90         80.34        34.99 o                         
  -3   9   5       3188.77       2862.31       134.12 o                         
  -2   9   5       1596.92       1487.99        59.44 o                         
  -1   9   5        507.49        520.62        40.77 o                         
   0   9   5       3984.27       4026.27       103.93 o                         
   1   9   5          6.42          0.33        14.43 o                         
   2   9   5      10293.08       9702.51       343.02 o                         
   3   9   5        367.28        358.47        32.85 o                         
   4   9   5       5783.06       5709.45       102.08 o                         
   5   9   5       1907.82       1888.08        67.70 o                         
   6   9   5        188.47        152.36        41.14 o                         
   7   9   5       1825.89       1757.87        76.11 o                         
   8   9   5         74.83         80.01        29.73 o                         
   9   9   5       1154.50       1162.87        72.95 o                         
  10   9   5       2085.73       1970.48        95.74 o                         
  11   9   5        614.48        624.48        66.77 o                         
  -9  10   5        861.05        802.72       100.43 o                         
  -8  10   5         18.63         62.85        44.71 o                         
  -7  10   5        982.27        963.41       106.91 o                         
  -6  10   5        484.38        486.53        74.51 o                         
  -5  10   5       6068.91       6178.69       234.55 o                         
  -4  10   5        969.84        888.90        80.34 o                         
  -3  10   5        234.22        235.85        48.59 o                         
  -2  10   5       2353.70       2386.31       110.12 o                         
  -1  10   5         15.60         -0.42        15.50 o                         
   0  10   5       5040.82       4920.08       123.61 o                         
   1  10   5         84.59         77.64        21.21 o                         
   2  10   5       5139.69       5032.11       172.97 o                         
   3  10   5       5361.97       5071.30       123.80 o                         
   4  10   5        963.50        887.21        44.90 o                         
   5  10   5       3768.56       3748.55       160.04 o                         
   6  10   5        389.93        349.17        58.96 o                         
   7  10   5       2248.95       2196.30       128.29 o                         
   8  10   5        741.90        672.49        84.88 o                         
   9  10   5       1572.29       1424.68       114.68 o                         
  10  10   5        640.69        743.76        97.84 o                         
  -8  11   5         55.28         57.02        38.88 o                         
  -7  11   5       2586.30       2616.74       156.80 o                         
  -6  11   5         78.52         29.80        43.41 o                         
  -5  11   5       2427.92       2198.24       135.42 o                         
  -4  11   5       1444.93       1403.29       103.67 o                         
  -3  11   5          9.62         21.38        29.80 o                         
  -2  11   5       1355.36       1491.93        67.39 o                         
  -1  11   5       3946.09       3911.98       112.94 o                         
   0  11   5       3272.15       3100.05       122.78 o                         
   1  11   5       4307.91       4148.83       114.08 o                         
   2  11   5       2286.72       2038.85       111.77 o                         
   3  11   5       7333.22       7178.59       177.86 o                         
   4  11   5        262.41        272.47        41.14 o                         
   5  11   5       3351.31       3226.38       152.91 o                         
   6  11   5        926.03        904.45        93.30 o                         
   7  11   5        312.58        249.45        55.72 o                         
   8  11   5       1244.45       1294.44       107.56 o                         
   9  11   5        374.99        301.29        65.44 o                         
  10  11   5       1669.40       1639.08       123.11 o                         
  -7  12   5       2685.71       2391.91       151.62 o                         
  -6  12   5       2320.40       2229.34       148.38 o                         
  -5  12   5         65.49        101.73        46.65 o                         
  -4  12   5       2927.94       2851.94       154.86 o                         
  -3  12   5        464.35        517.63        73.86 o                         
  -2  12   5       2050.68       2061.86        82.87 o                         
  -1  12   5       1838.87       1952.62       140.60 o                         
   0  12   5       1596.28       1653.30        72.32 o                         
   1  12   5       3530.00       3442.09       195.97 o                         
   2  12   5          9.04         17.18        24.62 o                         
   3  12   5       5105.76       4883.57       129.38 o                         
   4  12   5        789.17        736.64        81.64 o                         
   5  12   5        333.61        333.62        60.91 o                         
   6  12   5       1554.37       1381.91       108.20 o                         
   7  12   5        139.86        147.73        49.24 o                         
   8  12   5       3771.49       4055.02       195.03 o                         
   9  12   5         52.17         64.15        40.17 o                         
  -6  13   5       2605.17       2514.37       160.69 o                         
  -5  13   5         58.54         99.78        45.36 o                         
  -4  13   5        434.00        489.77        78.40 o                         
  -3  13   5        498.31        496.25        74.51 o                         
  -2  13   5         13.92         53.27        24.89 o                         
  -1  13   5       2020.02       1948.14        83.32 o                         
   0  13   5        423.12        404.89        68.68 o                         
   1  13   5       4143.58       4167.65       123.70 o                         
   2  13   5        793.17        800.17        55.72 o                         
   3  13   5       2100.52       2133.64        84.46 o                         
   4  13   5       1363.38       1390.33       104.32 o                         
   5  13   5        147.31        233.26        55.72 o                         
   6  13   5        878.00        832.53        99.78 o                         
   7  13   5         85.44        -14.90        36.93 o                         
   8  13   5        756.40        666.01        94.60 o                         
  -5  14   5       1140.84       1020.36       121.81 o                         
  -4  14   5        191.86        255.93        63.50 o                         
  -3  14   5       1349.78       1325.54       112.09 o                         
  -2  14   5         23.19         78.25        28.41 o                         
  -1  14   5       3515.28       3508.50       118.28 o                         
   0  14   5         22.02         18.97        27.21 o                         
   1  14   5       3612.12       3556.37       117.06 o                         
   2  14   5       2647.41       2652.07        98.42 o                         
   3  14   5        192.62        181.63        46.33 o                         
   4  14   5       2831.94       2695.14       150.97 o                         
   5  14   5        652.00        669.90        92.65 o                         
   6  14   5       1666.31       1824.39       132.83 o                         
   7  14   5        267.16        271.48        68.03 o                         
  -3  15   5       2122.96       1917.69       137.36 o                         
  -2  15   5        447.39        409.43        74.51 o                         
  -1  15   5       1961.13       2067.75        95.27 o                         
   0  15   5       1950.87       1961.45        90.48 o                         
   1  15   5        590.31        568.94        72.57 o                         
   2  15   5       4849.55       4706.19       142.13 o                         
   3  15   5        127.36        145.14        51.19 o                         
   4  15   5       1644.02       1842.53       130.23 o                         
   5  15   5        304.09        270.84        65.44 o                         
   6  15   5       1204.34       1189.48       127.64 o                         
  -2  16   5       1730.30       1775.79       134.12 o                         
  -1  16   5        499.63        533.86        60.48 o                         
   0  16   5       2938.85       2930.31       114.71 o                         
   1  16   5         21.04         15.84        26.28 o                         
   2  16   5       1106.30       1009.89        72.58 o                         
   3  16   5        297.18        241.68        63.50 o                         
   4  16   5        298.72        276.02        63.50 o                         
   5  16   5        688.00        585.67        91.36 o                         
  -1  17   5        238.07        275.37        80.34 o                         
   0  17   5       1352.82       1373.92        81.24 o                         
   1  17   5        305.97        358.19        48.79 o                         
   2  17   5        580.60        586.43        60.24 o                         
   3  17   5       1842.97       1748.58       207.34 o                         
  -3 -16   6       1134.46       1173.10        87.60 o                         
  -2 -16   6        144.16        213.17        61.55 o                         
  -1 -16   6       2051.33       2172.97       149.67 o                         
   0 -16   6        602.83        690.63       103.67 o                         
  -6 -15   6        732.51        656.94        90.06 o                         
  -5 -15   6       2749.10       3053.38       168.46 o                         
  -4 -15   6         45.12         41.91        41.14 o                         
  -3 -15   6       3816.19       4365.82       171.67 o                         
  -2 -15   6         33.98         28.51        39.52 o                         
  -1 -15   6       1440.53       1305.46       116.63 o                         
   0 -15   6        369.45        520.87        86.18 o                         
   1 -15   6       2821.34       2892.11       174.94 o                         
   2 -15   6       1425.12       1470.03       126.99 o                         
  -8 -14   6       1690.76       1849.01       128.94 o                         
  -7 -14   6        543.19        472.93        76.46 o                         
  -6 -14   6        611.56        517.63        82.29 o                         
  -5 -14   6       3684.76       3556.18       176.89 o                         
  -4 -14   6         80.82        116.61        35.49 o                         
  -3 -14   6       1173.43       1191.40        75.34 o                         
  -2 -14   6        284.59        292.22        64.15 o                         
  -1 -14   6        835.58        771.62        98.49 o                         
   0 -14   6       2178.73       2179.45       145.78 o                         
   1 -14   6        600.06        714.61        99.13 o                         
   2 -14   6       4645.58       4698.36       220.95 o                         
   3 -14   6        542.35        439.23        80.34 o                         
   4 -14   6       1938.06       2133.45       145.78 o                         
  -8 -13   6       1420.10       1405.24       117.92 o                         
  -7 -13   6        847.60        877.88       101.08 o                         
  -6 -13   6        419.96        453.49        73.86 o                         
  -5 -13   6       1842.44       2023.28        96.72 o                         
  -4 -13   6       3646.93       3582.74       120.04 o                         
  -3 -13   6        529.12        494.73        53.34 o                         
  -2 -13   6       3687.86       4034.89       243.27 o                         
  -1 -13   6       1085.46       1203.73       103.02 o                         
   0 -13   6       2992.23       3081.25       161.98 o                         
   1 -13   6          8.39         22.68        37.58 o                         
   2 -13   6        544.26        482.00        80.34 o                         
   3 -13   6       1961.79       1820.50       133.47 o                         
   4 -13   6          6.96         35.64        42.76 o                         
   5 -13   6       2081.57       1846.41       138.66 o                         
  -8 -12   6        495.78        570.76        82.29 o                         
  -7 -12   6       2762.25       2874.62       150.32 o                         
  -6 -12   6       1362.29       1444.11       106.91 o                         
  -5 -12   6        462.32        524.57        51.53 o                         
  -4 -12   6       1729.58       1661.21        89.71 o                         
  -3 -12   6        344.87        388.00        46.10 o                         
  -2 -12   6       2583.46       2590.73       115.98 o                         
  -1 -12   6          6.69         48.59        36.93 o                         
   0 -12   6       3466.26       3390.31       168.46 o                         
   1 -12   6       1614.99       1620.93       119.22 o                         
   2 -12   6        440.84        392.58        71.92 o                         
   3 -12   6       3666.04       3501.11       179.48 o                         
   4 -12   6          2.26        -27.21        35.64 o                         
   5 -12   6       2302.33       2224.16       148.38 o                         
   6 -12   6         57.32         63.50        47.30 o                         
   7 -12   6       2347.18       2509.19       158.74 o                         
  -8 -11   6        652.95        697.11        88.77 o                         
  -7 -11   6        983.72        931.66        92.01 o                         
  -6 -11   6       3004.22       3053.38       146.43 o                         
  -5 -11   6         90.53        120.42        30.44 o                         
  -4 -11   6       4560.46       4465.67       127.80 o                         
  -3 -11   6         19.90         48.73        24.72 o                         
  -2 -11   6       7089.27       6936.04       215.73 o                         
  -1 -11   6       1011.25        936.20        88.12 o                         
   0 -11   6       2500.63       2420.42       134.77 o                         
   1 -11   6       2596.33       2545.47       141.25 o                         
   2 -11   6         92.82        104.32        46.65 o                         
   3 -11   6       1239.57       1223.82       102.37 o                         
   4 -11   6       1655.22       1517.98       115.98 o                         
   5 -11   6        417.95        489.77        80.99 o                         
   6 -11   6       3343.76       3648.77       187.25 o                         
   7 -11   6       1219.19       1206.32       110.80 o                         
   8 -11   6       2554.44       2788.44       160.04 o                         
 -10 -10   6         11.29         88.12        46.00 o                         
  -9 -10   6       1272.60       1370.90       109.50 o                         
  -8 -10   6       2531.02       2581.75       140.60 o                         
  -7 -10   6        415.51        429.81        46.00 o                         
  -6 -10   6       5190.99       5132.52       133.26 o                         
  -5 -10   6        517.62        539.34        37.92 o                         
  -4 -10   6       2887.17       2914.90        86.45 o                         
  -3 -10   6        791.55        890.19        57.36 o                         
  -2 -10   6       1901.95       1975.61        79.53 o                         
  -1 -10   6       2478.33       2789.74       139.31 o                         
   0 -10   6        160.40        198.92        49.89 o                         
   1 -10   6       5657.84       5278.19       205.39 o                         
   2 -10   6       1890.40       1769.96       115.98 o                         
   3 -10   6        540.00        593.44        77.75 o                         
   4 -10   6       1858.16       1950.73       126.99 o                         
   5 -10   6        890.13        846.14        99.13 o                         
   6 -10   6       2643.34       2773.54       155.50 o                         
   7 -10   6          7.31         10.37        34.34 o                         
   8 -10   6       1247.88       1545.84       119.87 o                         
 -10  -9   6        714.81        729.51        97.84 o                         
  -9  -9   6        242.91        279.91        60.91 o                         
  -8  -9   6       1688.35       1633.89       110.15 o                         
  -7  -9   6        130.43        179.86        32.65 o                         
  -6  -9   6       2020.71       2083.90        63.58 o                         
  -5  -9   6       1374.96       1304.75        65.53 o                         
  -4  -9   6       3583.92       3545.22        82.32 o                         
  -3  -9   6       7688.75       7990.42       140.93 o                         
  -2  -9   6        381.16        359.77        39.63 o                         
  -1  -9   6       1381.71       1344.33        95.89 o                         
   0  -9   6        900.74        870.11        80.99 o                         
   1  -9   6       4977.10       4726.22       186.60 o                         
   2  -9   6       1976.55       1960.80        68.28 o                         
   3  -9   6        184.66        141.67        25.41 o                         
   4  -9   6       2681.21       2514.55        91.79 o                         
   5  -9   6         26.61         11.66        32.40 o                         
   6  -9   6       3741.68       3684.41       173.65 o                         
   7  -9   6       1730.46       1854.84       124.40 o                         
   8  -9   6        119.99        143.84        58.31 o                         
 -11  -8   6        486.52        458.02        86.18 o                         
 -10  -8   6       1590.80       1883.35       134.77 o                         
  -9  -8   6        641.80        732.10        91.36 o                         
  -8  -8   6        659.15        632.97        80.34 o                         
  -7  -8   6       2328.12       2430.58       128.61 o                         
  -6  -8   6       2522.83       2563.63        69.42 o                         
  -5  -8   6       5448.25       5394.30       106.74 o                         
  -4  -8   6         12.87          1.91        16.04 o                         
  -3  -8   6      10240.13      10761.00       173.49 o                         
  -2  -8   6         61.63         79.61        23.51 o                         
  -1  -8   6       1835.88       1683.14        99.78 o                         
   0  -8   6       6513.32       5937.08       206.04 o                         
   1  -8   6         93.96        123.76        40.82 o                         
   2  -8   6       5665.93       5660.81       132.07 o                         
   3  -8   6          0.59         11.15        14.58 o                         
   4  -8   6       6597.01       6350.62       149.63 o                         
   5  -8   6        654.64        667.78        55.07 o                         
   6  -8   6       2683.60       2827.30        97.66 o                         
   7  -8   6       1914.30       1990.76        85.83 o                         
   8  -8   6         35.50         62.20        73.86 o                         
 -11  -7   6          9.22         16.85        36.93 o                         
 -10  -7   6       2520.95       2587.59       152.26 o                         
  -9  -7   6        823.66        874.00        93.30 o                         
  -8  -7   6         20.38         55.07        36.93 o                         
  -7  -7   6       2037.24       2067.13        75.82 o                         
  -6  -7   6        471.61        526.94        36.40 o                         
  -5  -7   6       5901.60       5772.85       109.80 o                         
  -4  -7   6        361.99        405.22        29.85 o                         
  -3  -7   6       7755.59       7624.16       131.23 o                         
  -2  -7   6       6036.96       6134.57       111.33 o                         
  -1  -7   6       1607.50       1699.98        97.19 o                         
   0  -7   6       3106.82       3304.78       139.95 o                         
   1  -7   6         17.00         31.10        29.16 o                         
   2  -7   6       4545.45       4608.94       174.29 o                         
   3  -7   6        292.39        331.05        33.78 o                         
   4  -7   6       5256.60       5226.41       129.23 o                         
   5  -7   6       6876.54       7142.78       164.50 o                         
   6  -7   6        219.00        322.81        54.72 o                         
   7  -7   6       2569.42       2458.34        92.28 o                         
   8  -7   6        258.80        266.30        60.91 o                         
   9  -7   6       1573.97       1633.89       120.52 o                         
  10  -7   6        347.72        318.78        75.16 o                         
 -11  -6   6        386.08        443.12        80.99 o                         
 -10  -6   6        509.05        491.07        79.05 o                         
  -9  -6   6       1121.11       1003.52       101.08 o                         
  -8  -6   6         73.53        136.07        44.71 o                         
  -7  -6   6       4057.76       3984.98       127.32 o                         
  -6  -6   6        176.89        186.10        30.82 o                         
  -5  -6   6      11175.66      11167.05       176.35 o                         
  -4  -6   6        833.55        766.12        33.26 o                         
  -3  -6   6       2655.66       2622.16        61.43 o                         
  -2  -6   6       2807.47       2954.97        66.20 o                         
  -1  -6   6          0.82          1.30        23.33 o                         
   0  -6   6        549.66        428.22        53.78 o                         
   1  -6   6       4008.77       3799.74       148.38 o                         
   2  -6   6       1824.67       1749.22        96.54 o                         
   3  -6   6       7415.51       7208.41       155.38 o                         
   4  -6   6        245.99        290.85        33.21 o                         
   5  -6   6      11361.09      11750.75       235.53 o                         
   6  -6   6         82.48         80.27        25.46 o                         
   7  -6   6       1618.54       1724.92       105.29 o                         
   8  -6   6        358.84        401.01        69.98 o                         
   9  -6   6          8.53          1.94        41.47 o                         
  10  -6   6        627.31        657.59        98.49 o                         
 -11  -5   6       1686.72       1687.02       129.59 o                         
 -10  -5   6         30.48         61.55        46.65 o                         
  -9  -5   6        961.55        914.82        95.25 o                         
  -8  -5   6        115.87        243.62        53.78 o                         
  -7  -5   6       4403.99       4320.05       116.06 o                         
  -6  -5   6       3640.91       3460.96        76.03 o                         
  -5  -5   6       3971.44       3775.82        78.41 o                         
  -4  -5   6       9645.42       9669.93       153.13 o                         
  -3  -5   6         55.81         76.20        13.54 o                         
  -2  -5   6       5657.81       5652.56        99.70 o                         
  -1  -5   6       1957.14       2117.90        97.84 o                         
   0  -5   6       1039.64        801.43        60.26 o                         
   1  -5   6       2713.24       2940.00       119.87 o                         
   2  -5   6       1806.39       1917.69        94.60 o                         
   3  -5   6       7820.92       7616.20       159.24 o                         
   4  -5   6       1246.24       1156.12        52.47 o                         
   5  -5   6       4495.07       4510.22       150.97 o                         
   6  -5   6       2837.93       2770.44        89.80 o                         
   7  -5   6       1302.29       1270.60        63.39 o                         
   8  -5   6       1844.60       1738.21       116.63 o                         
   9  -5   6         20.36        -16.20        41.47 o                         
  10  -5   6       1976.19       2053.11       142.55 o                         
 -11  -4   6       1047.76       1172.63       121.81 o                         
 -10  -4   6        414.18        453.49        75.16 o                         
  -9  -4   6       1075.28        896.67        95.25 o                         
  -8  -4   6       3454.80       3449.92       158.74 o                         
  -7  -4   6       3834.54       3543.65       148.99 o                         
  -6  -4   6       7286.37       7232.28       125.21 o                         
  -5  -4   6        224.18        298.48        58.73 o                         
  -4  -4   6      12240.51      11924.94       567.69 o                         
  -3  -4   6       1085.06       1113.07        35.21 o                         
  -2  -4   6        232.98        213.45        26.03 o                         
  -1  -4   6       2060.71       1833.46        88.77 o                         
   0  -4   6        984.45        907.04        60.26 o                         
   1  -4   6      19838.36      20838.69       510.51 o                         
   2  -4   6       1179.94       1170.69        69.98 o                         
   3  -4   6       9539.06       9646.26       188.22 o                         
   4  -4   6        965.54        935.63        67.35 o                         
   5  -4   6       3424.34       3380.24        94.60 o                         
   6  -4   6       2684.90       2786.39        86.96 o                         
   7  -4   6        401.54        470.69        44.38 o                         
   8  -4   6       2664.35       2525.38       136.71 o                         
   9  -4   6        603.69        592.15        86.18 o                         
  10  -4   6        389.21        411.37        78.40 o                         
  11  -4   6       1414.86       1466.14       131.53 o                         
 -11  -3   6       1143.71       1087.10       117.92 o                         
 -10  -3   6        727.88        697.76        89.41 o                         
  -9  -3   6         75.09        168.46        49.89 o                         
  -8  -3   6       5983.16       5994.09       219.65 o                         
  -7  -3   6        681.50        675.49       120.19 o                         
  -6  -3   6       6248.41       5966.74       118.92 o                         
  -5  -3   6       2782.67       2919.27       113.30 o                         
  -4  -3   6       1835.89       1732.19        43.94 o                         
  -3  -3   6       1263.71       1273.20        38.37 o                         
  -2  -3   6         49.06         28.38        12.82 o                         
  -1  -3   6       7783.95       7488.03       219.65 o                         
   0  -3   6          1.79        -15.55        15.55 o                         
   1  -3   6      28124.59      28823.62       675.08 o                         
   2  -3   6       5828.01       5836.00       179.48 o                         
   3  -3   6       3253.95       3005.10        79.48 o                         
   4  -3   6       2488.21       2284.35       138.95 o                         
   5  -3   6        148.95        119.42        34.66 o                         
   6  -3   6        366.65        429.90        59.29 o                         
   7  -3   6        998.05        963.31        62.22 o                         
   8  -3   6       1886.53       2109.48       125.70 o                         
   9  -3   6       3540.45       3429.19       171.05 o                         
  10  -3   6        290.18        386.75        79.05 o                         
  11  -3   6       2351.88       2347.85       159.39 o                         
 -11  -2   6        449.71        470.98        82.94 o                         
 -10  -2   6        691.93        618.71        86.82 o                         
  -9  -2   6        512.82        434.05        69.33 o                         
  -8  -2   6       7154.53       6433.33       228.07 o                         
  -7  -2   6        563.80        705.13        61.64 o                         
  -6  -2   6       8123.57       8023.14       138.84 o                         
  -5  -2   6       1511.06       1506.55        34.90 o                         
  -4  -2   6       5238.49       4921.86        74.92 o                         
  -3  -2   6       1542.57       1469.50        37.03 o                         
  -2  -2   6         19.77         12.63        11.45 o                         
  -1  -2   6       4799.54       4847.92       214.43 o                         
   0  -2   6      10743.94      10744.87       287.68 o                         
   1  -2   6      11534.61      11666.17       301.94 o                         
   2  -2   6      10664.13      10228.53       268.89 o                         
   3  -2   6         47.15        104.86        23.00 o                         
   4  -2   6       7277.97       7865.15       158.88 o                         
   5  -2   6         31.44         -3.74        27.54 o                         
   6  -2   6       3121.14       3095.35        88.18 o                         
   7  -2   6        794.61        770.98        71.27 o                         
   8  -2   6        431.28        463.86        71.92 o                         
   9  -2   6       3315.66       3340.42       166.52 o                         
  10  -2   6        192.34        112.09        55.07 o                         
  11  -2   6       1975.05       2228.05       152.26 o                         
 -11  -1   6        289.69        282.50        66.09 o                         
 -10  -1   6       2481.49       2402.92       143.19 o                         
  -9  -1   6        348.79        303.88        59.61 o                         
  -8  -1   6       6224.49       5954.69       124.40 o                         
  -7  -1   6       1594.93       1476.65        50.51 o                         
  -6  -1   6       2794.20       2766.41       121.81 o                         
  -5  -1   6        285.74        321.56        17.65 o                         
  -4  -1   6        699.02        735.07        29.72 o                         
  -3  -1   6       3620.96       3577.65        72.54 o                         
  -2  -1   6       7982.67       8419.74       133.62 o                         
  -1  -1   6       7260.76       7260.61       117.32 o                         
   0  -1   6      30682.21      30103.88       705.53 o                         
   1  -1   6         34.64         51.19        21.38 o                         
   2  -1   6      13181.19      13290.34       331.68 o                         
   3  -1   6         29.50         66.70        14.18 o                         
   4  -1   6       1460.06       1462.78        75.48 o                         
   5  -1   6        516.24        513.64        37.26 o                         
   6  -1   6       1806.97       1855.31        62.56 o                         
   7  -1   6       7162.79       7575.50       250.10 o                         
   8  -1   6        245.98        207.34        52.48 o                         
   9  -1   6       2854.64       2752.16       149.67 o                         
  10  -1   6       1211.41       1378.02       116.63 o                         
  11  -1   6       1636.09       1567.22       130.88 o                         
 -11   0   6        532.16        458.02        79.05 o                         
 -10   0   6       2617.27       2544.82       145.14 o                         
  -9   0   6       4051.48       3946.17       175.59 o                         
  -8   0   6        169.11        278.74        63.47 o                         
  -7   0   6       6466.80       6142.35       185.92 o                         
  -6   0   6        113.54        179.58        27.49 o                         
  -5   0   6       6361.34       6454.39       142.03 o                         
  -4   0   6         28.62         35.06        13.72 o                         
  -3   0   6       3318.01       3269.34        84.06 o                         
  -2   0   6      13664.44      13749.57       246.61 o                         
  -1   0   6          5.48         -2.43         8.06 o                         
   0   0   6      10383.92      10173.55       187.77 o                         
   1   0   6      15271.76      14617.18       366.67 o                         
   2   0   6       4685.48       4750.19       147.08 o                         
   3   0   6       3307.02       3317.32        79.58 o                         
   4   0   6       5072.37       4789.04       105.02 o                         
   5   0   6       7544.86       7738.23       154.32 o                         
   6   0   6       1445.76       1509.32        59.93 o                         
   7   0   6       7166.24       7037.14       236.50 o                         
   8   0   6        585.14        662.12        80.99 o                         
   9   0   6        516.15        517.63        75.16 o                         
  10   0   6       2257.76       2222.86       143.84 o                         
  11   0   6         66.17          4.54        46.00 o                         
 -11   1   6       2297.14       2475.49       152.91 o                         
 -10   1   6       3141.63       3017.10       158.10 o                         
  -9   1   6       4576.46       4312.84       184.01 o                         
  -8   1   6        643.79        793.83       134.45 o                         
  -7   1   6       2086.15       2135.15        76.93 o                         
  -6   1   6       1199.83       1355.37        83.58 o                         
  -5   1   6        253.60        437.29        51.19 o                         
  -4   1   6       2479.12       2178.76        66.20 o                         
  -3   1   6        131.62         98.20        17.18 o                         
  -2   1   6      20061.54      20261.62       342.36 o                         
  -1   1   6       1467.69       1750.24        52.47 o                         
   0   1   6      23107.32      24427.86       580.48 o                         
   1   1   6       7820.17       8161.98       154.51 o                         
   2   1   6        805.57        733.40        46.65 o                         
   3   1   6       1316.62       1517.96        47.80 o                         
   4   1   6        353.29        309.40        23.33 o                         
   5   1   6       4762.46       4975.90       107.94 o                         
   6   1   6       2893.74       2743.74       122.46 o                         
   7   1   6       4964.10       4852.56       185.31 o                         
   8   1   6       4558.59       4645.87       189.84 o                         
   9   1   6        131.24         89.41        44.06 o                         
  10   1   6       2851.29       2618.04       154.86 o                         
  11   1   6          2.92        -10.37        44.71 o                         
 -11   2   6       2663.12       2868.14       164.57 o                         
 -10   2   6        322.16        353.06        67.39 o                         
  -9   2   6       2260.34       2211.85       127.64 o                         
  -8   2   6        649.37        617.98        52.48 o                         
  -7   2   6       2885.92       2864.27        91.12 o                         
  -6   2   6       1319.44       1360.45        60.00 o                         
  -5   2   6       1562.08       1323.21        99.46 o                         
  -4   2   6       3054.97       3070.65        81.95 o                         
  -3   2   6       1868.41       2002.01        59.97 o                         
  -2   2   6      10251.17      10421.88       191.89 o                         
  -1   2   6        188.86        138.23        19.11 o                         
   0   2   6       3440.95       3197.23       110.15 o                         
   1   2   6       9168.69       9503.56       251.40 o                         
   2   2   6        125.45        147.52        16.49 o                         
   3   2   6       8298.16       8170.69       155.50 o                         
   4   2   6       1044.62       1079.55        38.91 o                         
   5   2   6       5243.71       5387.90       112.04 o                         
   6   2   6       5369.69       5468.68       188.55 o                         
   7   2   6         73.21        110.15        37.58 o                         
   8   2   6       1824.02       1873.63       116.63 o                         
   9   2   6        653.17        561.05        82.29 o                         
  10   2   6       1955.15       1878.81       134.12 o                         
  11   2   6       1095.13       1176.52       127.64 o                         
 -11   3   6       2299.74       2581.75       154.21 o                         
 -10   3   6        854.94        936.20       104.32 o                         
  -9   3   6       1969.95       1683.14       112.74 o                         
  -8   3   6        587.54        575.96        50.17 o                         
  -7   3   6       1760.94       1884.45        73.48 o                         
  -6   3   6       2319.13       2401.62       103.02 o                         
  -5   3   6        323.75        366.19        33.56 o                         
  -4   3   6       3293.21       3227.46        86.00 o                         
  -3   3   6      10746.65      11039.71       205.61 o                         
  -2   3   6      16156.89      17146.58       232.90 o                         
  -1   3   6      24672.87      24335.68       322.03 o                         
   0   3   6        140.48         95.25        22.03 o                         
   1   3   6      10805.44      10320.54       263.71 o                         
   2   3   6         56.36         77.10        20.09 o                         
   3   3   6       7721.16       7893.86       120.83 o                         
   4   3   6       5448.92       5785.55       118.17 o                         
   5   3   6        189.01        167.63        17.06 o                         
   6   3   6       3996.47       4122.41       157.45 o                         
   7   3   6        834.27        758.02        80.34 o                         
   8   3   6       5646.17       5276.90       205.39 o                         
   9   3   6       2606.83       2703.57       148.38 o                         
  10   3   6       1621.38       1604.15       126.35 o                         
  11   3   6        868.92        599.27        94.60 o                         
 -11   4   6       1235.68       1394.22       117.28 o                         
 -10   4   6       1522.10       1503.08       115.98 o                         
  -9   4   6        126.72        226.78        53.13 o                         
  -8   4   6       1353.84       1221.59       133.47 o                         
  -7   4   6          2.90         35.11        20.38 o                         
  -6   4   6       4857.59       4788.99       125.34 o                         
  -5   4   6       1765.34       1568.14        60.95 o                         
  -4   4   6       3138.15       2954.61        81.50 o                         
  -3   4   6      13415.32      13642.33       246.04 o                         
  -2   4   6        631.51        655.21        21.99 o                         
  -1   4   6       3389.42       3112.12        70.82 o                         
   0   4   6        627.09        593.86        27.38 o                         
   1   4   6       9357.44       9399.89       244.92 o                         
   2   4   6       4827.80       4805.91       141.25 o                         
   3   4   6       2196.60       2080.01        57.46 o                         
   4   4   6       7034.72       7142.17       110.77 o                         
   5   4   6        288.43        261.65        21.58 o                         
   6   4   6        942.44       1100.71        76.46 o                         
   7   4   6        193.97        167.17        44.06 o                         
   8   4   6       2528.21       2389.97       130.23 o                         
   9   4   6       2408.59       2566.85       147.08 o                         
  10   4   6        162.85        249.45        66.74 o                         
  11   4   6       2209.27       2195.00       154.86 o                         
 -11   5   6        367.74        578.54        86.18 o                         
 -10   5   6       2672.05       2797.52       154.86 o                         
  -9   5   6        187.51        187.90        52.48 o                         
  -8   5   6       2593.98       2619.85       103.35 o                         
  -7   5   6        406.75        395.01        50.21 o                         
  -6   5   6       1309.53       1412.16        61.52 o                         
  -5   5   6       1622.79       1626.37       130.53 o                         
  -4   5   6          8.21         49.40        15.82 o                         
  -3   5   6       3895.07       3620.03        90.04 o                         
  -2   5   6       4763.67       4744.05        81.28 o                         
  -1   5   6       4212.17       4160.52        90.93 o                         
   0   5   6       3273.16       3132.58        75.09 o                         
   1   5   6      10067.48      10237.75       187.61 o                         
   2   5   6       9205.50       9564.93       174.56 o                         
   3   5   6         17.62         32.77        11.22 o                         
   4   5   6       2587.59       2492.41        66.13 o                         
   5   5   6       1505.28       1363.77        78.40 o                         
   6   5   6       1485.27       1409.12        88.77 o                         
   7   5   6       3257.26       3119.47       141.90 o                         
   8   5   6         53.50         60.91        39.52 o                         
   9   5   6       4574.92       4634.21       199.56 o                         
  10   5   6        185.37        265.00        69.33 o                         
  11   5   6       2557.84       2706.81       169.76 o                         
 -10   6   6       1215.20       1446.06       115.98 o                         
  -9   6   6         39.62         37.93        39.20 o                         
  -8   6   6       2508.97       2410.34        93.05 o                         
  -7   6   6       2429.53       2291.32        84.85 o                         
  -6   6   6          8.85         55.40        20.16 o                         
  -5   6   6       7222.78       7341.22       207.95 o                         
  -4   6   6       1473.75       1438.25       105.61 o                         
  -3   6   6       5531.61       5315.35       118.45 o                         
  -2   6   6        412.55        398.19        20.77 o                         
  -1   6   6       4098.21       3889.76        90.40 o                         
   0   6   6        531.68        495.47        28.04 o                         
   1   6   6         33.77         42.82        12.59 o                         
   2   6   6      17784.32      18106.17       297.06 o                         
   3   6   6       8228.69       8237.37       155.52 o                         
   4   6   6       1169.09       1109.72        40.57 o                         
   5   6   6       4009.33       3786.13       139.95 o                         
   6   6   6        669.77        647.87        69.98 o                         
   7   6   6       6134.40       6454.06       222.89 o                         
   8   6   6          7.76         34.34        34.99 o                         
   9   6   6       2504.94       2393.85       141.25 o                         
  10   6   6       1102.04       1144.12       121.16 o                         
  11   6   6        750.05        793.01       107.56 o                         
  -9   7   6        635.69        653.70        88.12 o                         
  -8   7   6        382.83        378.15        49.89 o                         
  -7   7   6       1681.37       1625.24       137.98 o                         
  -6   7   6        744.65        776.21        49.35 o                         
  -5   7   6       2026.82       2054.56        72.54 o                         
  -4   7   6       6323.72       6056.72       136.98 o                         
  -3   7   6        124.64        161.18        17.07 o                         
  -2   7   6       3844.16       3608.84        70.30 o                         
  -1   7   6       2629.44       2384.13        68.70 o                         
   0   7   6      12081.42      11568.19       399.74 o                         
   1   7   6       3340.56       3382.81        85.90 o                         
   2   7   6       3309.75       3116.08        63.40 o                         
   3   7   6       4405.76       4108.72        78.00 o                         
   4   7   6        217.89        178.68        17.65 o                         
   5   7   6       1402.00       1439.58        80.99 o                         
   6   7   6       1805.15       1799.76        99.13 o                         
   7   7   6       4397.25       4515.64       175.59 o                         
   8   7   6       4254.83       4286.92       180.77 o                         
   9   7   6       1319.86       1301.57       110.15 o                         
  10   7   6       1819.75       1890.47       137.36 o                         
  11   7   6        399.99        416.56        85.53 o                         
  -9   8   6        752.30        738.58        98.49 o                         
  -8   8   6        373.27        307.77        64.15 o                         
  -7   8   6       2006.32       2023.30       126.99 o                         
  -6   8   6       4465.16       4218.24       182.07 o                         
  -5   8   6        616.66        604.46        71.92 o                         
  -4   8   6       6261.53       5660.41       204.10 o                         
  -3   8   6       1569.52       1531.05        45.96 o                         
  -2   8   6       4673.35       4547.49       109.85 o                         
  -1   8   6         71.59         58.18        16.63 o                         
   0   8   6       9547.75       9406.24       186.15 o                         
   1   8   6       5439.70       5206.53       161.65 o                         
   2   8   6        413.84        402.19        23.10 o                         
   3   8   6       4325.65       4154.92        80.32 o                         
   4   8   6       2068.71       1994.25        51.39 o                         
   5   8   6       1997.99       1917.37        70.48 o                         
   6   8   6        723.68        663.95        49.91 o                         
   7   8   6       5323.22       5086.91       137.58 o                         
   8   8   6       2912.79       3111.71       108.34 o                         
   9   8   6         21.96         13.79        25.98 o                         
  10   8   6       1843.44       1774.83       117.28 o                         
  11   8   6        214.54        214.75        51.51 o                         
  -9   9   6       1135.78       1173.28       110.15 o                         
  -8   9   6       1760.73       1822.44       130.88 o                         
  -7   9   6       1847.31       1955.27       128.29 o                         
  -6   9   6       1548.02       1502.43       109.50 o                         
  -5   9   6         12.42         68.03        36.28 o                         
  -4   9   6       3071.92       3109.11       145.78 o                         
  -3   9   6        988.92        911.34        59.29 o                         
  -2   9   6       2275.56       2236.18        74.32 o                         
  -1   9   6       1832.77       1653.94       187.87 o                         
   0   9   6       3395.91       3337.46        93.13 o                         
   1   9   6       5535.62       5286.86       124.84 o                         
   2   9   6        120.91        123.20        22.97 o                         
   3   9   6       1372.62       1323.03        54.12 o                         
   4   9   6        571.73        636.95        69.20 o                         
   5   9   6        543.58        498.73        41.38 o                         
   6   9   6       1733.08       1759.76        73.52 o                         
   7   9   6        279.13        311.01        40.07 o                         
   8   9   6       3885.25       3767.16       121.07 o                         
   9   9   6        230.99        225.98        41.69 o                         
  10   9   6       1599.07       1552.04        86.00 o                         
  11   9   6       1097.84       1046.93       121.16 o                         
  -8  10   6       1051.21        965.36       109.50 o                         
  -7  10   6         48.17         84.88        47.30 o                         
  -6  10   6       1832.51       1877.52       127.64 o                         
  -5  10   6        612.55        581.13        77.10 o                         
  -4  10   6       1941.54       1858.73       117.92 o                         
  -3  10   6       2317.08       2188.52       121.81 o                         
  -2  10   6       1586.75       1546.82        80.99 o                         
  -1  10   6       4709.35       4688.65       121.15 o                         
   0  10   6         13.04         27.38        17.63 o                         
   1  10   6       3611.30       3452.82        98.73 o                         
   2  10   6       1655.32       1660.98        64.73 o                         
   3  10   6        779.91        771.65        47.31 o                         
   4  10   6       4222.59       4038.45       106.85 o                         
   5  10   6        404.10        418.50        62.20 o                         
   6  10   6       8496.39       8399.61       283.15 o                         
   7  10   6       1051.90        761.90        90.71 o                         
   8  10   6       4119.87       4218.24       193.73 o                         
   9  10   6        584.35        666.01        93.95 o                         
  10  10   6        155.76        127.64        45.36 o                         
  -8  11   6        800.69       1022.96       132.18 o                         
  -7  11   6         25.93         -7.78        36.28 o                         
  -6  11   6       2609.24       2676.35       157.45 o                         
  -5  11   6        735.81        688.04        88.77 o                         
  -4  11   6       1019.79       1188.18        99.13 o                         
  -3  11   6       3167.76       3188.15       156.15 o                         
  -2  11   6       1016.46        986.09        55.04 o                         
  -1  11   6       3130.31       2938.75        94.83 o                         
   0  11   6       3813.79       3745.99       108.12 o                         
   1  11   6       3137.55       2998.28        94.38 o                         
   2  11   6       3817.32       3710.42       106.86 o                         
   3  11   6       1768.27       1639.52        66.97 o                         
   4  11   6       3581.27       3626.74       160.69 o                         
   5  11   6        744.72        747.00        84.88 o                         
   6  11   6       2532.92       2535.10       140.60 o                         
   7  11   6       2361.58       2492.99       142.55 o                         
   8  11   6        555.80        577.89        82.94 o                         
   9  11   6        977.70        940.09       110.80 o                         
  -7  12   6       1205.45       1192.72       145.14 o                         
  -6  12   6        178.16        154.21        54.43 o                         
  -5  12   6       3086.85       2856.48       161.34 o                         
  -4  12   6         35.86         47.30        35.64 o                         
  -3  12   6       3864.29       3882.67       181.42 o                         
  -2  12   6        526.26        543.34        51.22 o                         
  -1  12   6       3654.36       3567.87       110.64 o                         
   0  12   6        515.73        557.39        49.42 o                         
   1  12   6        434.97        411.69        53.45 o                         
   2  12   6        552.89        609.95        50.82 o                         
   3  12   6         29.90         31.32        20.48 o                         
   4  12   6       2595.08       2550.65       138.01 o                         
   5  12   6       5758.38       5745.29       226.13 o                         
   6  12   6       1634.27       1651.39       118.57 o                         
   7  12   6       2893.63       2971.74       161.98 o                         
   8  12   6        243.26        208.63        59.61 o                         
   9  12   6        375.30        405.54        77.10 o                         
  -6  13   6        132.95        167.17        82.29 o                         
  -5  13   6       3098.35       3323.57       178.83 o                         
  -4  13   6        236.70        318.78        68.68 o                         
  -3  13   6        725.45        896.03       102.37 o                         
  -2  13   6       2297.07       2254.26       104.57 o                         
  -1  13   6        899.75        771.89        61.35 o                         
   0  13   6        725.73        662.30        56.30 o                         
   1  13   6        375.39        365.65        42.36 o                         
   2  13   6       5741.15       5600.13       148.37 o                         
   3  13   6       1964.80       1832.82        77.75 o                         
   4  13   6       1083.20       1125.33        97.84 o                         
   5  13   6       2672.27       2657.56       149.02 o                         
   6  13   6          7.41         21.38        36.93 o                         
   7  13   6        986.63        875.94       110.15 o                         
   8  13   6        216.30        261.12        65.44 o                         
  -4  14   6       2018.44       2055.70       144.49 o                         
  -3  14   6        428.70        492.36        79.05 o                         
  -2  14   6       2663.29       2759.29       153.56 o                         
  -1  14   6         41.02         47.73        27.02 o                         
   0  14   6         47.55         49.81        26.32 o                         
   1  14   6        219.63        310.44        85.82 o                         
   2  14   6        374.32        433.53        61.55 o                         
   3  14   6       6272.19       6062.61       160.02 o                         
   4  14   6        137.31        103.67        49.24 o                         
   5  14   6       3934.46       4326.44       202.80 o                         
   6  14   6        178.79        211.23        58.96 o                         
   7  14   6       2379.05       2534.46       158.74 o                         
  -3  15   6        344.95        395.82        71.92 o                         
  -2  15   6        136.50        128.94        51.83 o                         
  -1  15   6        883.75        866.76        71.00 o                         
   0  15   6       1619.31       1631.19        82.69 o                         
   1  15   6       2539.21       2512.20       232.28 o                         
   2  15   6        208.49        255.85        42.53 o                         
   3  15   6       4472.32       4408.08       202.16 o                         
   4  15   6        656.99        648.52        92.01 o                         
   5  15   6       1344.07       1368.31       117.28 o                         
   6  15   6        180.38        185.96        62.20 o                         
  -1  16   6       1225.16       1221.87       107.56 o                         
   0  16   6        340.89        373.89        51.88 o                         
   1  16   6       2563.35       2458.28       196.29 o                         
   2  16   6        388.62        412.04        51.88 o                         
   3  16   6       1474.75       1512.15       120.52 o                         
   4  16   6       1478.86       1543.25       122.46 o                         
   5  16   6        415.24        474.22       108.20 o                         
   0  17   6        252.96        209.23        46.47 o                         
   1  17   6       1821.52       1861.89        93.23 o                         
   2  17   6       1751.72       1648.80       126.99 o                         
  -4 -16   7        310.23        463.21       113.39 o                         
  -3 -16   7        251.55        226.13        62.85 o                         
  -2 -16   7        864.97        848.08       110.80 o                         
  -1 -16   7         21.90         21.38        52.48 o                         
  -6 -15   7        853.78        742.47       104.32 o                         
  -5 -15   7       1243.35       1429.21       120.52 o                         
  -4 -15   7       1229.29       1150.63        79.66 o                         
  -3 -15   7        433.28        512.45        80.99 o                         
  -2 -15   7       1752.65       1986.37       138.01 o                         
  -1 -15   7        595.77        624.54        95.89 o                         
   0 -15   7       1179.18       1136.35       129.59 o                         
   1 -15   7       1942.56       2165.20       150.97 o                         
  -7 -14   7       1249.23       1545.84       120.52 o                         
  -6 -14   7       1676.49       1459.02       115.98 o                         
  -5 -14   7        367.37        360.19        71.92 o                         
  -4 -14   7       1336.52       1358.87        81.77 o                         
  -3 -14   7        173.46        194.41        41.23 o                         
  -2 -14   7       1740.29       2001.92       138.01 o                         
  -1 -14   7       2521.65       2445.04       154.21 o                         
   0 -14   7        129.63        190.49        61.55 o                         
   1 -14   7       3258.48       3458.99       188.55 o                         
   2 -14   7        285.31        399.71        78.40 o                         
   3 -14   7       2388.42       2279.17       156.15 o                         
  -7 -13   7        794.41        951.10       103.67 o                         
  -6 -13   7       1970.56       2163.90       134.77 o                         
  -5 -13   7         16.68         14.02        25.68 o                         
  -4 -13   7       1860.68       1960.72        90.68 o                         
  -3 -13   7       4382.29       4571.45       150.32 o                         
  -2 -13   7        394.36        399.06        73.22 o                         
  -1 -13   7       4131.44       3973.38       190.49 o                         
   0 -13   7         19.24         35.64        36.93 o                         
   1 -13   7        547.61        535.13        84.88 o                         
   2 -13   7         86.30         93.30        48.59 o                         
   3 -13   7       2311.87       2233.23       149.67 o                         
   4 -13   7       2411.76       2443.10       158.74 o                         
   5 -13   7          7.43         22.03        42.12 o                         
  -7 -12   7         52.51         98.49        45.36 o                         
  -6 -12   7       1609.77       1515.39       110.15 o                         
  -5 -12   7        928.32        804.56        63.91 o                         
  -4 -12   7        126.28        110.95        32.76 o                         
  -3 -12   7       2505.72       2662.59       106.26 o                         
  -2 -12   7       1669.75       1674.71       118.57 o                         
  -1 -12   7       2704.26       2653.67       148.38 o                         
   0 -12   7       1654.31       1525.10       114.68 o                         
   1 -12   7       1325.40       1438.28       113.39 o                         
   2 -12   7       2359.94       2463.83       149.02 o                         
   3 -12   7        926.03        802.08       100.43 o                         
   4 -12   7       3122.48       3172.60       174.94 o                         
   5 -12   7        172.03        171.70        58.31 o                         
   6 -12   7       1529.78       1690.26       130.88 o                         
  -7 -11   7        738.23        692.58        80.99 o                         
  -6 -11   7        276.17        330.38        59.61 o                         
  -5 -11   7       2306.83       2298.74        89.99 o                         
  -4 -11   7        287.86        262.82        40.19 o                         
  -3 -11   7       4514.77       4297.97       129.00 o                         
  -2 -11   7       1194.23       1275.00       104.32 o                         
  -1 -11   7       2368.38       2273.99       134.77 o                         
   0 -11   7        920.92        873.35        96.54 o                         
   1 -11   7       2226.36       1933.89       126.35 o                         
   2 -11   7       2444.08       2351.74       141.25 o                         
   3 -11   7        161.29        114.68        48.59 o                         
   4 -11   7       1687.78       1728.49       126.35 o                         
   5 -11   7       2783.78       2932.87       164.57 o                         
   6 -11   7        589.75        524.76        87.47 o                         
   7 -11   7       1409.56       1434.39       120.52 o                         
   8 -11   7        140.79        169.11        72.57 o                         
 -10 -10   7       1690.75       1740.80       125.70 o                         
  -9 -10   7        808.29        777.45        99.13 o                         
  -8 -10   7       1402.99       1474.57       107.56 o                         
  -7 -10   7       3331.16       3338.97       107.40 o                         
  -6 -10   7        796.32        786.89        56.76 o                         
  -5 -10   7       2221.15       2227.87        68.25 o                         
  -4 -10   7        691.81        804.87        44.98 o                         
  -3 -10   7        781.20        848.67        57.92 o                         
  -2 -10   7       1120.94       1120.78       123.43 o                         
  -1 -10   7        551.39        483.94        71.27 o                         
   0 -10   7       6642.20       6859.60       246.21 o                         
   1 -10   7        220.59        154.86        48.59 o                         
   2 -10   7       4591.59       4449.55       193.08 o                         
   3 -10   7       2121.30       1903.43       124.40 o                         
   4 -10   7        821.63        819.57        95.89 o                         
   5 -10   7       1044.06        784.58        94.60 o                         
   6 -10   7         21.55         34.34        39.52 o                         
   7 -10   7        583.08        652.40        95.25 o                         
 -10  -9   7        821.44        811.15       101.73 o                         
  -9  -9   7        812.78       1004.81       108.85 o                         
  -8  -9   7        404.72        413.32        69.33 o                         
  -7  -9   7       2177.89       2319.27        85.95 o                         
  -6  -9   7        559.74        502.24        38.15 o                         
  -5  -9   7       1446.13       1528.98        55.18 o                         
  -4  -9   7       9810.50       9811.19       168.31 o                         
  -3  -9   7        671.08        617.02        57.67 o                         
  -2  -9   7       2281.81       2343.27        97.48 o                         
  -1  -9   7        127.42        208.63        49.89 o                         
   0  -9   7       8820.02       8115.17       270.19 o                         
   1  -9   7       1741.71       1983.78       121.16 o                         
   2  -9   7        885.12        867.88        49.22 o                         
   3  -9   7       4077.21       3855.33       109.68 o                         
   4  -9   7        278.14        253.51        35.01 o                         
   5  -9   7       1543.54       1315.17       104.32 o                         
   6  -9   7        317.61        337.51        66.09 o                         
   7  -9   7       1409.16       1327.49       110.15 o                         
 -10  -8   7         55.40        128.94        49.24 o                         
  -9  -8   7       2266.85       2282.41       138.01 o                         
  -8  -8   7        357.34        355.65        66.74 o                         
  -7  -8   7       1935.70       1960.45       116.63 o                         
  -6  -8   7       2172.44       2111.97        64.28 o                         
  -5  -8   7        476.74        465.59        34.62 o                         
  -4  -8   7       8414.75       8542.72       149.73 o                         
  -3  -8   7        165.86        147.38        21.97 o                         
  -2  -8   7       3253.75       3307.57        99.10 o                         
  -1  -8   7       3698.94       3491.39       154.86 o                         
   0  -8   7       1322.69       1401.35        96.54 o                         
   1  -8   7       8031.51       7562.55       250.75 o                         
   2  -8   7         25.96          3.89        33.04 o                         
   3  -8   7       3531.97       3579.94       102.38 o                         
   4  -8   7         37.63         36.64        18.81 o                         
   5  -8   7       2725.62       2680.51       229.37 o                         
   6  -8   7        557.36        555.86        52.42 o                         
   7  -8   7        357.03        408.31        50.13 o                         
   8  -8   7       2918.82       2851.29       189.84 o                         
 -10  -7   7          7.17         14.90        43.41 o                         
  -9  -7   7       2180.21       2288.89       140.60 o                         
  -8  -7   7        714.48        662.12        79.70 o                         
  -7  -7   7        205.60        189.84        47.95 o                         
  -6  -7   7       1687.04       1585.82        53.75 o                         
  -5  -7   7       2793.96       2635.78        68.43 o                         
  -4  -7   7       2509.76       2453.76        65.33 o                         
  -3  -7   7       1669.74       1712.79        53.77 o                         
  -2  -7   7       6456.32       6689.26       224.83 o                         
  -1  -7   7       7127.43       7019.64       233.26 o                         
   0  -7   7       1951.05       2022.65       110.15 o                         
   1  -7   7       5068.96       5194.61       191.14 o                         
   2  -7   7        249.82        154.86        44.71 o                         
   3  -7   7        178.86        193.51        39.20 o                         
   4  -7   7        335.31        358.69        38.37 o                         
   5  -7   7       1467.34       1499.90        98.49 o                         
   6  -7   7       5994.32       5919.28       152.65 o                         
   7  -7   7         61.07        100.28        29.99 o                         
   8  -7   7       3044.59       3050.79       159.39 o                         
   9  -7   7        301.81        421.09        80.34 o                         
  10  -7   7        795.36        796.89       103.67 o                         
 -11  -6   7       2231.89       2286.30       164.57 o                         
 -10  -6   7        901.27       1002.87       114.68 o                         
  -9  -6   7        764.29        762.55        93.30 o                         
  -8  -6   7       4334.67       4356.90       185.31 o                         
  -7  -6   7          1.62         47.95        32.40 o                         
  -6  -6   7       2175.83       2048.94        58.43 o                         
  -5  -6   7        117.82        133.34        19.52 o                         
  -4  -6   7       3390.34       3459.85       110.45 o                         
  -3  -6   7       3170.83       3072.81        70.98 o                         
  -2  -6   7       2688.08       2634.10        80.44 o                         
  -1  -6   7      10876.34      11402.46       325.85 o                         
   0  -6   7       2238.07       2487.16       121.81 o                         
   1  -6   7       1004.99       1081.27        80.99 o                         
   2  -6   7       2881.07       2638.12       125.70 o                         
   3  -6   7       3730.97       3623.73       100.08 o                         
   4  -6   7       7883.04       7780.08       172.08 o                         
   5  -6   7        540.81        556.64        46.65 o                         
   6  -6   7       4653.31       4416.00       122.76 o                         
   7  -6   7       1278.41       1266.29        66.63 o                         
   8  -6   7        345.69        384.16        68.68 o                         
   9  -6   7       1487.07       1583.42       121.16 o                         
  10  -6   7        169.03        181.42        61.55 o                         
 -11  -5   7       1816.49       1938.42       133.47 o                         
 -10  -5   7       1574.75       1712.29       126.35 o                         
  -9  -5   7        700.65        610.94        81.64 o                         
  -8  -5   7       1087.46        940.09        93.95 o                         
  -7  -5   7        720.96        593.65        49.48 o                         
  -6  -5   7        154.38        153.68        19.80 o                         
  -5  -5   7       5350.41       5106.84        99.04 o                         
  -4  -5   7        178.65        145.64        18.61 o                         
  -3  -5   7      12796.86      12208.78       506.90 o                         
  -2  -5   7          3.90          9.72        14.00 o                         
  -1  -5   7      14426.88      14280.96       381.57 o                         
   0  -5   7       5172.66       4119.82       155.50 o                         
   1  -5   7        927.65       1089.69        77.75 o                         
   2  -5   7        333.78        375.74        55.07 o                         
   3  -5   7        107.00        100.75        22.99 o                         
   4  -5   7       1551.46       1424.09        62.09 o                         
   5  -5   7       4410.92       4298.45       115.19 o                         
   6  -5   7       4675.05       4716.37       126.89 o                         
   7  -5   7       7323.27       7427.05       206.66 o                         
   8  -5   7        173.30        185.96        57.02 o                         
   9  -5   7       3124.73       3256.19       170.41 o                         
  10  -5   7        136.89        187.90        63.50 o                         
 -11  -4   7          1.34          6.48        40.82 o                         
 -10  -4   7       1535.17       1446.06       115.33 o                         
  -9  -4   7       1792.63       1803.65       119.22 o                         
  -8  -4   7        164.19        372.50        62.20 o                         
  -7  -4   7       2445.12       2410.70        88.65 o                         
  -6  -4   7       1376.33       1336.46        64.60 o                         
  -5  -4   7       6983.18       6854.97       195.64 o                         
  -4  -4   7          1.31         12.61        10.91 o                         
  -3  -4   7       9147.38       8808.81       141.76 o                         
  -2  -4   7       1966.81       2065.73        67.62 o                         
  -1  -4   7         70.91         66.74        25.92 o                         
   0  -4   7      13522.61      13435.48       356.95 o                         
   1  -4   7        713.41        702.94        57.67 o                         
   2  -4   7       6652.41       6858.95       214.47 o                         
   3  -4   7         59.08         65.79        28.19 o                         
   4  -4   7       2219.57       2270.30        75.10 o                         
   5  -4   7       6356.27       6300.93       146.15 o                         
   6  -4   7        816.31        807.15        49.25 o                         
   7  -4   7       3452.18       3460.61       105.41 o                         
   8  -4   7        138.62        118.57        47.30 o                         
   9  -4   7        975.55        976.95       108.20 o                         
  10  -4   7        436.83        430.81        86.18 o                         
 -11  -3   7        218.13        257.23        66.09 o                         
 -10  -3   7        459.69        568.17        82.29 o                         
  -9  -3   7        839.92        676.38        84.88 o                         
  -8  -3   7        100.45        263.06        53.78 o                         
  -7  -3   7       5913.94       5845.53       147.74 o                         
  -6  -3   7         21.93         47.72        32.07 o                         
  -5  -3   7       8226.05       7911.20       130.83 o                         
  -4  -3   7       2895.96       2746.05       126.68 o                         
  -3  -3   7       6162.32       5688.19       386.14 o                         
  -2  -3   7      12033.94      11852.29       226.32 o                         
  -1  -3   7       2795.23       2588.23       112.74 o                         
   0  -3   7       4485.25       4101.03       146.43 o                         
   1  -3   7        105.58        110.80        26.57 o                         
   2  -3   7       3650.76       4174.89       148.38 o                         
   3  -3   7       1329.87       1210.86        74.51 o                         
   4  -3   7          8.59         17.26        15.10 o                         
   5  -3   7       4311.09       4428.77       113.15 o                         
   6  -3   7          3.31          8.74        16.22 o                         
   7  -3   7       5633.80       5420.74       205.39 o                         
   8  -3   7       1802.32       1619.64       110.80 o                         
   9  -3   7       2078.82       1955.92       132.18 o                         
  10  -3   7        444.47        522.17        89.41 o                         
  11  -3   7        257.79        248.16        78.40 o                         
 -11  -2   7        881.26        864.28       105.61 o                         
 -10  -2   7          6.78         73.22        45.36 o                         
  -9  -2   7       1944.94       1766.72       120.52 o                         
  -8  -2   7          5.03         12.31        36.28 o                         
  -7  -2   7       3856.77       3801.20        87.28 o                         
  -6  -2   7       3027.72       2916.37        73.56 o                         
  -5  -2   7       3859.77       3622.66        62.56 o                         
  -4  -2   7       6348.92       6311.41       115.18 o                         
  -3  -2   7         66.22         25.49        10.94 o                         
  -2  -2   7       3150.90       2828.59       114.00 o                         
  -1  -2   7         37.76         43.41        23.33 o                         
   0  -2   7       1290.63       1284.07        74.51 o                         
   1  -2   7       4226.29       4242.86       145.78 o                         
   2  -2   7       3297.88       3223.79       119.22 o                         
   3  -2   7      11812.38      11957.09       314.90 o                         
   4  -2   7          4.98        -12.31        12.31 o                         
   5  -2   7       8055.34       8174.49       170.17 o                         
   6  -2   7       1576.88       1556.15        89.06 o                         
   7  -2   7        702.38        809.20        88.77 o                         
   8  -2   7        931.10       1035.92        92.65 o                         
   9  -2   7        173.75        237.14        64.15 o                         
  10  -2   7       2726.60       2902.48       168.46 o                         
  11  -2   7        573.76        607.70        98.49 o                         
 -11  -1   7        786.76        795.60        99.78 o                         
 -10  -1   7          5.30         66.09        44.06 o                         
  -9  -1   7       1363.28       1320.36       103.02 o                         
  -8  -1   7        226.86        270.67        29.72 o                         
  -7  -1   7       1470.05       1485.61        52.36 o                         
  -6  -1   7       4538.70       4390.33       111.23 o                         
  -5  -1   7         96.20        128.43        22.78 o                         
  -4  -1   7       7759.13       7789.10       133.53 o                         
  -3  -1   7       2047.25       2055.64        53.31 o                         
  -2  -1   7       6350.05       6008.53       105.86 o                         
  -1  -1   7       5290.22       5525.61       175.56 o                         
   0  -1   7       4373.11       4177.48       149.02 o                         
   1  -1   7      13544.32      14497.37       376.38 o                         
   2  -1   7        168.75        128.29        28.51 o                         
   3  -1   7      11107.04      10901.02       286.39 o                         
   4  -1   7       4513.09       4198.80       194.67 o                         
   5  -1   7       1740.37       1629.72        59.67 o                         
   6  -1   7       8905.14       8604.67       188.19 o                         
   7  -1   7        517.68        435.99        64.15 o                         
   8  -1   7       2799.16       2821.49       146.43 o                         
   9  -1   7         39.60         20.73        39.52 o                         
  10  -1   7       1498.33       1499.84       124.40 o                         
  11  -1   7        599.69        622.60        95.89 o                         
 -11   0   7       1002.13        995.10       111.44 o                         
 -10   0   7         25.37         22.03        40.17 o                         
  -9   0   7       1483.33       1368.31       105.61 o                         
  -8   0   7       4101.07       3777.52       117.04 o                         
  -7   0   7          3.95         55.72        23.37 o                         
  -6   0   7       8285.95       8064.11       178.20 o                         
  -5   0   7        890.52        870.66       129.55 o                         
  -4   0   7       5225.32       5180.79       123.54 o                         
  -3   0   7       1580.87       1593.54        57.92 o                         
  -2   0   7       2278.46       2205.37        89.41 o                         
  -1   0   7       6878.65       6853.88       142.91 o                         
   0   0   7        303.82        308.78        31.07 o                         
   1   0   7       5431.74       5027.44       164.57 o                         
   2   0   7      10171.98      10844.00       290.92 o                         
   3   0   7        397.01        375.74        40.82 o                         
   4   0   7       8812.02       8645.23       169.71 o                         
   5   0   7       1421.04       1368.88        52.43 o                         
   6   0   7       5779.25       6013.43       183.98 o                         
   7   0   7       1768.62       1484.29        98.49 o                         
   8   0   7       1283.67       1435.69       102.37 o                         
   9   0   7        278.49        221.59        58.31 o                         
  10   0   7         16.98          7.13        42.76 o                         
  11   0   7       2014.92       1788.10       137.36 o                         
 -11   1   7       1393.36       1480.40       120.52 o                         
 -10   1   7       1404.05       1484.93       119.22 o                         
  -9   1   7        119.12        213.17        53.78 o                         
  -8   1   7       3660.25       3535.22       111.02 o                         
  -7   1   7        440.84        532.54        45.57 o                         
  -6   1   7       3215.98       3085.07        93.23 o                         
  -5   1   7       6082.19       5802.59       135.84 o                         
  -4   1   7         70.29         72.50        18.35 o                         
  -3   1   7       3178.58       3136.31        84.00 o                         
  -2   1   7       8156.92       8431.06       166.65 o                         
  -1   1   7      14764.51      13849.50       361.48 o                         
   0   1   7        397.32        426.57        33.37 o                         
   1   1   7       6321.26       6204.07       128.07 o                         
   2   1   7       4976.72       4736.59       152.91 o                         
   3   1   7       1546.05       1586.01        73.86 o                         
   4   1   7       5069.33       4948.00       208.28 o                         
   5   1   7         30.34         55.65        15.86 o                         
   6   1   7       5764.20       5964.94       204.75 o                         
   7   1   7       1690.20       1677.95       103.67 o                         
   8   1   7       2509.28       2584.99       138.66 o                         
   9   1   7       3202.35       3111.05       162.63 o                         
  10   1   7          0.07        -28.51        40.82 o                         
  11   1   7       1981.92       1906.67       143.84 o                         
 -11   2   7         76.37         74.51        46.65 o                         
 -10   2   7       1289.19       1442.17       115.98 o                         
  -9   2   7         51.71         58.96        38.23 o                         
  -8   2   7       4775.73       4579.43       129.60 o                         
  -7   2   7       4620.60       4693.72       125.54 o                         
  -6   2   7       3146.62       3085.99        93.67 o                         
  -5   2   7       5440.10       5306.41       127.35 o                         
  -4   2   7        151.92        135.49        22.68 o                         
  -3   2   7       4949.42       5061.63       115.11 o                         
  -2   2   7       5222.76       5283.05       115.57 o                         
  -1   2   7       4370.22       3999.95       137.36 o                         
   0   2   7      18727.26      19250.74       470.33 o                         
   1   2   7         78.48         84.23        25.27 o                         
   2   2   7      10891.43      10984.27       200.53 o                         
   3   2   7       6346.34       6488.78       134.68 o                         
   4   2   7       6685.12       6357.44       140.93 o                         
   5   2   7        594.68        609.02        65.44 o                         
   6   2   7       6474.70       6632.24       220.30 o                         
   7   2   7       3710.60       3712.92       159.39 o                         
   8   2   7         23.34          2.59        31.10 o                         
   9   2   7       2273.65       1988.96       129.59 o                         
  10   2   7       1024.07        960.82       113.39 o                         
  11   2   7        460.89        394.53        81.64 o                         
 -11   3   7         60.60         10.37        40.17 o                         
 -10   3   7        579.51        689.34        91.36 o                         
  -9   3   7       1335.99       1236.77        99.13 o                         
  -8   3   7       1076.24       1223.68        66.20 o                         
  -7   3   7       6077.61       6256.94       153.21 o                         
  -6   3   7        335.49        502.70        42.49 o                         
  -5   3   7       2083.18       1972.31        70.73 o                         
  -4   3   7       1336.95       1241.04       194.38 o                         
  -3   3   7       4862.92       4957.85       113.65 o                         
  -2   3   7        860.22        742.69        26.78 o                         
  -1   3   7        223.19        241.95        17.42 o                         
   0   3   7      14320.63      13270.32       337.51 o                         
   1   3   7       1067.22       1097.47        60.91 o                         
   2   3   7       7851.53       8250.58       231.31 o                         
   3   3   7       1510.88       1439.69        38.38 o                         
   4   3   7       1582.33       1605.17        91.97 o                         
   5   3   7       3227.94       3125.09        78.44 o                         
   6   3   7        527.85        427.57        57.67 o                         
   7   3   7       3973.29       3868.42       162.63 o                         
   8   3   7       1528.58       1400.70       102.37 o                         
   9   3   7       1328.70       1298.98       109.50 o                         
  10   3   7       2415.63       2554.54       156.15 o                         
  11   3   7         59.52        -35.64        43.41 o                         
 -11   4   7        228.38        182.72        62.20 o                         
 -10   4   7        194.87        225.48        57.67 o                         
  -9   4   7       3070.62       3004.79       152.26 o                         
  -8   4   7         88.73        165.01        31.11 o                         
  -7   4   7       6860.82       6617.61       160.09 o                         
  -6   4   7         56.76        127.42        25.28 o                         
  -5   4   7       2864.95       2798.97        85.90 o                         
  -4   4   7        834.16        770.05        59.61 o                         
  -3   4   7       1723.62       1624.21        57.19 o                         
  -2   4   7      11849.10      11975.90       172.68 o                         
  -1   4   7         83.88         68.66        12.10 o                         
   0   4   7       7423.79       7360.45       210.58 o                         
   1   4   7       9031.05       8721.63       236.50 o                         
   2   4   7       4808.77       4476.12       141.90 o                         
   3   4   7       7552.08       7727.83       153.94 o                         
   4   4   7       2914.96       2981.17        59.83 o                         
   5   4   7       7169.20       7062.35       356.33 o                         
   6   4   7         85.88         82.29        34.34 o                         
   7   4   7       1295.12       1365.07        94.60 o                         
   8   4   7       2020.82       1914.45       118.57 o                         
   9   4   7          7.98        -14.90        36.28 o                         
  10   4   7       1837.31       2119.84       145.78 o                         
  11   4   7        144.34        103.02        59.61 o                         
 -10   5   7        203.44        268.24        58.31 o                         
  -9   5   7       4901.19       4888.96       144.05 o                         
  -8   5   7        426.02        475.42        64.47 o                         
  -7   5   7       1721.61       1739.46        75.10 o                         
  -6   5   7       1000.93       1006.85        81.93 o                         
  -5   5   7       3111.47       3063.33        91.68 o                         
  -4   5   7       2881.35       2772.54        82.84 o                         
  -3   5   7        778.14        818.51        41.96 o                         
  -2   5   7       5227.92       5169.55        88.38 o                         
  -1   5   7       5221.53       5044.12       187.90 o                         
   0   5   7       2311.30       2314.27        63.37 o                         
   1   5   7       8250.45       8371.10       231.96 o                         
   2   5   7       3154.02       3075.41       109.50 o                         
   3   5   7       9323.92       9354.30       176.80 o                         
   4   5   7         38.41         57.67        22.68 o                         
   5   5   7       1814.81       1992.20        97.19 o                         
   6   5   7        594.47        667.95        71.27 o                         
   7   5   7        225.68        222.24        49.24 o                         
   8   5   7       1829.33       1797.82       114.68 o                         
   9   5   7        657.52        645.28        86.82 o                         
  10   5   7       3884.54       3888.51       193.08 o                         
  11   5   7         32.54         12.31        47.95 o                         
 -10   6   7        495.66        577.89        82.94 o                         
  -9   6   7        908.48        977.71        68.89 o                         
  -8   6   7       1055.85       1021.24        64.27 o                         
  -7   6   7        197.10        200.14        55.07 o                         
  -6   6   7       3613.24       3468.75       103.57 o                         
  -5   6   7         87.74        163.85        31.75 o                         
  -4   6   7       3963.77       3865.85       102.28 o                         
  -3   6   7        963.68        989.99        51.80 o                         
  -2   6   7       1253.16       1190.79        35.27 o                         
  -1   6   7       1055.50        952.67        39.53 o                         
   0   6   7         22.93         18.90        12.96 o                         
   1   6   7       5647.64       5601.26       121.39 o                         
   2   6   7       2020.48       2026.31        49.47 o                         
   3   6   7       9095.63       8937.24       170.65 o                         
   4   6   7       2437.22       2389.66        67.38 o                         
   5   6   7       1306.66       1338.50        80.34 o                         
   6   6   7      12486.37      12792.79       355.65 o                         
   7   6   7        114.50        177.53        47.30 o                         
   8   6   7        987.23       1081.27        92.01 o                         
   9   6   7       1004.82       1052.76       110.15 o                         
  10   6   7        843.79       1013.24       117.92 o                         
  11   6   7       1399.33       1432.45       143.19 o                         
  -9   7   7        616.84        682.21        92.65 o                         
  -8   7   7        404.86        301.94        62.20 o                         
  -7   7   7        995.39       1049.54        72.86 o                         
  -6   7   7       3694.38       3776.72       111.26 o                         
  -5   7   7        600.78        597.04        46.36 o                         
  -4   7   7       1508.05       1418.74        57.60 o                         
  -3   7   7       5829.26       5723.05       129.77 o                         
  -2   7   7         25.12         28.85        12.82 o                         
  -1   7   7       8516.77       8629.64       171.61 o                         
   0   7   7          3.93         15.04        11.97 o                         
   1   7   7       6281.28       5852.93       128.22 o                         
   2   7   7       5364.48       5112.57        92.59 o                         
   3   7   7       4704.48       4543.92        86.71 o                         
   4   7   7       2522.71       2520.09       113.39 o                         
   5   7   7        247.24        195.68        40.17 o                         
   6   7   7       4892.43       4921.83       178.18 o                         
   7   7   7       1929.35       1971.47       114.68 o                         
   8   7   7        391.78        353.06        63.50 o                         
   9   7   7       1965.41       2155.48       134.77 o                         
  10   7   7        906.30       1070.90       119.87 o                         
  11   7   7       2762.72       2869.44       174.29 o                         
  -9   8   7         15.66         27.86        42.12 o                         
  -8   8   7       2668.60       2616.74       154.21 o                         
  -7   8   7        129.17        144.49        48.59 o                         
  -6   8   7       5288.56       5409.72       215.76 o                         
  -5   8   7       4376.35       4538.32       185.96 o                         
  -4   8   7        342.87        244.27        49.24 o                         
  -3   8   7       2995.53       2953.12       206.01 o                         
  -2   8   7         22.78         20.94        14.38 o                         
  -1   8   7       1251.50       1193.88        50.28 o                         
   0   8   7        745.51        737.81        39.94 o                         
   1   8   7       1196.92       1128.84        49.94 o                         
   2   8   7       9434.19       9111.23       168.22 o                         
   3   8   7          3.03         18.91        10.00 o                         
   4   8   7       3681.96       3608.20        76.11 o                         
   5   8   7         17.30         -2.08        28.83 o                         
   6   8   7       3412.67       3509.29       183.98 o                         
   7   8   7       1142.30       1048.23        86.18 o                         
   8   8   7        144.21         92.65        45.36 o                         
   9   8   7       1195.41       1261.40       110.15 o                         
  10   8   7          1.16         13.61        50.54 o                         
  11   8   7       1551.29       1532.88       132.83 o                         
  -9   9   7         81.38         53.78        40.82 o                         
  -8   9   7       2146.36       2264.33       146.43 o                         
  -7   9   7        943.55        877.88       102.37 o                         
  -6   9   7        963.50       1034.62        96.54 o                         
  -5   9   7       2598.14       2735.96       144.49 o                         
  -4   9   7       2576.66       2308.33       128.94 o                         
  -3   9   7       1342.18       1275.65        91.36 o                         
  -2   9   7       1731.12       1709.67        63.05 o                         
  -1   9   7       3420.57       3147.08       366.70 o                         
   0   9   7       5589.11       5743.73       134.97 o                         
   1   9   7       2293.77       2349.12        76.97 o                         
   2   9   7       7418.99       7416.55       181.71 o                         
   3   9   7        182.41        170.89        26.31 o                         
   4   9   7       1951.73       1843.75        55.05 o                         
   5   9   7       1760.93       1830.46        71.68 o                         
   6   9   7        204.15        222.18        40.82 o                         
   7   9   7       2074.77       2071.00       103.99 o                         
   8   9   7        269.36        305.59        43.98 o                         
   9   9   7       5126.90       5446.03       160.54 o                         
  10   9   7       1868.28       1924.01        97.75 o                         
  11   9   7       1167.13       1152.54       126.99 o                         
  -8  10   7        592.91        595.39        92.01 o                         
  -7  10   7       2900.12       2868.14       165.22 o                         
  -6  10   7          7.30         29.80        32.40 o                         
  -5  10   7       2112.24       2169.09       132.18 o                         
  -4  10   7       2080.91       1998.03       121.81 o                         
  -3  10   7         28.76          9.07        27.21 o                         
  -2  10   7       1035.44        941.46        51.10 o                         
  -1  10   7        145.78        145.15        26.27 o                         
   0  10   7       7586.00       7510.05       167.32 o                         
   1  10   7        439.29        416.15        61.23 o                         
   2  10   7       5730.98       5708.62       137.58 o                         
   3  10   7       2695.66       2662.68        84.92 o                         
   4  10   7        357.33        383.73        39.08 o                         
   5  10   7       1901.44       2022.65       119.87 o                         
   6  10   7         68.71         64.15        41.47 o                         
   7  10   7       1507.86       1470.68       111.44 o                         
   8  10   7        695.92        610.94        86.82 o                         
   9  10   7        947.49        918.06       106.26 o                         
  10  10   7       2056.38       2009.69       142.55 o                         
  -7  11   7        831.48        777.45       103.67 o                         
  -6  11   7        419.92        401.65        74.51 o                         
  -5  11   7        273.46        263.06        60.26 o                         
  -4  11   7       1331.84       1307.40       105.61 o                         
  -3  11   7         63.99         88.77        39.52 o                         
  -2  11   7       4207.76       4002.54       172.35 o                         
  -1  11   7        442.16        356.78        38.91 o                         
   0  11   7       5650.58       5474.83       138.50 o                         
   1  11   7       2600.44       2531.15        86.59 o                         
   2  11   7       2398.83       2456.31        84.70 o                         
   3  11   7       1673.82       1724.81        78.08 o                         
   4  11   7         73.96         11.66        28.51 o                         
   5  11   7       1416.40       1429.21       103.67 o                         
   6  11   7       1599.90       1585.36       114.04 o                         
   7  11   7        844.21        800.13        97.19 o                         
   8  11   7       3518.31       3136.32       172.35 o                         
   9  11   7        266.08        265.65        66.74 o                         
  -6  12   7       3082.84       2885.63       167.81 o                         
  -5  12   7        133.02        137.36        51.19 o                         
  -4  12   7       1672.76       1687.02       121.81 o                         
  -3  12   7        152.29        157.45        47.95 o                         
  -2  12   7       6183.48       5994.09       228.72 o                         
  -1  12   7       2602.43       2607.85        92.92 o                         
   0  12   7        749.92        729.69        80.67 o                         
   1  12   7       4402.73       4343.62       129.59 o                         
   2  12   7        109.88        102.07        27.31 o                         
   3  12   7       1718.71       1777.04       119.22 o                         
   4  12   7        853.20        932.31        99.13 o                         
   5  12   7       1927.01       1982.48       126.35 o                         
   6  12   7       2171.93       2320.64       141.25 o                         
   7  12   7        506.09        494.96        82.29 o                         
   8  12   7       3071.69       3037.83       172.35 o                         
  -5  13   7        132.35        182.07        55.72 o                         
  -4  13   7       1082.92        864.93       104.32 o                         
  -3  13   7       1583.16       1510.85       116.63 o                         
  -2  13   7       1486.94       1370.90       104.97 o                         
  -1  13   7       2789.70       2728.23        99.34 o                         
   0  13   7        354.29        315.78        41.31 o                         
   1  13   7       1995.12       1924.99       105.94 o                         
   2  13   7        171.19        189.42        33.87 o                         
   3  13   7        580.21        639.83        55.51 o                         
   4  13   7        401.34        463.86        71.92 o                         
   5  13   7         70.61        101.08        49.24 o                         
   6  13   7       3029.06       3157.05       174.94 o                         
   7  13   7        344.47        500.14        86.18 o                         
   8  13   7       2306.07       2162.61       147.08 o                         
  -4  14   7        685.91        709.42        97.84 o                         
  -3  14   7       2468.76       2494.93       151.62 o                         
  -2  14   7        118.52        158.10        50.54 o                         
  -1  14   7       1085.02       1000.28       106.26 o                         
   0  14   7        198.17        242.08        40.25 o                         
   1  14   7        472.49        464.94        50.37 o                         
   2  14   7       1674.14       1492.12        81.96 o                         
   3  14   7        213.62        185.96        55.07 o                         
   4  14   7       3255.47       3212.13       169.11 o                         
   5  14   7         47.83         31.10        40.82 o                         
   6  14   7       3410.89       3464.82       186.60 o                         
   7  14   7       1680.17       1760.24       134.12 o                         
  -3  15   7       2866.92       2865.55       196.32 o                         
  -2  15   7       1676.40       1888.53       133.47 o                         
  -1  15   7       2075.83       1965.63       129.59 o                         
   0  15   7        946.36        982.72        70.00 o                         
   1  15   7       1957.63       1947.81        90.23 o                         
   2  15   7       1141.73       1125.62        69.62 o                         
   3  15   7         24.40          4.54        39.52 o                         
   4  15   7       1321.12       1310.64       115.98 o                         
   5  15   7       1013.12       1082.57       123.76 o                         
   6  15   7        604.74        632.97        95.25 o                         
  -1  16   7        542.07        489.12        79.70 o                         
   0  16   7       1136.76       1204.49        82.51 o                         
   1  16   7         70.93         82.36        31.26 o                         
   2  16   7       1470.81       1510.83        82.91 o                         
   3  16   7        654.16        601.22        91.36 o                         
   4  16   7        271.86        231.31        63.50 o                         
   1  17   7        373.86        390.32        50.24 o                         
   2  17   7        820.42        982.78       129.59 o                         
  -4 -16   8        284.97        367.31        88.77 o                         
  -5 -15   8       2435.56       2424.31       155.50 o                         
  -4 -15   8        563.93        669.25        97.19 o                         
  -3 -15   8       1084.10       1293.79       118.57 o                         
  -2 -15   8        103.54        121.16        55.07 o                         
  -1 -15   8       2545.69       2599.25       165.87 o                         
   0 -15   8        451.34        443.12        82.29 o                         
  -6 -14   8         26.73         28.51        44.06 o                         
  -5 -14   8       1891.49       2020.06       137.36 o                         
  -4 -14   8         36.36        144.49        52.48 o                         
  -3 -14   8       2889.23       2970.45       171.05 o                         
  -2 -14   8        395.29        403.60        80.99 o                         
  -1 -14   8        730.18        594.09        94.60 o                         
   0 -14   8       1730.96       1946.84       142.55 o                         
   1 -14   8        437.97        422.39        81.64 o                         
   2 -14   8       1585.52       1707.76       135.42 o                         
   3 -14   8        370.53        392.58        82.94 o                         
  -6 -13   8        245.54        252.69        59.61 o                         
  -5 -13   8       1737.28       1953.39        92.28 o                         
  -4 -13   8        791.11        873.82        94.27 o                         
  -3 -13   8       2176.38       2303.14       147.08 o                         
  -2 -13   8       1810.99       1769.96       131.53 o                         
  -1 -13   8         89.13         38.23        46.65 o                         
   0 -13   8       2661.46       2470.96       154.86 o                         
   1 -13   8        302.43        277.32        69.33 o                         
   2 -13   8        702.09        622.60        91.36 o                         
   3 -13   8       1436.79       1541.30       128.94 o                         
   4 -13   8        522.81        476.81        85.53 o                         
  -6 -12   8        171.81        180.13        51.83 o                         
  -5 -12   8        918.17       1020.29        70.94 o                         
  -4 -12   8        938.13        984.65        74.15 o                         
  -3 -12   8        606.29        717.85        94.60 o                         
  -2 -12   8       5593.84       5982.43       241.68 o                         
  -1 -12   8       2421.98       2322.58       144.49 o                         
   0 -12   8       1799.89       1753.76       128.94 o                         
   1 -12   8       2007.71       2149.65       140.60 o                         
   2 -12   8        459.00        450.90        80.99 o                         
   3 -12   8       1540.25       1488.17       123.11 o                         
   4 -12   8        216.46        154.21        55.72 o                         
   5 -12   8       3365.97       3425.30       187.90 o                         
   6 -12   8        180.31        201.51        58.96 o                         
  -6 -11   8       1441.18       1550.37       104.97 o                         
  -5 -11   8        525.02        623.63        57.22 o                         
  -4 -11   8       4846.93       4979.55       143.47 o                         
  -3 -11   8          4.10         26.57        42.12 o                         
  -2 -11   8       4595.63       4745.01       206.69 o                         
  -1 -11   8       1136.82       1286.02       106.91 o                         
   0 -11   8         44.11         55.07        42.12 o                         
   1 -11   8        666.54        761.90        95.25 o                         
   2 -11   8         10.60         32.40        37.58 o                         
   3 -11   8       2031.54       2071.90       136.71 o                         
   4 -11   8        646.47        652.40        95.25 o                         
   5 -11   8       3844.78       3936.45       196.97 o                         
   6 -11   8       1216.98       1194.66       114.04 o                         
   7 -11   8        324.72        397.77        78.40 o                         
 -10 -10   8        772.47        882.42       103.02 o                         
  -9 -10   8        911.00       1062.48       112.09 o                         
  -8 -10   8       2500.35       2319.99       138.01 o                         
  -7 -10   8       1065.55       1064.42        96.54 o                         
  -6 -10   8       2713.41       2749.85        89.11 o                         
  -5 -10   8        199.29        191.27        28.15 o                         
  -4 -10   8       3229.84       3229.32        85.29 o                         
  -3 -10   8        545.73        528.00        50.82 o                         
  -2 -10   8        667.01        629.73        83.58 o                         
  -1 -10   8       3900.64       3791.96       175.59 o                         
   0 -10   8        326.99        367.31        70.62 o                         
   1 -10   8       4728.90       4601.17       198.92 o                         
   2 -10   8        456.54        417.85        71.92 o                         
   3 -10   8       4473.58       4636.16       202.80 o                         
   4 -10   8       1623.59       1490.76       115.98 o                         
   5 -10   8        763.86        702.94        92.01 o                         
   6 -10   8       2561.82       2715.88       158.10 o                         
   7 -10   8        475.07        405.54        78.40 o                         
 -10  -9   8        520.62        610.29        90.71 o                         
  -9  -9   8         30.70         40.82        46.65 o                         
  -8  -9   8       2073.06       2233.88       134.77 o                         
  -7  -9   8          1.96          1.30        32.40 o                         
  -6  -9   8       6635.25       6795.99       134.97 o                         
  -5  -9   8       1329.33       1308.34        54.10 o                         
  -4  -9   8       6273.00       6378.53       126.87 o                         
  -3  -9   8       3332.15       3247.48       138.01 o                         
  -2  -9   8        445.95        395.82        68.03 o                         
  -1  -9   8        425.39        531.89        77.75 o                         
   0  -9   8         72.53         59.61        41.47 o                         
   1  -9   8       1207.90       1226.41        99.13 o                         
   2  -9   8       4863.47       4895.73       129.25 o                         
   3  -9   8        514.67        488.31        45.26 o                         
   4  -9   8       4143.78       3936.30       117.38 o                         
   5  -9   8        116.63        154.86        49.89 o                         
   6  -9   8       2736.63       2833.80       156.15 o                         
   7  -9   8        781.84        791.06        98.49 o                         
 -10  -8   8       2466.95       2577.87       158.74 o                         
  -9  -8   8        168.38        163.93        56.37 o                         
  -8  -8   8       2678.22       2862.96       152.91 o                         
  -7  -8   8        188.36        185.96        49.89 o                         
  -6  -8   8       1826.69       1927.16        62.46 o                         
  -5  -8   8       4223.88       4194.41        95.41 o                         
  -4  -8   8         40.70          7.07        16.50 o                         
  -3  -8   8        977.61       1036.04        45.57 o                         
  -2  -8   8       2601.21       2513.07       136.71 o                         
  -1  -8   8       3365.22       3356.62       157.45 o                         
   0  -8   8       3816.35       3758.27       165.87 o                         
   1  -8   8       1352.82       1324.89        97.19 o                         
   2  -8   8       5619.45       5565.16       212.52 o                         
   3  -8   8        151.26        149.06        27.33 o                         
   4  -8   8       4629.92       4461.15       124.54 o                         
   5  -8   8        213.23        202.62        32.99 o                         
   6  -8   8        528.06        563.81        58.96 o                         
   7  -8   8       1126.48       1115.83        68.61 o                         
   8  -8   8         60.09         22.03        50.54 o                         
 -10  -7   8       1818.70       1792.64       130.23 o                         
  -9  -7   8        942.64        957.58       105.61 o                         
  -8  -7   8       2328.27       2299.90       136.71 o                         
  -7  -7   8       1332.53       1364.42        98.49 o                         
  -6  -7   8         76.65         66.01        22.47 o                         
  -5  -7   8       6516.26       6353.70       121.55 o                         
  -4  -7   8       1547.26       1509.01        52.37 o
[truncated: 324,568 more chars]
